# Supplementary material for: Genome-Wide Analysis to Identify HLA Factors Potentially Associated With Severe Dengue
Source: Front Immunol. 2018 Apr 10;9:728. doi: 10.3389/fimmu.2018.00728 (PMC5902865; doi:10.3389/fimmu.2018.00728)
Supplement: Supplementary file 1 [file Data_Sheet_1.XLS]

## Sheet: Table S1a
Table S1a: All peptides/patterns (9-mers) and their single amino acid variant, associated significantly with DF and DHF
Serotype 1						Serotype 2						Serotype 3
Peptide1	Peptide2	RR-P1	RR-P2	Protein		Peptide1	Peptide2	RR-P1	RR-P2	Protein		Peptide1	Peptide2	RR-P1	RR-P2	Protein
EAEHSGTSH	EAEHSGASH	0.05	21.15	NS2B		DLGRVMVMV	DLGRVVVMV	0.29	3.5	NS2A		FSKGLLNGQ	FSRGLLNGQ	0.32	3.27	C
AEHSGTSHN	AEHSGASHN	0.05	16.08	NS2B		AALLLLVAH	AALLLLIAH	0.49	2.81	NS4B		ADLENPHLL	ADLENPHLS	4.34	0.18	NS5
EHSGTSHNI	EHSGASHNI	0.05	15.95	NS2B		EAQKRAAAG	EAQKRTAAG	4.4	0.23	NS4B		GLMALKLIT	GLMTLKLIT	0.35	3.38	NS2A
VKLYSGKDV	VKLHSGKDV	0	14.45	NS5		PPPVEKAEL	PPPVGKAEL	0.5	0.41	NS3		TYGWNIVKL	TYGWNLVKL	0.38	2.79	NS5
MAHRKPTFE	MAHRKPTYE	0	14.04	NS5		KADWIPLAL	KTDWIPLAL	0.29	3.5	NS2A		RCPTQGEAI	RCPTQGEAV	2.81	0.53	E
TMTHRKPTY	TMAHRKPTY	0	14.04	NS5		NIGIESEKP	NIGIESEIP	3.19	1.47	NS5		VPVHWIPTS	VPVHWIPIS	4.27	5.34	NS5
TMAHRKPTF	TMAHRKPTY	0	14.04	NS5		NGEPHMIVS	NGEPHMIVG	1.74	0.56	C		LTYNGKRLE	LTHNGKRLE	0.34	3.03	NS3
KLYSGKDVF	KLHSGKDVF	0	14.04	NS5		HNYRPGYYT	HNYRPGYHT	2.76	0.46	NS1		WITDFAGKT	WITDFVGKT	0.31	3.17	NS3
MTHRKPTYE	MAHRKPTYE	0	14.04	NS5		KITPQSSIT	KITPQSSTT	0.28	0	E		ENPHLSEKK	ENPHLLEKK	0.18	3.1	NS5
LYSGKDVFF	LHSGKDVFF	0	13.23	NS5		IYKKSGIQE	TYKKSGIQE	0.49	2.23	NS5		TLAFHLTSR	ALAFHLTSR	3.27	0.3
SGTSHNILV	SGASHNILV	0.05	13.14	NS2B		MAISCVPNA	MAILCVPNA	0.31	3.28	NS2A		HIAEVEPED	HITEVEPED	0	0.44	M
HSGTSHNIL	HSGASHNIL	0.05	13.14	NS2B		GIESEIPNL	GIESETPNL	1.51	1.92	NS5		VAANEMGLL	IAANEMGLL	4.3	0.31
NRRKKSVTM	NRRKRSVTM	0	10.82	C		KRFLCKHSM	KRFICKHSM	0	0.29	E		TWAQNIPTA	TWAQNILTA	0.3	3.32	NS5
DSNFVCRRT	DANFVCRRT	0	10.43	E		DGITVIDLE	DGITVIDLD	0.21	4.31	NS4B		GDNALKINW	GDKALKINW	0.31	3.31	E
WMANVEPHW	WMASVEPHW	0	10.43	NS4A		QQKADWIPL	QQKTDWIPL	0.28	3.6	NS2A		IGLICVIAS	IGLICVIVS	0.35	2.98	NS4A
LLWMANVEP	LLWMASVEP	0	10.43	NS4A		IPKNFAGPV	IPKNLAGPV	0.23	3.53	NS1		NPHLSEKKI	NPHLLEKKI	0	3.2	NS5
QDSNFVCRR	QDANFVCRR	0	10.43	E		LGRVMVMVG	LGRVVVMVG	0.29	3.5	NS2A		AAVKDERAV	AAIKDERAV	0.31	3.43	NS1
EQDSNFVCR	EQDANFVCR	0	10.43	E		EFQIYKKSG	EFQTYKKSG	0.49	2.23	NS5		IWTKEGEKK	IWTKEGERK	0.3	3.34	NS3
MANVEPHWI	MASVEPHWI	0	10.43	NS4A		KCGSGIFIT	KCGSGIFVT	0.47	2.12	E/NS1		EPWLKNNQF	EPWLRNNQF	0.41	2.41	NS5
LWMANVEPH	LWMASVEPH	0	10.43	NS4A		IVTLYLGVM	VVTLYLGVM	3.16	0.43	E/NS1		TRGAVLTYN	TRGAVLTHN	0.34	3.03	NS3
EEQDSNFVC	EEQDANFVC	0	10.43	E		DSYIIIGVE	DSYIIVGVE	7.29	0	E		EIRPTNEKE	EIRPINEKE	5.34	3.1	NS1
GINMCTLIA	GVNMCTLIA	0	9.63	C		FCDGTTVVV	FCDGTTVIV	1.75	3.13	NS1		LGLMALKLI	LGLMTLKLI	0.34	3.38	NS2A
FGAAYGVLF	FGTAYGVLF	0.11	9.63	E		EKPNLDIIG	ETPNLDIIG	3.19	1.92	NS5		VINWKGKEL	AINWKGKEL	0.34	3.89	NS1
INMCTLIAM	VNMCTLIAM	0	9.63	C		GMIIMLIPT	GVIIMLIPT	3.42	0.42	C		SLIGNEEFL	SLIGDEEFL	0.29	3.48	NS5
AAYGVLFSG	TAYGVLFSG	0.11	9.63	E		AAILAYTVG	AAILAYTIG	3.2	0.38	M		LPLCQSSSM	LPVCQSSSM	3.43	0.37	NS2A
GAAYGVLFS	GTAYGVLFS	0.11	9.63	E		EQDKRFLCK	EQDKRFICK	0	0.3	E		WLKNNQFCI	WLRNNQFCI	0.41	2.41	NS5
TMTYKCPQI	TMTYKCPRI	0.07	9.43	M		NIGIESEKP	NIGIESETP	3.19	1.92	NS5		LIGDEEFLD	LIGNEEFLD	3.48	0.29	NS5
DTMTYKCPQ	DTMTYKCPR	0.07	9.34	M		DGTTVVVTE	EGTTVVVTE	1.75	0.29	NS1		PVTTWEDVP	PVTTWENVP	2.94	0.28	NS5
LRPASAWTL	LHPASAWTL	0.11	9.13	NS4B		ISRKDQRGS	ISRRDQRGS	0.19	5.14	NS5		ASFIEVKTC	ASLIEVKTC	3.43	0.29	NS1
RPASAWTLY	HPASAWTLY	0.11	9.13	NS4B		LRDVGKKEG	LRDVSKKEG	0.53	2.34	NS5		VGTGRRGTG	VGTGKRGTG	4.34	0.22
DLRPASAWT	DLHPASAWT	0.11	9.13	NS4B		DDRFANALT	DDRFASALT	3.28	0.31	NS5		TAEITPQAS	TVEITPQAS	0.29	3.48	E
GTSYVMCTG	GMSYVMCTG	0.11	8.32	E		FRKKRLTIM	FRKRRLTIM	0.29	3.53	NS3		SFSCIVIGI	SFSCIAIGI	2.57	0.45	E
DVDLRPASA	DVDLHPASA	0.11	8.16	NS4B		DIQQWEPSR	DIQQWEPSK	0.28	3.61	NS5		KTPVTTWEN	KTPVTTWED	0.28	3.16	NS5
MLDVDLRPA	MLDVDLHPA	0.11	8.16	NS4B		KGIGKMTLG	RGIGKMTLG	0.23	3.47	NS4A		EDKTPVTTW	EDKTPITTW	0.32	4.35	NS5
VDLRPASAW	VDLHPASAW	0.11	8.16	NS4B		PERSWNSGH	PERSWNTGH	0.34	3.23	NS3		KTDWLPMTV	KSDWLPMTV	3.66	0	NS2A
LDVDLRPAS	LDVDLHPAS	0.11	8.16	NS4B		IIMLIPTVM	IIMLIPTAM	3.33	0.44	C		CSAVPVHWV	CSAVPVHWI	0.21	4.53	NS5
YLPAMVREA	YLPAIVREA	0.15	8.06	NS3		RAVQTKPGL	RAVQTKPGI	2.15	0.46	NS3		VTAEITPQA	VTVEITPQA	0.29	3.37	E
GIMMLKLLT	GIMILKLLT	0.13	7.92	NS2A		FCDGTTVIV	FCDGTTVVV	3.13	1.75	NS1		MEITAEWLW	MGITAEWLW	2.55	0.4	NS5
HNSEQGGKA	HNSEQGGRA	0.13	7.81	NS4A		GEGLHRLGY	GEGLHKLGY	0.38	2.59	NS5		HQVGNETQG	HQVGNDTQG	0.29	3.43	E
NSEQGGKAY	NSEQGGRAY	0.13	7.81	NS4A		KRFVCKHSM	KRFICKHSM	3.71	0.29	E		CSNTMFTLT	CSNTIFTLT	0		NS2A
GVFHTMWHV	NVFHTMWHV	0.13	7.81	NS3		FTMRHKKAT	FTMKHKKAT	3.56	0.28	NS5		GTGNIVASV	GTGNIVSSV	0.32	3.32	NS5
KEKEENLVR	KEKEENLVK	0.13	7.75	NS1		GVTVIDLDP	GITVIDLDP	3.18	4.31	NS4B		ILTLAAIIA	ILTLAAIVA	0.37	4.3	2K peptide
AMGIMMLKL	AMGIMILKL	0.13	7.75	NS2A		AKNIQTAIN	AKNIQAAIN	0.29	3.08	NS5		IAEVEPEDI	ITEVEPEDI	2.12	0.43	M
MGIMMLKLL	MGIMILKLL	0.13	7.75	NS2A		KELGKEKTP	KELGKKKTP	0	2.75	NS5		QRKHGGMLV	QRKYGGMLV	0.22	4.48	NS5
LHNSEQGGK	LHNSEQGGR	0.13	7.75	NS4A		ILKRWGTVK	ILKRWGTIK	3.2	0.45	C		TMAKSKPTL	TMAKNKPTL	2.41	0.37	E
LAMGIMMLK	LAMGIMILK	0.13	7.75	NS2A		IGIESEIPN	IGIENEIPN	1.47	0.19	NS5		GRRGTGSQG	GKRGTGSQG	4.48	0.25
GLAMGIMML	GLAMGIMIL	0.13	7.75	NS2A		FGVFTTNIW	FGVFSTNIW	5.7	0.18	NS1		HWIPISRTT	HWIPTSRTT	5.34	4.4	NS5
DGLAMGIMM	DGLAMGIMI	0.13	7.75	NS2A		CSAVPSHWV	CSAVPPHWV		0	NS5		VSSVNMVSR	VASVNMVSR	3.32	0.3	NS5
GKLPQHLTL	GKLPQHLTQ	0.14	7.7	NS4A		FFTPPEKCD	FFIPPEKCD	0.29	3.59	NS5		TPTGTVMDI	TPKGTVMDI	0.3	3.32	NS5
ATTVITPMM	ATTIITPMM	0.13	7.7	NS4B		ATGNIVSSV	ASGNIVSSV	0.29	3.53	NS5		NIVSSVNMV	NIVASVNMV	3.32	0.3	NS5
LYAVATTVI	LYAVATTII	0.13	7.7	NS4B		IWLRLKEKQ	IWLKLKEKQ	2.57	3.26	NS1		PLPWTSGAT	PLPWTSGAI	0.26	5.34	E
NIETEPPFG	NIEAEPPFG	0.13	7.7	E		KMETLQRKY	KMEALQRKY	0.43	2.32	NS5		EDFWKLVDR	EEFWKLVDR	0.39	3.42	NS5
TTVITPMMR	TTIITPMMR	0.13	7.7	NS4B		NTRRGTGNV	NTRRGTGNI	0	0.74			SLCLVMILP	SLCLMMILP	0	0.42	C
TVITPMMRH	TIITPMMRH	0.13	7.7	NS4B		NVEVEIWTK	NMEVEIWTK	1.97	0.52	NS3		LCLMMILPA	LCLMMMLPA	0.41	3.26	C
IETEPPFGE	IEAEPPFGE	0.13	7.7	E		GKAELEDGA	EKAELEDGA	2	0.49	NS3		WCFDGQRNN	WCFDGERNN	0.3	3.32	NS3
VATTVITPM	VATTIITPM	0.13	7.7	NS4B		PCKIPFEIM	PCKIPFEIT	2.17	0.45	E		DHRLMSAAV	DHRLMSAAI	0.3	3.38	NS1
YAVATTVIT	YAVATTIIT	0.13	7.7	NS4B		QSTIPETVL	QSTIPETIL	3.3	0.39	NS2A		DLENPHLLE	DLENPHLSE	3.21	0.18	NS5
ETEPPFGES	EAEPPFGES	0.13	7.7	E		EGINYTDRK	EGINYADRK	2.24	0.38	NS3		DKTPVTTWE	DKTPITTWE	0.32	4.35	NS5
AVATTVITP	AVATTIITP	0.13	7.7	NS4B		ATMADDIGM	ATMTDDIGM	2.89	0.29	NS2A		VTYKCPLVA	VTYKCPLIA	5.34	2.98	M
EKVDTRTPR	EKVDTRTPK	0.13	7.7	NS5		EEIPYLGKR	EEVPYLGKR	3.53	0.28	NS5		VLTHNGKRL	VLTYNGKRL	3.03	0.34	NS3
VITPMMRHT	IITPMMRHT	0.13	7.7	NS4B		PPHWVPTSR	PSHWVPTSR	0		NS5		LSEKKITQW	LLEKKITQW	0	3.25	NS5
QVGVGVFQD	QVGVGVFQE	0.13	7.64	NS3		LLAAVTGGI	LLATVTGGI	0	5.92	NS4A		IVIGIITLY	IAIGIITLY	2.57	0.45	E
FKKRNLTIM	FRKRNLTIM	0.13	7.64	NS3		ELVDRERNL	ELVDKERNL	0.27	4.44	NS5		GCVTTMAKN	GCVTTMAKS	0.37	2.41	E
EVPYLGKRE	DVPYLGKRE	0.13	7.64	NS5		EHTLTILIR	EQTLTILIR	0.23	4.43	NS2B		KVQRPTPKG	KVQRPTPTG	3.32	0.3	NS5
KKRNLTIMD	RKRNLTIMD	0.13	7.64	NS3		HILSENEVK	HILAENEVK	0.3	3.59	NS1		WEDVPYLGK	WEDIPYLGK	3.05	5.34	NS5
PLNEGIMAI	PLNEGIMAV	0.13	7.64	NS2B		LAYTIGTTH	LAYTVGTTH	0.52	3.2	M		GAWRQVERV	GAWRQVEKV	5.34		M
VFKKRNLTI	VFRKRNLTI	0.13	7.64	NS3		PHMIVGRQE	PHMIVGIQE	0.28	3.13	M		EYRGEDAPC	EYKGEDAPC	0	1.63	E
LNEGIMAIG	LNEGIMAVG	0.13	7.64	NS2B		IPNLDIIGK	TPNLDIIGK	0.58	1.92	NS5		VERLRRMAI	VERLKRMAI	0.16	6.09	NS5
TLYAVATTV	TLYAVATTI	0.13	7.64	NS4B		NGEPHMIVG	NGEPHMIVS	0.56	1.74	M		VTWEEEAEQ	ITWEEEAEQ	2.8	0.35	NS2B
EKEENLVRS	EKEENLVKS	0.13	7.64	NS1		EDSRFWELV	EDGRFWELV	2.37	0.47	NS5		LTAAVLLLV	LTAAVLLLI	3.32	0.31	NS4B
TYKCPQITE	TYKCPRITE	0.07	7.6	M		NYRPGYYTQ	NYRPGYHTQ	2.76	0.46	NS1		WKLEKASFI	WKLEKASLI	3.43	0.29	NS1
EVFKKRNLT	EVFRKRNLT	0.13	7.59	NS3		EGTKKLMRI	EGTKKLMKI	0.25	3.98	NS5		WNLVKLMSG	WNIVKLMSG	2.79	0.48	NS5
VVRLLTKPW	VVKLLTKPW	0.13	7.59	NS5		QHLTVTEEA	QHLTVTEEV	3.16	3.06	NS5		RSLIGNEEF	RSLIGDEEF	0.29	3.48	NS5
GVVRLLTKP	GVVKLLTKP	0.13	7.59	NS5		FTTNIWLRL	FTTNIWLKL	2.34	2.67	NS1		EKAADITWE	EKAADVTWE	0.37	2.65	NS2B
RLLTKPWDV	KLLTKPWDV	0.13	7.59	NS5		LPVWLAYRV	LPVWLAYKV	0.41	2.59	NS3		TMPGTFQTT	TTPGTFQTT	0.45	0	NS3
NGVVRLLTK	NGVVKLLTK	0.13	7.59	NS5		KLREKQDVF	KLKEKQDVF	0.29	2.39	NS1		LISLTCSNT	LVSLTCSNT	0.31	3.38	NS2A
VRLLTKPWD	VKLLTKPWD	0.13	7.59	NS5		QAAINQVRS	QVAINQVRS	3.08	2.17	NS5		RKYGGMLVR	RKHGGMLVR	4.48	0.22	NS5
RILQRGLLG	RIMQRGLLG	0.13	7.59	NS3		LNKRRRTAG	LNRRRRTAG	0.31	0.38	C		TADAFPQSN	TAEAFPQSN	0.29	3.43	NS3
LQRGLLGRS	MQRGLLGRS	0.13	7.59	NS3		IQVAINQVR	IQTAINQVR	2.17	0.3	NS5		IAEVEPEDI	VAEVEPEDI	2.12	5.34	M
ILQRGLLGR	IMQRGLLGR	0.13	7.59	NS3		GLGSITTQE	GLGSIITQE	0.29	0.22	NS4B		SGIFPYSIP	SGVFPYSIP	12.93	0.08	NS2B
IYRILQRGL	IYRIMQRGL	0.13	7.54	NS3		GTIKKSKAI	GTVKKSKAI	0.43	3.2	C		HSSTWHYDD	HNSTWHYDD	3.32	0.3	NS5
YRILQRGLL	YRIMQRGLL	0.13	7.54	NS3		RDVGKKEGG	RDVSKKEGG	0.53	2.34	NS5		SCIVIGIIT	SCIAIGIIT	2.57	0.45	E
GIYRILQRG	GIYRIMQRG	0.13	7.54	NS3		FCDGTTVVV	FCEGTTVVV	1.75	0.41	NS1		LGAVVQADT	LGAVVQADM	0.28	4
DDGIYRILQ	DDGIYRIMQ	0.13	7.54	NS3		CDGTTVVVT	CEGTTVVVT	1.75	0.29	NS1		AVAAMGVPP	TVAAMGVPP	0.36	2.41	NS2A
DGIYRILQR	DGIYRIMQR	0.13	7.54	NS3		CKKNMEGKI	CKKNMEGKV	4.06	0.24	E		QRNNQILEE	ERNNQILEE	0.3	3.32	NS3
LDDGIYRIL	LDDGIYRIM	0.13	7.54	NS3		IIIGVEPGQ	IIVGVEPGQ	7.29	0	E		RPTPTGTVM	RPTPKGTVM	0.3	3.32	NS5
VGMVTLYLG	VGLVTLYLG	0.13	7.53	E		PKNLAGPVS	PKNFAGPVS	3.53	0.23	NS1		DAFPQSNAP	EAFPQSNAP	0.29	3.43	NS3
GRNQNKEGD	GRNHNKEGD	0.13	7.33	NS3		FLIDGPETA	FLIDGPETT	0.39	3.06	NS1		MAVAAMGVP	MTVAAMGVP	0.36	2.38	NS2A
NQNKEGDQY	NHNKEGDQY	0.13	7.33	NS3		KQDAFCDSK	KQDVFCDSK	3.23	0.3	NS1		VPTHLAHRT	VPSHLAHRT	1.81	0.27	NS4A
RNQNKEGDQ	RNHNKEGDQ	0.13	7.33	NS3		LQMENKAWL	LQMEDKAWL	3.39	0.29	E		DLENPHLSE	DLENPHLLE	0.18	3.21	NS5
AWKTMAMIL	AWKTMAMVL	0.19	7.28	NS2A		AVFTDENKW	AIFTDENKW	0.22	4.57	NS5		VQRPTPKGT	VQRPTPTGT	3.32	0.3	NS5
WKTTAMVLS	WKTMAMVLS	0.49	7.28	NS2A		QKRTAAGIM	QKRAAAGIM	0.23	4.4	NS4B		MTVAAMGVP	MAVAAMGVP	2.38	0.36	NS2A
WKTMAMILS	WKTMAMVLS	0.19	7.28	NS2A		QKGIFGYSQ	QKGILGYSQ	3.18	3.88	NS3		TPKGTVMDI	TPTGTVMDI	3.32	0.3	NS5
AWRTMAMVL	AWKTMAMVL	0	7.28	NS2A		AVLMHRGKR	AVLMHKGKR	0.28	3.31	NS3		LPEKKITQW	LLEKKITQW	0.45	3.25	NS5
WRTMAMVLS	WKTMAMVLS	0	7.28	NS2A		QSAIPETVL	QSTIPETVL	3.16	3.3	NS2A		LAKRFSRGL	LAKRFSKGL	3.27	0.31	C
AWKTTAMVL	AWKTMAMVL	0.49	7.28	NS2A		AVLMHKGKR	AVLMHRGKR	3.31	0.28	NS3		TSRTTWSIH	ISRTTWSIH		5.34	NS5
NNQRKKTGR	NNQRKKTAR	0.15	7.23	C		KNPTVDGIT	KNPTVDGVT		3.18	NS4B		NGIALGLMT	NGIALGLMA	3.38	0.3	NS2A
MNNQRKKTG	MNNQRKKTA	0.13	7.23	C		KHGKEIKVT	KHGMEIKVT	2.6	2.99	E		VPSHLAHRT	VPSHLAYRT	0.27	4.55	NS4A
QVFGTAYGV	QIFGTAYGV	0.15	7.23	E		LKLREKQDV	LKLKEKQDV	0.29	2.39	NS1		MEIRPTNEK	MEIRPINEK	5.34	3.1	NS1
HQVFGTAYG	HQIFGTAYG	0.15	7.23	E		GESSPNPTV	GESSPNPTI	3.56	0.28	NS5		TPVTTWEDI	TPVTTWEDV	5.34	2.94	NS5
VFGTAYGVL	IFGTAYGVL	0.15	7.23	E		PGYYTQTAG	PGYHTQTAG	2.76	0.22	NS1		LEKASFIEV	LEKASLIEV	3.43	0.29	NS1
RRKKSVTML	RRKRSVTML	0	7.2	C		LRVLNLVEN	LRVLSLVEN	0.38	2.65	NS5		VSGIFPYSI	VSGVFPYSI	12.93	0.08	NS2B
FTNMEVQLI	FTNMEAQLI	0.13	7.13	NS5		EPIPYDPKF	DPIPYDPKF	0.21	4.6	NS4B		LAAIVAANE	LAAIIAANE	4.3	0.37
SMTCIAVGM	SMTCIAVGL	0.12	7.13	E		MEGKVVQPE	MEGKIVQPE	0.5	4.06	E		ERRRDKRSV	EHRRDKRSV	0		M
EEEAEHSGT	EEEAEHSGA	0	7.13	NS2B		DSGCIVSWK	DSGCVVSWK	0.32	3.5	NS1		REVYTQLCD	REVYTQSCD	0.33	3.54	NS1
GNETTEHGT	GNESTEHGT	0.13	7.13	E		FILLTAVAP	FILLAAVAP	0.37	3.2	M		LICVIASSG	LICVIVSSG	0.35	3.09	NS4A
NQRKKTGRP	NQRKKTARP	0.15	7.13	C		KQKGILGYS	KQKGIFGYS	3.88	3.18	NS3		LMSAAIKDE	LMSAAVKDE	3.38	0.3	NS1
QHQVGNETT	QHQVGNEST	0.13	7.13	E		LGYILRDVG	LGYILRDVS	0.53	2.34	NS5		TVEKAADIT	TVEKAADVT	0.37	2.86	NS2B
SEQGGKAYR	SEQGGRAYR	0.13	7.13	NS4A		LVLCVTQVL	LILCVTQVL	0.49	2.07	NS4B		FSRGLLNGQ	FSKGLLNGQ	3.27	0.32	C
EEAEHSGTS	EEAEHSGAS	0	7.13	NS2B		DRRWCFDGV	DRRWCFDGI	2.62	1.55	NS3		EAQLVRQME	EAQLIRQME	3.43	0.32	NS5
VGNETTEHG	VGNESTEHG	0.13	7.13	E		PLDDRFANA	PLDDRFASA	3.33	0.55	NS5		ENPHLPEKK	ENPHLLEKK	0.41	3.1	NS5
DWITDFPGK	EWITDFPGK	0.12	7.13	NS3		DLCEGTTVV	DFCEGTTVV	0.34	0.41	NS1		HITEVEPED	HIAEVEPED	0.44	0	C
QVGNETTEH	QVGNESTEH	0.13	7.13	E		LLAAVAPSM	LLTAVAPSM	3.2	0.38	M		LCLMMILPA	LCLVMILPA	0.41	0	C
TNMEVQLIR	TNMEAQLIR	0.13	7.13	NS5		NILNKRRRT	NILNRRRRT	0.31	0.36	C		PTPKGTVMD	PTPTGTVMD	3.32	0.3	NS5
MEVQLIRQM	MEAQLIRQM	0.13	7.13	NS5		KEGTKKLMK	KEGTKKLMR	3.98	0.25	NS5		KNFQTMPGT	KNFQTMPGI	0.44	3.21	NS3
NMEVQLIRQ	NMEAQLIRQ	0.13	7.13	NS5		KNKELKCGS	KSKELKCGS	4.49	0.23	E/NS1		AGSGKVDNF	AGSGEVDNF	0.59	2.12	NS1
QHGTVLVQV	QHGTVLVQI	0.13	7.13	E		LGSITTQES	LGSIITQES	0.29	0.22	NS4B		NILTAIQQV	NIPTAIQQV	3.32	0.3	NS5
HQVGNETTE	HQVGNESTE	0.13	7.13	E		GFGVFTTNI	GFGVFSTNI	5.7	0.18	NS1		MALKLITQF	MTLKLITQF	0.35	3.38	NS2A
NRVSTGSQL	NRVSTVSQL	0.15	7.08	C		KRFRKEEEE	KRFRREEEE	0.18	5.48	NS5		TVEKAADVT	TVEKAADIT	2.86	0.37	NS2B
NTFTNMEVQ	NTFTNMEAQ	0.13	7.08	NS5		KRTAAGIMK	KRAAAGIMK	0.23	4.4	NS4B		GDEEFLDYM	GNEEFLDYM	3.48	0.29	NS5
VDTRTPRAK	VDTRTPKAK	0.13	7.08	NS5		PETILELTD	PETVLELTD	0.31	3.43	NS2A		VTTMAKSKP	VTTMAKNKP	2.41	0.37	E
TEPPFGESY	AEPPFGESY	0.13	7.08	E		MVLLQMKNK	MVLLQMENK	3.16	3.39	E		VTTWENVPY	VTTWEDVPY	0.28	2.94	NS5
RNRVSTGSQ	RNRVSTVSQ	0.15	7.08	C		LQMENKAWL	LQMKNKAWL	3.39	3.16	E		LFSGVSWVM	LFSGVSWIM	0.3	3.32	E
VYPMSIPAT	VYPLSIPAT	0.13	7.08	NS2B		QHLTVTEEI	QHLTVTEEV	0.6	3.06	NS5		GVTVEITPQ	GVTAEITPQ	3.37	0.29	E
QRKKTGRPS	QRKKTARPS	0.15	7.08	C		LKCGSGIFI	LKCGSGIFV	0.47	2.12	E/NS1		IGLICVIVS	IGLICVIAS	2.98	0.35	NS4A
SGVYPMSIP	SGVYPLSIP	0.13	7.08	NS2B		MCCIITASI	MCCIVTASI	0.55	1.89	NS4A		VTEIGRVPT	VTEIGRVPS	1.81	0.56	NS4A
KTGRPSFNM	KTARPSFNM	0.15	7.08	C		IENEIPNLD	IESEIPNLD	0.19	1.49	NS5		KRFSRGLLN	KRFSKGLLN	3.27	0.32	C
KKTGRPSFN	KKTARPSFN	0.15	7.08	C		HLTATEEIA	HLTVTEEIA	0.44	0.6	NS5		KIGIGILLT	KIGIGVLLT	0	6.31	E
DQHQVGNET	DQHQVGNES	0.13	7.08	E		DFDFCDGTT	DFDFCEGTT	3.51	0.41	NS1		GVSLLPVCQ	GVSLLPLCQ	0.39	3.43	NS2A
RKKTGRPSF	RKKTARPSF	0.15	7.08	C		LPETILELT	IPETILELT	0	0.38	NS2A		PPGTADAFP	PPGTAEAFP	0.29	3.43	NS3
PMSIPATLF	PLSIPATLF	0.12	7.08	NS2B		LEKRYVLGR	LEKRHVLGR	3.36	0.31	E		KNKPTLDIE	KSKPTLDIE	0.33	2.41	E
LNTFTNMEV	LNTFTNMEA	0.13	7.08	NS5		IQAAINQVR	IQTAINQVR	3.08	0.3	NS5		NIVKLMSGK	NLVKLMSGK	0.48	2.79	NS5
PVNIETEPP	PVNIEAEPP	0.13	7.08	E		LGLGSIATQ	LGLGSITTQ	3.45	0.29	NS4B		VIASSGMLW	VIVSSGMLW	0.35	3.09	NS4A
TFTNMEVQL	TFTNMEAQL	0.13	7.08	NS5		MWSLMYFHR	MWTLMYFHR	4.57	0.21	NS5		QKQTQRSGV	QKQTRRSGV		0
YPMSIPATL	YPLSIPATL	0.12	7.08	NS2B		RDQRGSGQV	KDQRGSGQV	5.14	0.19	NS5		MSFSCIVIG	MSFSCIAIG	2.57	0.39	E
GVYPMSIPA	GVYPLSIPA	0.13	7.08	NS2B		FVCKHSMVD	FLCKHSMVD	3.71	0	E		MSAAVKDER	MSAAIKDER	0.31	3.43	NS1
WTMKIGIGI	WTMKIGIGV	0.14	7.07	E		QSGVDVFFT	QSGVDVFFI	0.29	3.59	NS5		KLREVYTQL	KLREVYTQS	0.33	3.54	NS1
TMKIGIGIL	TMKIGIGVL	0.14	7.07	E		NIGETLGEK	NMGETLGEK	0.59	2.23	NS5		WTSGAITET	WTSGATTET	5.34	0.29	E
TSHNILVEV	ASHNILVEV	0.05	7.05	NS2B		NMSFKDLGR	NMSFRDLGR	3.47	0.28	NS2A		ITWEEEAEQ	VTWEEEAEQ	0.35	2.8	NS2B
VNIETEPPF	VNIEAEPPF	0.13	7.03	E		PTQGEPSLN	PTQGEPSLK	0.3	3.62	E		LLEKKITQW	LSEKKITQW	3.25	0	NS5
KPVNIETEP	KPVNIEAEP	0.13	7.03	E		IALLSQSTI	IVLLSQSTI	0.34	3.34	NS2A		AGVSLLPVC	AGVSLLPLC	0.38	3.43	NS2A
LGSFGCKPL	LGSLGCKPL	0.14	7.03	NS2A		ILIGVIITW	ILIGAIITW	0.6	3.2	E		KEGEKKKLR	KEGERKKLR	0.3	3.34	NS3
EVQLIRQME	EAQLIRQME	0.13	7.03	NS5		EIAVQNWLA	EAAVQNWLA	0.3	3.16	NS5		CLMMILPAA	CLVMILPAA	0.42	0	C
LARWSSFKK	LARWGSFKK	0.13	7.03	C		IGIESEIPN	IGIESETPN	1.47	1.92	NS5		PTQGEAILP	PTQGEAVLP	2.81	0.53	E
EVDSFSLGI	EVDSFSLGL	0.12	7.03	NS2A		EGLHKLGYI	EGLHRLGYI	2.59	0.38	NS5		EITPQASTV	EITPQASTT	3.32	0.32	E
VDSFSLGIL	VDSFSLGLL	0.12	7.03	NS2A		PERSWNTGH	PERSWNSGH	3.23	0.34	NS3		EKASLIEVK	EKASFIEVK	0.29	3.43	NS1
KVDTRTPRA	KVDTRTPKA	0.13	7.03	NS5		IFRKRRLTI	IFRKKRLTI	3.53	0.29	NS3		GERNNQILE	GQRNNQILE	3.32	0.3	NS3
GTSHNILVE	GASHNILVE	0.05	7	NS2B		FRKEEEEAG	FRREEEEAG	0.18	5.55	NS5		VTRGAVLTY	VTRGAVLTH	0.34	3.03	NS3
ANFVCRRTL	ANFVCRRTF	0	7	E		ALIFILLTA	ALIFILLAA	0.26	3.2	M		VPVHWIPTS	VPVHWVPTS	4.27	0.21	NS5
KKSVTMLLM	KRSVTMLLM	0	7	C		HKKLAEAIF	HKRLAEAIF		3.2	NS5		LENPHLPEK	LENPHLSEK	0.41	0.18	NS5
SNFVCRRTF	ANFVCRRTF	0	7	E		MEIKVTPQS	QEIKVTPQS	2.99	1.98	E		KVEYKGEDA	KVEYRGEDA	1.63	0	E
RKKSVTMLL	RKRSVTMLL	0	7	C		LNRRRRTAG	LNKRRRTAG	0.38	0.31	C		VQRPTPTGT	VQRPTPKGT	0.3	3.32	NS5
KSVTMLLML	RSVTMLLML	0	7	C		IDRERNLHL	VDRERNLHL	0.15	0.27	NS5		TGRRGTGSQ	TGKRGTGSQ	4.34	0.25
AVGMVTLYL	AVGLVTLYL	0.12	6.98	E		ATVLMGLGR	ATVLMGLGK	0.2	4.42	NS4B		TPQASTTEA	TPQASTVEA	0.32	3.32	E
VQLIRQMES	AQLIRQMES	0.13	6.98	NS5		PVESWEEVP	PVESWEEIP	0.29	3.47	NS5		EDVPYLGKR	EDIPYLGKR	3.05	5.34	NS5
TFIIDGPDT	TFIIDGPNT	0.13	6.98	NS1		MVQADSGCI	MVQADSGCV	0.32	1.77			RKTDWLPMA	RKTDWLPMT	0.36	3.66	NS2A
TCIAVGMVT	TCIAVGLVT	0.12	6.98	E		MTQKARDAL	MTQKARNAL	0.39	0.48	NS4A		RGLLNGQGP	KGLLNGQGP	3.27	0.32	C
IAVGMVTLY	IAVGLVTLY	0.12	6.98	E		GINYADRRW	GINYADRKW	2.19	0.38	NS3		WAQNIPTAI	WAQNILTAI	0.3	3.32	NS5
MTCIAVGMV	MTCIAVGLV	0.12	6.98	E		KITAEWLWK	RITAEWLWK	3.42	0.25	NS5		WRTATLVLA	WRTATLILA	5.34		NS2A
CIAVGMVTL	CIAVGLVTL	0.12	6.98	E		AVPSHWVPT	AVPPHWVPT		0	NS5		RKKLRPRWL	KKKLRPRWL	3.34	0.3	NS3
VNGVVRLLT	VNGVVKLLT	0.13	6.93	NS5		PTIEAGRTL	PTVEAGRTL	0.28	3.56	NS5		VYTQSCDHR	VYTQLCDHR	3.54	0.33	NS1
MVNGVVRLL	MVNGVVKLL	0.13	6.93	NS5		KKLMRITAE	KKLMKITAE	0.25	3.42	NS5		YTQLCDHRL	YTQSCDHRL	0.31	3.54	NS1
SMVNGVVRL	SMVNGVVKL	0.13	6.93	NS5		MEIKVTPQS	KEIKVTPQS	2.99	2.6	E		WSLRETACL	WSLKETACL	0.48	2.08	NS5
SSMVNGVVR	SSMVNGVVK	0.13	6.93	NS5		MIIPKNFAG	MIIPKSFAG	0.24	2.42	NS1		YRGEDAPCK	YKGEDAPCK	0	1.63	E
IGRNQNKEG	IGRNHNKEG	0.13	6.75	NS3		GKSYAQMWT	GKSYAQMWS	0.21	4.74	NS5		RGEITHHAV	RGETTHHAV	0.4	2.6	NS5
LPQHLTLRA	LPQHLTQRA	0.14	6.75	NS4A		IQKAHEEGI	IQKAQEEGI	0.29	3.56	NS1		TYKCPLIAE	TYKCPHIAE	2.98	0	M
TLRAQNALD	TQRAQNALD	0.14	6.75	NS4A		NFAGPVSQH	NLAGPVSQH	0.23	3.53	NS1		NALKINWYK	KALKINWYK	0.31	3.38	E
KLPQHLTLR	KLPQHLTQR	0.14	6.75	NS4A		HLTVTEEVA	HLTVTEEAA	3.11	3.16	NS5		MCTNTFVLK	MCLNTFVLK	0.3	3.31	E
HLTLRAQNA	HLTQRAQNA	0.14	6.75	NS4A		GEGIFKSIQ	GEGVFKSIQ	0.25	2.64	NS5		IKRIKEEHS	IKRIKEEHN	3.43	0.32	NS5
GRIGRNQNK	GRIGRNHNK	0.13	6.75	NS3		FLEKTKKDL	FLEKTKKDF	0.43	2.57	NS4B		LLVTHYAII	LLITHYAII	3.32	0.3	NS4B
RRGRIGRNQ	RRGRIGRNH	0.13	6.75	NS3		LRTRVGTKH	LRTRIGTKH	1.77	0.55	NS2A		GKRGTGSQG	GRRGTGSQG	0.25	4.48
PQHLTLRAQ	PQHLTQRAQ	0.14	6.75	NS4A		LFKTNTGTI	IFKTNTGTI	2.07	0.44	NS3		RGAVLTHNG	RGAVLTYNG	3.03	0.34	NS3
QHLTLRAQN	QHLTQRAQN	0.14	6.75	NS4A		LGVMVQADS	LGAMVQADS	2.56	0.43	E/NS1		AKRFSRGLL	AKRFSKGLL	3.27	0.31	C
RIGRNQNKE	RIGRNHNKE	0.13	6.75	NS3		LNILNRRRR	LNILNKRRR	2.77	0.31	C		TPPGTAEAF	TPPGTADAF	3.43	0.29	NS3
RGRIGRNQN	RGRIGRNHN	0.13	6.75	NS3		LNDTWKIEK	LNDTWKMEK	3.53	0.29	NS1		TKLNDWDFV	TRLNDWDFV	0.3	3.36	NS3
LTLRAQNAL	LTQRAQNAL	0.14	6.75	NS4A		ITVIDLDPI	ITVIDLEPI	4.31	0.21	NS4B		VLFTFVLLL	VFFTFVLLL	3.32	0.36	NS2A
IKNEHKSTW	IKHEHKSTW	0.12	6.7	NS5		GLGSIATQE	GLGSIATQQ	1.74	3.27	NS4B		TLKRRSWPL	TPKRRSWPL	0.3	3.54
MSIPATLFV	LSIPATLFV	0.12	6.7	NS2B		KIPFEIMDL	KIPFEITDL	2.17	0.46	E		TILIKVEYK	TILIKVEYR		0	E
IENIKNEHK	IENIKHEHK	0.12	6.7	NS5		GIVTLYLGV	GVVTLYLGV	3.16	0.43	E/NS1		LERLQRKHG	LERLQRKYG	0.22	4.56	NS5
LRAQNALDN	QRAQNALDN	0.14	6.7	NS4A		IRENPWMED	IQENPWMED	3.09	0.32	NS5		KCPHIAEVE	KCPHITEVE	0	0.44	M
SFGCKPLTM	SLGCKPLTM	0.13	6.7	NS2A		LVLVGVITL	LVLVGVVTL	2.65	0.25	E		AEAFPQSNA	ADAFPQSNA	3.43	0.29	NS3
GSFGCKPLT	GSLGCKPLT	0.13	6.7	NS2A		FLMSGRGIG	FLMSGKGIG	3.47	0.23	NS4A		AWRTATLIL	AWRTATLVL		5.34	NS2A
TRTPRAKRG	TRTPKAKRG	0.13	6.65	NS5		NMEGKVVQP	NMEGKIVQP	0.5	4.06	E		YAMCTNTFV	YAMCLNTFV	0.3	3.31	E
RIENIKNEH	RIENIKHEH	0.12	6.65	NS5		LNHILSENE	LNHILAENE	0.28	3.59	NS1		KWCFDGERN	KWCFDGQRN	3.32	0.3	NS3
NEHKSTWHY	HEHKSTWHY	0.13	6.65	NS5		KLKEKQDAF	RLKEKQDAF	3.06	2.57	NS1		DTVTYKCPH	DTVTYKCPL	0.3	3.21	C
GQRIENIKN	GQRIENIKH	0.12	6.65	NS5		FKSIQHLTV	FKSIQRLTV	0.39	0.47	NS5		FSCIAIGII	FSCIVIGII	0.45	2.57	E
QRIENIKNE	QRIENIKHE	0.12	6.65	NS5		LIPTVMAFH	LIPTAMAFH	3.07	0.32			SMSFSCIAI	SMSFSCIVI	0.39	2.57	E
RTPRAKRGT	RTPKAKRGT	0.13	6.65	NS5		LTKPWDVLP	LTKPWDVVP	3.59	0.28	NS5		VIVSSGMLW	VIASSGMLW	3.09	0.35	NS4A
DTRTPRAKR	DTRTPKAKR	0.13	6.65	NS5		DIISRRDQR	DIISRKDQR	5.14	0.19	NS5		SHLAYRTRN	SHLAHRTRN	4.55	0.27	NS4A
KNEHKSTWH	KHEHKSTWH	0.12	6.65	NS5		HRLGYILRD	HRLGYILRE	0.45	0	NS5		DGERNNQIL	DGQRNNQIL	3.32	0.3	NS3
GTVLVQVKY	GTVLVQIKY	0.1	6.61	E		FSRGNSLSG	FSRENSLSG	0.21	4.88	NS5		SARAAVEDE	SAKAAVEDE	3.21	0.3	NS5
HGTVLVQVK	HGTVLVQIK	0.1	6.61	E		GCIVSWKNK	GCVVSWKNK	0.32	3.93	NS1		RVILAGPMP	RVILAGPIP		5.34	NS3
LVQVKYEGT	LVQIKYEGT	0.1	6.61	E		IVMLIPTVM	IIMLIPTVM	0	3.33	C		PGTFQTTTG	PGIFQTTTG	0.33	2.99	NS3
EAHFTDPAS	EAHFTDPSS	0.13	6.61	NS3		DLPVWLAYR	DLPVWLAYK	0.41	2.59	NS3		GTFQTTTGE	GIFQTTTGE	0.33	2.99	NS3
TVLVQVKYE	TVLVQIKYE	0.1	6.61	E		NVGETLGEK	NMGETLGEK	0	2.23	NS5		ITPQASTVE	ITPQASTTE	3.32	0.32	E
VLVQVKYEG	VLVQIKYEG	0.1	6.61	E		PTFAAGLLL	PTFAAGLFL	0.53	2.03	NS2A		LVRQMEGEG	LIRQMEGEG	3.43	0.3	NS5
DEAHFTDPA	DEAHFTDPS	0.13	6.61	NS3		CIKVLNPYM	CVKVLNPYM	2.32	0.43	NS5		AAVEDEDFW	AAVEDEEFW	0.31	3.32	NS5
VQVKYEGTD	VQIKYEGTD	0.1	6.61	E		QAAINQVRS	QTAINQVRS	3.08	0.3	NS5		ERLKRMAIS	ERLRRMAIS	6.09	0.16	NS5
VSTGSQLAK	VSTVSQLAK	0.15	6.56	C		QDVFCDSKL	QDAFCDSKL	0.31	3.23	NS1		TVTYKCPLV	TVTYKCPLI	5.34	2.99	M
DSFSLGILC	DSFSLGLLC	0.12	6.56	NS2A		DGIKNNQIL	DGVKNNQIL	0.44	2.62	NS3		TWEDVPYLG	TWEDIPYLG	3.05	5.34	NS5
QGGKAYRHA	QGGRAYRHA	0.13	6.56	NS4A		LGSIATQQP	LGSIATQEP	3.3	2.61	NS4B		SAGSGKVDN	SAGSGEVDN	0.59	2.12	NS1
EQGGKAYRH	EQGGRAYRH	0.13	6.56	NS4A		EGAWKHAQR	EGAWKHVQR	4.61	0.22	M		MEDKTPITT	MEDKTPVTT	4.35	0.32	NS5
GRPSFNMLK	ARPSFNMLK	0.15	6.52	C		FLIDGPETT	FLIDGPETA	3.06	0.39	NS1		EAVLPEYGT	EAILPEYGT	4.29	0.23	E
RVSTGSQLA	RVSTVSQLA	0.15	6.52	C		LTSSQQKTD	LTSSQQKAD	3.6	0.28	NS2A		GMEIRPINE	GMEIRPTNE	3.1	5.34	NS1
TGRPSFNML	TARPSFNML	0.15	6.52	C		NAALGAIFT	NAALGAVFT	4.57	0.22	NS5		GATTETPTW	GAITETPTW	0.37	5.34	E
KEENLVRSM	KEENLVKSM	0.13	6.47	NS1		GVFSTNIWL	GVFTTNIWL	0.18	5.7	NS1		YGWNLVKLM	YGWNIVKLM	2.79	0.4	NS5
GILARWSSF	GILARWGSF	0.13	6.47	C		EYVKTRAND	EYVKTRTND	0.21	4.35	NS3		WHTWQKQTR	WHTWQKQTQ	0		NS2B
AGILARWSS	AGILARWGS	0.13	6.47	C		ADTGCVVSW	ADSGCVVSW	0.28	3.5			VREAIKRRL	IREAIKRRL		0	NS3
ILARWSSFK	ILARWGSFK	0.13	6.47	C		GLGSIATQQ	GLGGIATQQ	3.27	3.16	NS4B		VCQSSSMRK	LCQSSSMRK	0.37	3.43	NS2A
TAGILARWS	TAGILARWG	0.13	6.47	C		MLSTESHNQ	MLSTESYNQ	0.38	2.89	NS1		EGAWRQVER	EGAWRQVEK	5.34		M
TIATITPQA	TTATITPQA	0.16	6.42	E		NATGNIVSS	NASGNIVSS	0.29	3.53	NS5		PVTTWENVP	PVTTWEDVP	0.28	2.94	NS5
IATITPQAP	TATITPQAP	0.16	6.42	E		GINYADRKW	GINYADRRW	0.38	2.19	NS3		DQHQVGNDT	DQHQVGNET	3.43	0.29	E
LVRSMVSAG	LVKSMVSAG	0.13	6.42			IVMLIPTVM	IVMLIPTAM	0	0.48	C		QVRSLIGDE	QVRSLIGNE	3.48	0.29	NS5
EENLVRSMV	EENLVKSMV	0.13	6.42	NS1		DSRFWELVD	DGRFWELVD	2.37	0.47	NS5		GAGWSLKET	GAGWSLRET	2.08	0.5	NS5
NKPTLDIEL	DKPTLDIEL	0.16	6.42	E		KNIQAAINQ	KNIQTAINQ	3.08	0.29	NS5		TSMSFSCIV	TSMSFSCIA	2.57	0.39	E
NLVRSMVSA	NLVKSMVSA	0.13	6.42	NS1		KNIQVAINQ	KNIQTAINQ	2.17	0.29	NS5		KLREVYTQS	KLREVYTQL	3.54	0.33	NS1
GTIATITPQ	GTTATITPQ	0.16	6.42	E		FQRVLIFIL	FQRALIFIL	3.35	0.28	M		MSYAMCTNT	MSYAMCLNT	0.3	3.31	E
ENLVRSMVS	ENLVKSMVS	0.13	6.42	NS1		EEQTLTILI	EEHTLTILI	4.43	0.23	NS2B		KVQRPTPTG	KVQRPTPKG	0.3	3.32	NS5
FGCKPLTMF	LGCKPLTMF	0.13	6.25	NS2A		EKQDAFCDS	EKQDVFCDS	3.28	0.31	NS1		DTEYQKTKL	DTEYQKTRL	0.31	3.31	NS3
SVTMLLMLL	SVTMLLMLM	0.13	6.23	C		MKNKAWLVH	MENKAWLVH	3.16	3.39	E		VPNYNLIIM	VPNYNLVIM	0.4	2.99	NS3
VTMLLMLLP	VTMLLMLMP	0.13	6.23	C		QFCVKVLNP	QFCIKVLNP	0.43	2.4	NS5		ASVNMVSRL	SSVNMVSRL	0.3	3.32	NS5
NIKNEHKST	NIKHEHKST	0.12	6.21	NS5		KMLSTESYN	KMLSTESHN	2.89	0.36	NS1		KTPITTWEN	KTPVTTWEN	4.04	0.28	NS5
GKAYRHAME	GRAYRHAME	0.13	6.21	NS4A		FCEGTTVVV	LCEGTTVVV	0.41	0.34	NS1		WDSAKAAVE	WDSARAAVE	0.31	3.21	NS5
GGKAYRHAM	GGRAYRHAM	0.13	6.21	NS4A		ETVLELTDA	ETILELTDA	3.43	0.31	NS2A		TTPGTFQTT	TMPGTFQTT	0	0.45	NS3
ENIKNEHKS	ENIKHEHKS	0.12	6.21	NS5		EEQDKRFLC	EEQDKRFIC	0	0.3	E		RATWAQNIL	RATWAQNIP	3.32	0.3	NS5
KAYRHAMEE	RAYRHAMEE	0.13	6.21	NS4A		GTTHFQRVL	GTTHFQRAL	3.33	0.29	M		LENPHLPEK	LENPHLLEK	0.41	3.21	NS5
TSQEGPLPE	ASQEGPLPE	0.11	6.19	NS3		NPIVAEKDS	NPIVTEKDS	0	2.16	E		SVGTGKRGT	SVGTGRRGT	0.23	4.34
VSGVYPMSI	VSGVYPLSI	0.13	6.17	NS2B		QDKRFICKH	QDKRFVCKH	0.3	3.73	E		QADMGCVIN	QADTGCVIN	0.61	0.29
GILLTWLGL	GVLLTWLGL	0.14	6.17	E		FAAGLLLRK	FAAGLFLRK	0.54	2.03	NS2A		KSVGTGRRG	KSVGTGKRG	4.34	0.23
ILLTWLGLN	VLLTWLGLN	0.14	6.17	E		GLGSITTQE	GLGSIATQE	0.29	1.74	NS4B		IIREAIKRR	IVREAIKRR	0		NS3
QVKYEGTDA	QIKYEGTDA	0.1	6.17	E		LLILCVTQV	LLVLCVTQV	2.04	0.49	NS4B		TLAAIIAAN	TLAAIVAAN	0.37	4.3
RSMVSAGSG	KSMVSAGSG	0.13	6.17			LSRTNKKRS	LSRTSKKRS	3.33	0.29			KTSLCLMMI	KTSLCLMMM	0.42	3.21	C
VRSMVSAGS	VKSMVSAGS	0.13	6.17			QADSGCVVS	QADTGCVVS	3.5	0.28	E/NS1		TSLCLMMIL	TSLCLVMIL	0.42	0	C
VKYEGTDAP	IKYEGTDAP	0.1	6.17	E		PQSNAPIID	PQSNAPIMD	3.82	0.25	NS3		SSVNMVSRL	ASVNMVSRL	3.32	0.3	NS5
MKIGIGILL	MKIGIGVLL	0.14	6.15	E		KETACLGKS	RETACLGKS	0.28	3.59	NS5		TDWLPMAVA	TDWLPMTVA	0.36	3.66	NS2A
KIGIGILLT	KIGIGVLLT	0.14	6.15	E		HFQRALIFI	HFQRVLIFI	0.28	3.33	M		QADTGCVIN	QADMGCVIN	0.29	0.61
IGILLTWLG	IGVLLTWLG	0.14	6.15	E		GKKEGGAMY	SKKEGGAMY	0.44	2.24	NS5		IGDKALKIN	IGDNALKIN	3.37	0.36	E
IGIGILLTW	IGIGVLLTW	0.14	6.15	E		GKIRKDIQQ	GKVRKDIQQ	3.36	0.3	NS5		WVPTSRTTW	WIPTSRTTW	0.21	4.4	NS5
GIGILLTWL	GIGVLLTWL	0.14	6.15	E		EVKSCHWPK	EIKSCHWPK	0.38	0.19	NS1		IRPTNEKEE	IRPINEKEE	5.34	3.1	NS1
TDPASIAAR	TDPSSIAAR	0.13	6.12	NS3		MTTEDMLAV	MTTEDMLTV	0.22	4.67	NS5		TRKYLPAIV	TRKYLPAII		0	NS3
PASIAARGY	PSSIAARGY	0.13	6.12	NS3		KSKELKCGS	KNKELKCGS	0.23	4.49	NS1		KSKPTLDIE	KNKPTLDIE	2.41	0.33	E
FTDPASIAA	FTDPSSIAA	0.13	6.12	NS3		EPESNILDI	QPESNILDI	2.4	3.62	NS4B		PWTSGATTE	PWTSGAITE	0.29	5.34	E
HFTDPASIA	HFTDPSSIA	0.13	6.12	NS3		GATMTDDIG	GAAMTDDIG	0.29	3.22	NS2A		ASSGMLWMA	VSSGMLWMA	0.35	3.15	NS4A
AHFTDPASI	AHFTDPSSI	0.13	6.12	NS3		AECPNTNRA	TECPNTNRA	0.38	3.06	NS1		AQLVRQMEG	AQLIRQMEG	3.43	0.32	NS5
GDQYVYMGQ	GDQYIYMGQ	0.16	6.12	NS3		ESETPNLDI	ESEIPNLDI	1.92	1.59	NS5		LIAEVEPED	HIAEVEPED	3.14	0	M
ASIAARGYI	SSIAARGYI	0.13	6.12	NS3		ARDALDNLA	ARNALDNLA	0.39	0.48	NS4A		HLLEKKITQ	HLPEKKITQ	3.25	0.4	NS5
KEGDQYVYM	KEGDQYIYM	0.16	6.12	NS3		GVGKMTLGM	GIGKMTLGM	2.4	0.48	NS4A		LKDTPKRRS	LKDTLKRRS	3.54	0.3
VYMGQPLNN	IYMGQPLNN	0.16	6.12	NS3		QHLTVTEEI	QHLTATEEI	0.6	0.44	NS5		EITPQASTT	EITPQASTV	0.32	3.32	E
DPASIAARG	DPSSIAARG	0.13	6.12	NS3		DFCDGTTVV	DFCEGTTVV	1.75	0.41	NS1		DSARAAVED	DSAKAAVED	3.21	0.31	NS5
DQYVYMGQP	DQYIYMGQP	0.16	6.12	NS3		DFDLCEGTT	DFDFCEGTT	0.34	0.41	NS1		RRMAISGDD	KRMAISGDD	0.16	6.09	NS5
EGDQYVYMG	EGDQYIYMG	0.16	6.12	NS3		DTWKIEKAS	DTWKMEKAS	3.53	0.29	NS1		WLRNNQFCI	WLKNNQFCI	2.41	0.41	NS5
NKEGDQYVY	NKEGDQYIY	0.17	6.12	NS3		KNEEEEQTL	KNEEEEHTL	3.87	0.23	NS2B		IAANEMGLL	VAANEMGLL	0.31	4.3
YVYMGQPLN	YIYMGQPLN	0.16	6.12	NS3		REEEEAGVL	KEEEEAGVL	5.55	0.18	NS5		VAWRTATLI	VAWRTATLV		5.34	NS2A
QYVYMGQPL	QYIYMGQPL	0.16	6.12	NS3		LLLTLLAAV	LLLTLLATV	0		NS4A		MGCAINWKG	MGCVINWKG	3.89	0.61	NS1
MTYKCPQIT	MTYKCPRIT	0.07	6.08	M		KITPQSSIT	KVTPQSSIT	0.28	3.59	E		RLRRMAISG	RLKRMAISG	0.16	6.09	NS5
TGSQLAKRF	TVSQLAKRF	0.14	6.08	C		NALDNLAVL	DALDNLAVL	0.48	2.09	NS4A		PHLPEKKIT	PRLPEKKIT	0.43	2.7	NS5
STGSQLAKR	STVSQLAKR	0.15	6.08	C		MIVGIQEKG	MIVSIQEKG	3.13	1.85	M		YGMEIRPIN	YGMEIRPTN	3.1	5.34	NS1
GSQLAKRFS	VSQLAKRFS	0.14	6.08	C		FMTQKARNA	FMTQKARDA	0.48	0.4	NS4A		PHLPEKKIT	PHLLEKKIT	0.43	3.25	NS5
GMVTLYLGV	GLVTLYLGV	0.13	6.07	E		FIEVKSCHW	FIEVKNCHW	0.38	3.53	NS1		IVIGIGDKA	IVIGIGDNA	3.31	0.36	E
MVTLYLGVM	LVTLYLGVM	0.13	6.07	E		KKNMEGKIV	KKNMEGKVV	4.06	0.25	E		TMPGIFQTT	TMPGTFQTT	3.16	0.45	NS3
VLLGSFGCK	VLLGSLGCK	0.14	6.04	NS2A		PSLNEEQDK	PSLKEEQDK	0.3	3.62	E		VKVQRPTPT	VKVQRPTPK	0.3	3.32	NS5
LLGSFGCKP	LLGSLGCKP	0.14	6.04	NS2A		INRFTMKHK	INRFTMRHK	0.28	3.59	NS5		WIPISRTTW	WIPTSRTTW	5.34	4.4	NS5
PVLLGSFGC	PVLLGSLGC	0.14	6.04	NS2A		LGLGSIATQ	FGLGSIATQ	3.45	2.39	NS4B		TKEGERKKL	TKEGEKKKL	3.34	0.3	NS3
LPVLLGSFG	LPVLLGSLG	0.14	6.04	NS2A		IQRLTVTEE	IQHLTVTEE	0.5	2.3	NS5		MSYAMCLNT	MSYAMCTNT	3.31	0.3	E
DGPDTPECP	DGPNTPECP	0.13	6.04	NS1		CSHHFHELI	CSHHFHELV	4.46	0.23	NS5		KVDNFTMGV	EVDNFTMGV	0.59	2.12	NS1
WLPVLLGSF	WLPVLLGSL	0.14	6.04	NS2A		QPENLEYTI	LPENLEYTI	6.59	0.15	E		PHLLEKKIT	PHLSEKKIT	3.25	0	NS5
KNVQTTPGT	KNVQTAPGT	0.17	6.03	NS3		HWFSRGNSL	HWFSRENSL	0.21	4.88	NS5		GMSYAMCTN	GMSYAMCLN	0.3	3.21	E
KNPKNVQTT	KNPKNVQTA	0.17	6.03	NS3		HTQTAGPWH	YTQTAGPWH	0.22	2.76	NS1		ALAFHLTSR	TLAFHLTSR	0.3	3.27	CprM
QTTPGTFKT	QTAPGTFKT	0.17	6.03	NS3		LKLKEKQDA	LKLKEKQDV	3.03	2.39	NS1		IKRIKEEHN	IKRIKEEHS	0.32	3.43	NS5
NPKNVQTTP	NPKNVQTAP	0.17	6.03	NS3		KPNLDIIGK	IPNLDIIGK	3.19	0.58	NS5		TDFAGKTVW	TDFVGKTVW	0.31	3.17	NS3
NVQTMPGTF	NVQTAPGTF	0.2	6.03	NS3		KSEFQTYKK	KSEFQIYKK	2.23	0.54	NS5		EIGRVPSHL	EIGRVPTHL	0.55	1.81	NS4A
KNVQTMPGT	KNVQTAPGT	0.2	6.03	NS3		HVTRGAVLT	HVTRGAVLM	2.03	0.49	NS3		TYNGKRLEP	THNGKRLEP	0.34	3.03	NS3
NPKNVQTMP	NPKNVQTAP	0.2	6.03	NS3		KPLDDRFAS	KPIDDRFAS	0.55	0.45	NS5		RVPTHLAHR	RVPSHLAHR	1.81	0.27	NS4A
PKNVQTTPG	PKNVQTAPG	0.17	6.03	NS3		LAYKVAAEG	LAYRVAAEG	2.52	0.41	NS3		VGNETQGVT	VGNDTQGVT	0.3	3.31	E
VQTMPGTFK	VQTAPGTFK	0.2	6.03	NS3		PVWLAYKVA	PVWLAYRVA	2.59	0.41	NS3		IPTSRTTWS	VPTSRTTWS	4.4	0.21	NS5
NVQTTPGTF	NVQTAPGTF	0.17	6.03	NS3		KSIQHLTAT	KSIQHLTVT	0.44	0.39	NS5		TTHHAVSRG	ITHHAVSRG	2.6	0.38	NS5
VQTTPGTFK	VQTAPGTFK	0.17	6.03	NS3		PWLPGADKQ	PWLPGADTQ	3.22	0.32	E		RKWCFDGER	RKWCFDGQR	3.32	0.3	NS3
PKNVQTMPG	PKNVQTAPG	0.2	6.03	NS3		LAVVSVSPL	LAAVSVSPL	3.53	0.29	NS2A		LVIMDEAHF	LIIMDEAHF	2.99	0.4	NS3
QTMPGTFKT	QTAPGTFKT	0.2	6.03	NS3		LKEKQDVFC	LREKQDVFC	2.39	0.29	NS1		GMEIRPINE	GMEIRPISE	3.1	0.31	NS1
KNPKNVQTM	KNPKNVQTA	0.2	6.03	NS3		HTQIAGPWH	HTQTAGPWH	3.42	0.22	NS1		LAGVSLLPV	LAGVSLLPL	0.38	3.43	NS2A
MAKNKPTLD	MAKDKPTLD	0.16	6.01	E		KARDALDNL	KTRDALDNL	0.39	3.53	NS4A		AILPEYGTL	AVLPEYGTL	0.23	4.29	E
TMAKNKPTL	TMAKDKPTL	0.16	6.01	E		NHILAENEV	NHILSENEV	3.59	0.3	NS1		NLVIMDEAH	NLIIMDEAH	2.99	0.4	NS3
TTMAKNKPT	TTMAKDKPT	0.16	6.01	E		NTRRGTGNI	NTRRGTGNV	0.74	0			WTALVSLTC	WTALISLTC	3.38	0.31	NS2A
IIDGPDTPE	IIDGPNTPE	0.13	6	NS1		GKVVQPENL	GKIVQPENL	0.5	4.06	E		MMILPAALA	VMILPAALA	0.41	0	C
IDGPDTPEC	IDGPNTPEC	0.13	6	NS1		GIQEKGKSL	GRQEKGKSL	3.18	0.28	M		VVQADMGCV	VVQADMGCA	0.58	3.89
FIIDGPDTP	FIIDGPNTP	0.13	6	NS1		ELIDRERNL	ELVDRERNL	0.15	0.27	NS5		DEEFLDYMP	NEEFLDYMP	3.48	0.29	NS5
HGTIATITP	HGTTATITP	0.16	5.99	E		GAWKHVQRI	GAWKHAQRI	0.22	4.61	M		RPINEKEEN	RPTNEKEEN	3.1	5.34	NS1
TEHGTIATI	TEHGTTATI	0.16	5.99	E		MVGATMADD	MVGATMTDD	3.04	0.29	NS2A		CLNTFVLKK	CTNTFVLKK	3.31	0.3	E
EHGTIATIT	EHGTTATIT	0.16	5.95	E		DYGFGVFTT	DYGFGVFST	5.7	0.18	NS1		SIGLICVIA	SIGLICVIV	0.35	3.03	NS4A
KNKPTLDIE	KDKPTLDIE	0.16	5.92	E		HTAEVGGRA	HTAEAGGRA	0.29	4.2	NS4A		DLENPHLPE	DLENPHLLE	0.41	3.21	NS5
AKNKPTLDI	AKDKPTLDI	0.16	5.92	E		AGWSLKETA	AGWSLRETA	0.28	3.5	NS5		DTLKRRSWP	DTPKRRSWP	0.3	3.54
LPTALAFHL	MPTALAFHL	0.13	5.87	C		IQQWEPSRG	IQQWEPSKG	0.28	3.61	NS5		SLCLMMMLP	SLCLMMILP	3.26	0.42	C
LLPTALAFH	LMPTALAFH	0.13	5.87	C		IPETVLELT	IPETILELT	3.43	0.38	NS2A		AGERRRDKR	AGEHRRDKR	0		M
MLLPTALAF	MLMPTALAF	0.13	5.87	C		KGWNDWTQV	RGWNDWTQV	3.64	0.28	NS5		IAGVLFTFV	IAGVFFTFV	3.32	0.37	NS2A
LMLLPTALA	LMLMPTALA	0.13	5.87	C		IPKNLAGPV	IPKNFAGPV	3.53	0.23	NS1		PMSTYGWNI	PMSTYGWNL	0.36	2.79	NS5
LLMLLPTAL	LLMLMPTAL	0.13	5.8	C		IPERSWNSG	IPERSWNTG	0.34	3.23	NS3		AALAFHLTS	ATLAFHLTS	0.3	3.27	CprM
GTERLKRMA	GVERLKRMA	0	5.75	NS5		FPVSIPITA	FPISIPITA	0.32	3.24	NS2B		WTKEGERKK	WTKEGEKKK	3.34	0.3	NS3
GAERLKRMA	GVERLKRMA	0.19	5.75	NS5		ERSWNSGHE	ERSWNTGHE	0.34	3.23	NS3		TNMEAQLIR	TNMEAQLVR	0.32	3.43	NS5
TERLKRMAI	VERLKRMAI	0	5.75	NS5		MVMVGATMT	MVMVGAAMT	0.26	3.2	NS2A		RRRDKRSVA	HRRDKRSVA	0		M
AERLKRMAI	VERLKRMAI	0.19	5.75	NS5		ADLELERAT	ADLELERAA	4.45	0.22	NS2B		AIIAANEMG	AIVAANEMG	0.37	4.3
ARNRVSTGS	ARNRVSTVS	0.15	5.71	C		APIIDEERE	APIMDEERE	3.82	0.25	NS3		IAIGIITLY	IVIGIITLY	0.45	2.57	E
RARNRVSTG	RARNRVSTV	0.14	5.63	C		LLQMENKAW	LLQMKNKAW	3.39	3.16	E		ALFSGVSWV	ALFSGVSWI	0.31	3.32	E
PDTPECPDD	PNTPECPDD	0	5.63	NS1		KTRDALDNL	KARDALDNL	3.53	0.39	NS4A		MRKSDWLPM	MRKTDWLPM	0		NS2A
GPDTPECPD	GPNTPECPD	0.13	5.63	NS1		FKAERVIDP	FRAERVIDP	5.63	0.18	NS3		KLEKASLIE	KLEKASFIE	0.29	3.43	NS1
VTTMAKNKP	VTTMAKDKP	0.16	5.58	E		QGSNWIQKE	QESNWIQKE	0.32	3.15	E		SYAMCLNTF	SYAMCTNTF	3.31	0.3	E
CVTTMAKNK	CVTTMAKDK	0.16	5.58	E		CCIITASIL	CCIVTASIL	0.55	1.89	NS4A		LRETACLGK	LKETACLGK	0.48	2.08	NS5
SCVTTMAKN	SCVTTMAKD	0.16	5.58	E		LVGVITLYL	LVGVVTLYL	2.65	0.25	E		LREVYTQSC	LREVYTQLC	3.54	0.33	NS1
SLDYAWKTM	SLHYAWKTM	0	5.53	NS2A		MDFDFCEGT	MDFDLCEGT	0.42	0.34	NS1		AVPVHWVPT	AVPVHWIPT	0.21	4.27	NS5
DYAWKTMAM	HYAWKTMAM	0	5.53	NS2A		DLGLGSIIT	DLGLGSITT	0.22	0.29	NS4B		MAKSKPTLD	MAKNKPTLD	2.41	0.37	E
LDYAWKTMA	LHYAWKTMA	0	5.53	NS2A		IKITPQSSI	IKITPQSST	0.28	0	E		ILPEEQDQN	VLPEEQDQN	2.81	0.53	E
VSWEQEAEH	VSWEEEAEH	0.17	5.5	NS2B		QEIKVTPQS	MEIKVTPQS	1.98	2.99	E		ILPEYGTLG	VLPEYGTLG	0.23	4.29	E
MLLMLLPTA	MLLMLMPTA	0.13	5.49	C		KGILGYSQI	KGIFGYSQI	3.88	3.18	NS3		PMSTYGWNL	PMSTYGWNI	2.79	0.36	NS5
TMLLMLLPT	TMLLMLMPT	0.13	5.49	C		NIGIENEIP	NIGIESEIP	0.19	1.47	NS5		QKTKLNDWD	QKTRLNDWD	0.3	3.36	NS3
LAVSGVYPM	LAVSGVYPL	0.13	5.46	NS2B		IGTKHAILL	VGTKHAILL	0.52	2.06	NS2A		AKNKPTLDI	ARNKPTLDI	0.35	5.4	E
AVSGVYPMS	AVSGVYPLS	0.13	5.46	NS2B		ATWAKNIQV	ATWAKNIQT	2.17	0.29	NS5		KGVERLKRM	KGVERLRRM	6.31	0.16	NS5
KTTAMVLSI	KTMAMVLSI	0.49	5.45	NS2A		IFKSIQRLT	VFKSIQRLT	0.25	3.2	NS5		KGTVMDIIS	TGTVMDIIS	3.32	0.3	NS5
RTMAMVLSI	KTMAMVLSI	0	5.45	NS2A		LTAVAPSMT	LAAVAPSMT	0.38	3.2	M		KHMIAGVFF	KHMIAGVLF	0.36	3.27	NS2A
KTMAMILSI	KTMAMVLSI	0.19	5.45	NS2A		IESEKPNLD	IESEIPNLD	3.19	1.49	NS5		KKHMIAGVF	KKHMIAGVL	0.35	3.27	NS2A
ISYGGGWRF	ISYGGGWRL	0.18	5.45	NS3		GRFWELVDR	SRFWELVDR	0.46	0.19	NS5		LIVSGVFPY	LIVSGIFPY	0.08	12.93	NS2B
EKPVNIETE	EKPVNIEAE	0.13	5.42	E		EEIAVQNWL	EEAAVQNWL	0.29	3.16	NS5		TSGATTETP	TSGAITETP	0.33	5.34	E
SWEQEAEHS	SWEEEAEHS	0.17	5.41	NS2B		MKRFRKEEE	MKRFRREEE	0.18	5.48	NS5		ALLIVSGVF	ALLIVSGIF	0.08	12.93	NS2B
WEQEAEHSG	WEEEAEHSG	0.17	5.41	NS2B		QHNYRPGYH	QHNYRPGYY	0.46	2.76	NS1		TRGAVLTHN	TRGAVLTYN	3.03	0.34	NS3
FSRENSFSG	FSRENSLSG	0	5.4	NS5		ENWLNNNTQ	ENWLNNDTQ	0.42	2.7	NS5		VILAGPIPV	VILAGPMPV	5.34		NS3
HWFSRENSF	HWFSRENSL	0	5.4	NS5		GIFGYSQIG	GILGYSQIG	0.32	2.66	NS3		HLPEKKITQ	HLSEKKITQ	0.4	0	NS5
WFSRENSFS	WFSRENSLS	0	5.4	NS5		QHNYRPGYY	QHNYRPGYH	2.76	0.46	NS1		VSGVFPYSI	VSGIFPYSI	0.08	12.93	NS2B
SRENSFSGV	SRENSLSGV	0	5.4	NS5		MGKAELEDG	VGKAELEDG	3.72	0.41	NS3		VFPYSIPAT	IFPYSIPAT	0.08	12.93	NS2B
YAWKTTAMV	YAWKTMAMV	0.49	5.38	NS2A		QTKPGLFKT	QTKPGIFKT	2.23	0.44	NS3		RLMSAAVKD	RLMSAAIKD	0.3	3.38	NS1
YAWKTMAMI	YAWKTMAMV	0.19	5.38	NS2A		QSTLPETIL	QSTIPETIL	0	0.39	NS2A		TEVEPEDID	AEVEPEDID	0.43	2.28	C
YAWRTMAMV	YAWKTMAMV	0	5.38	NS2A		QTPAIKTEH	QTTAIKTEH	0.65	0.31	NS3		ICVIASSGM	ICVIVSSGM	0.35	3.09	NS4A
AAIGAVFID	AAIGAVFVD	0	5.33	NS5		AAILAYTIG	AAILAYTVG	0.38	3.2	M		PTSRTTWSI	PISRTTWSI		5.34	NS5
DTPECPDDQ	NTPECPDDQ	0	5.28	NS1		DHWFSRENS	DHWFSRGNS	4.88	0.21	NS5		REVYTQSCD	REVYTQLCD	3.54	0.33	NS1
TSYVMCTGS	MSYVMCTGS	0.11	5.27	E		NPTVDGVTV	NPTVDGITV	3.18		NS4B		GIGDKALKI	GIGDNALKI	3.37	0.36	E
WTTLLSLTF	WATLLSLTF	0.13	5.21	NS2A		QSNAPIMDE	QSNAPIIDE	0.25	3.82	NS3		CNQAGERRR	CNQAGEHRR	0		M
QLWTTLLSL	QLWATLLSL	0.13	5.21	NS2A		LIDGPETAE	LIDGPETTE	0.39	3.06	NS1		IMKSVGTGR	IMKSVGTGK	4.34	0.23	NS4B
LWITLLSLT	LWATLLSLT	0.22	5.21	NS2A		IVTASILLW	IITASILLW	1.89	0.56	NS4A		MKSVGTGKR	MKSVGTGRR	0.23	4.34	NS4B
WITLLSLTF	WATLLSLTF	0.22	5.21	NS2A		QKAQEEGIC	QKAHEEGIC	3.56	0.29	NS1		KTSLCLMMM	KTSLCLMMI	3.21	0.42	C
LWTTLLSLT	LWATLLSLT	0.13	5.21	NS2A		IWLKLKEKQ	IWLKLREKQ	3.26	0.28	NS1		RLQRKHGGM	RLQRKYGGM	0.22	4.56	NS5
QLWITLLSL	QLWATLLSL	0.22	5.21	NS2A		LHTAEVGGR	LHTAEVGGK	0.29	0	NS4A		ISLTCSNTI	VSLTCSNTI	0.63	3.38	NS2A
KTSQEGPLP	KASQEGPLP	0.11	5.19	NS3		IFKSIQHLT	IFKSIQRLT	0.35	0.25	NS5		QQVRSLIGD	QQVRSLIGN	3.48	0.3	NS5
IEDEVFKKR	IEDEVFRKR	0.15	5.07	NS3		GITVIDLDP	GVTVIDLDP	4.31	3.18	NS4B		QNIPTAIQQ	QNILTAIQQ	0.3	3.32	NS5
DEVFKKRNL	DEVFRKRNL	0.15	5.07	NS3		CIVTASILL	CIITASILL	1.89	0.56	NS4A		ATTETPTWN	AITETPTWN	0.33	5.34	E
EIEDEVFKK	EIEDEVFRK	0.15	5.07	NS3		EAVEDSRFW	EAVEDGRFW	1.9	0.47	NS5		AGWSLRETA	AGWSLKETA	0.5	2.08	NS5
EDEVFKKRN	EDEVFRKRN	0.15	5.07	NS3		DRFANALTA	DRFASALTA	3.28	0.31	NS5		LVKLMSGKD	IVKLMSGKD	2.79	0.48	NS5
PEIEDEVFK	PEIEDEVFR	0.15	5.07	NS3		KVVKEIAET	KIVKEIAET	3.5	0.28	E		ENPHLPEKK	ENPRLPEKK	0.41	2.7	NS5
PRAKRGTAQ	PKAKRGTAQ	0	5.02	NS5		LFPISIPIT	LFPVSIPIT	3.24	2.07	NS2B		ENPHLSEKK	ENPHLPEKK	0.18	0.41	NS5
TPRAKRGTA	TPKAKRGTA	0	5.02	NS5		NKAWLVHRQ	DKAWLVHRQ	3.56	0.29	E		LPWTSGAIT	LPWTSGATT	5.34	0.29	E
RAKRGTAQI	KAKRGTAQI	0	5.02	NS5		LLLTLLATV	LLLTLLAAV		0	NS4A		KHGGMLVRN	KYGGMLVRN	0.21	4.48	NS5
NRDFVEGLS	SRDFVEGLS	0.19	5	E		KQRGILGYS	KQKGILGYS	0.38	3.88	NS3		IVREAIKRR	IIREAIKRR		0	NS3
NAAIGAVFI	NAAIGAVFV	0	4.94	NS5		KKNMEGKVV	KKNMEGKIV	0.25	4.06	E		YLPAIVREA	YLPAIIREA		0	NS3
MDKLTLKGT	MDKLTLKGM	0.11	4.82	E		KDLGLGSIA	KDFGLGSIA	3.42	2.74	NS4B		AGVFFTFVL	AGVLFTFVL	0.37	3.32	NS2A
DKLTLKGTS	DKLTLKGMS	0.11	4.82	E		CVVKPIDDR	CVVKPLDDR	0.46	2.24	NS5		NEWITDFVG	NEWITDFAG	3.17	0.3	NS3
KEKPVNIET	KEKPVNIEA	0.13	4.82	E		GVVRLLTKP	GVVKLLTKP	4.88	0.2	NS5		MKIGIGILL	MKIGIGVLL	0	6.31	E
VHQVFGTAY	VHQIFGTAY	0.16	4.73	E		PLNEAVMAV	PLNEAIMAV	0.17	5.93	NS2B		QTTPGTFQT	QTMPGTFQT	0	0.44	NS3
CPDNQRAWN	CPDDQRAWN	0.07	4.73	NS1		AVTIMAISC	AVTIMAILC	0.33	3.28	NS2A		QVEKVETWA	QVERVETWA		5.34	M
KLTLKGTSY	KLTLKGMSY	0.11	4.73	E		HMIVGRQEK	HMIVGIQEK	0.28	3.13	M		NSTWHYDDE	SSTWHYDDE	0.3	3.32	NS5
ECPDNQRAW	ECPDDQRAW	0.07	4.73	NS1		DMLTVWNRV	DMLAVWNRV	4.76	0.22	NS5		EENQWDSAK	EENQWDSAR	0.31	3.21	NS5
LTLKGTSYV	LTLKGMSYV	0.11	4.73	E		ITTQESESN	IITQESESN	0.25	0	NS4B		ADAFPQSNA	AEAFPQSNA	0.29	3.43	NS3
GIGNRDFVE	GIGSRDFVE	0.19	4.72	E		EVKSCHWPK	EVKNCHWPK	0.38	3.53	NS1		KAADVTWEE	KAADITWEE	2.65	0.37	NS2B
VGIGNRDFV	VGIGSRDFV	0.19	4.72	E		PIRYQTTAI	PIRYQTPAI	0.31	3.2	NS3		TPVTTWENV	TPVTTWEDV	0.28	2.94	NS5
RCVGIGNRD	RCVGIGSRD	0.19	4.72	E		LLSQSAIPE	LLSQSTIPE	3.16	2.18	NS2A		TPVTTWENV	TPITTWENV	0.28	4.04	NS5
IGNRDFVEG	IGSRDFVEG	0.19	4.72	E		GKSEFQTYK	GKSEFQIYK	2.23	0.57	NS5		TVAAMGVPP	AVAAMGVPP	2.41	0.36	NS2A
GNRDFVEGL	GSRDFVEGL	0.19	4.72	E		FIPPEKCDT	FTPPEKCDT	3.59	0.29	NS5		VMKIGIGVL	IMKIGIGVL	0.44	3.32	E
CVGIGNRDF	CVGIGSRDF	0.19	4.72	E		AYNHALSEL	AYTHALSEL		0	NS4A		KRIKEEHNS	KRIKEEHSS	0.33	3.43	NS5
MRCVGIGNR	MRCVGIGSR	0.19	4.69	E		KILIGAIIT	KILIGVIIT	3.2	0.6	E		LTHNGKRLE	LTYNGKRLE	3.03	0.34	NS3
AMRCVGIGN	AMRCVGIGS	0.19	4.69			AKNIQVAIN	AKNIQTAIN	2.17	0.29	NS5		KRGETTHHA	KRGEITHHA	2.6	0.39	NS5
GKLVHQVFG	GKLVHQIFG	0.13	4.67	E		FGLGSIATQ	LGLGSIATQ	2.39	3.45	NS4B		NPRLPEKKI	NPHLPEKKI	2.7	0.41	NS5
NQRAWNIWE	DQRAWNIWE	0.07	4.65	NS1		KQDVFCDSK	KQDAFCDSK	0.3	3.23	NS1		LTLAAIVAA	LTLAAIIAA	4.3	0.37	2K peptide
LVHQVFGTA	LVHQIFGTA	0.16	4.51	E		IVITPHSGE	IVVTPHSGE	0.28	3.56	E		IGIGDNALK	IGIGDKALK	0.36	3.37	E
KLVHQVFGT	KLVHQIFGT	0.16	4.51	E		HNWLARVGR	QNWLARVGR	3.17	0.5	NS5		PTAIQQVRS	LTAIQQVRS	0.3	3.32	NS5
GSLLTCAKF	GSLITCAKF	0.23	4.48	E		FMTQKARDA	FMTQKTRDA	0.4	3.53	NS4A		PSHLAHRTR	PTHLAHRTR	0.27	1.81	NS4A
LFGKGSLLT	LFGKGSLIT	0.23	4.48	E		ILAYTIGTT	ILAYTVGTT	0.43	3.2	M		IFTLTVAWR	MFTLTVAWR		0	NS2A
KGSLLTCAK	KGSLITCAK	0.23	4.48	E		GYHTQTAGP	GYYTQTAGP	0.22	2.76	NS1		ISLTCSNTI	ISLTCSNTM	0.63	0	NS2A
GKGSLLTCA	GKGSLITCA	0.23	4.48	E		FEITDLEKR	FEIMDLEKR	0.45	2.3	E		ILAGPIPVT	ILAGPMPVT	5.34		NS3
FGKGSLLTC	FGKGSLITC	0.23	4.48	E		EKWKSRLNT	EKWKSRLNA	3.16	0.47	NS5		EVDNFTMGV	KVDNFTMGV	2.12	0.59	NS2A
LLTCAKFKC	LITCAKFKC	0.22	4.48	E		IPFEIMDLE	IPFEITDLE	2.17	0.46	E		EVYTQSCDH	EVYTQLCDH	3.54	0.33	NS1
SLLTCAKFK	SLITCAKFK	0.23	4.48	E		MEALQRKYG	METLQRKYG	2.32	0.43	NS5		VEPWLRNNQ	VEPWLKNNQ	2.41	0.41	NS5
GLFGKGSLL	GLFGKGSLI	0.23	4.48	E		FHELIMKDG	FHELVMKDG	4.46	0.23	NS5		VTYKCPHIT	VTYKCPHIA	0.44	0	C
LTCAKFKCV	ITCAKFKCV	0.22	4.48	E		ITPQSSITE	ITPQSSTTE	0.28	0	E		KNKPTLDIE	RNKPTLDIE	0.33	5.4	E
LFFLSGKGL	LFFLSGRGL	0.23	4.39	NS4A		ILAAVSVSP	ILAVVSVSP	0.29	3.42	NS2A		VSAGSGEVD	VSAGSGKVD	2.12	0.59
LKGTSYVMC	LKGMSYVMC	0.11	4.39	E		IMAISCVPN	IMAILCVPN	0.33	3.28	NS2A		MSTYGWNIV	MSTYGWNLV	0.38	2.79	NS5
KGTSYVMCT	KGMSYVMCT	0.11	4.39	E		GYILRDVGK	GYILRDVSK	0.53	2.34	NS5		NMEAQLVRQ	NMEAQLIRQ	3.43	0.32	NS5
FFLSGKGLG	FFLSGRGLG	0.23	4.39	NS4A		EKAELEDGA	GKAELEDGA	0.49	2	NS3		AILPEEQDQ	AVLPEEQDQ	2.81	0.53	E
PDNQRAWNI	PDDQRAWNI	0.07	4.39	NS1		KTDWIPLAL	KADWIPLAL	3.5	0.29	NS2A		TYKCPHIAE	TYKCPLIAE	0	2.98	M
TLKGTSYVM	TLKGMSYVM	0.11	4.39	E		NEEEEQTLT	NEEEEHTLT	4.43	0.23	NS2B		GEVDNFTMG	GKVDNFTMG	2.12	0.59	NS2A
SGKGLGKTS	SGRGLGKTS	0.23	4.37	NS4A		MAIDLGELC	MAMDLGELC	0.29	3.42	M		YLAGAGLAF	YIAGAGLAF		5.34	NS4B
FLSGKGLGK	FLSGRGLGK	0.23	4.37	NS4A		EMVLLQMKN	EMVLLQMEN	3.16	3.39	E		YKCPLIAEV	YKCPLVAEV	3.03	5.34	M
LSGKGLGKT	LSGRGLGKT	0.23	4.37	NS4A		ITASILLWY	VTASILLWY	0.64	1.89	NS4A		IPISRTTWS	IPTSRTTWS	5.34	4.4	NS5
GKGLGKTSI	GRGLGKTSI	0.23	4.37	NS4A		FDLCEGTTV	FDFCEGTTV	0.34	0.41	NS1		IGNEEFLDY	IGDEEFLDY	0.29	3.48	NS5
KGLGKTSIG	RGLGKTSIG	0.23	4.37	NS4A		GWSLRETAC	GWSLKETAC	3.47	0.28	NS5		SVGTGRRGT	SVGTGKRGT	4.34	0.23
AMILSIVSL	AMVLSIVSL	0.19	4.36	NS2A		AKNIQVAIN	AKNIQAAIN	2.17	3.08	NS5		SAAIKDERA	SAAVKDERA	3.43	0.31	NS1
AMALSIVSL	AMVLSIVSL	0.07	4.36	NS2A		AKMLSTESH	AKMLSTESY	0.37	2.85	NS1		IIAANEMGL	IVAANEMGL	0.38	4.3
GTTQIMEVT	GTAQIMEVT	0.17	4.36	NS5		FRREEEEAG	FRKEEEEAG	5.55	0.18	NS5		TGNIVASVN	TGNIVSSVN	0.32	3.32	NS5
TTQIMEVTA	TAQIMEVTA	0.17	4.36	NS5		NTRRGTGNM	NTRRGTGNV	2.06	0			NMEAQLIRQ	NMEAQLVRQ	0.32	3.43	NS5
ERSWNSGYD	ERSWNSGYE	0.12	4.31	NS3		EGEGVFKNI	EGEGVFKSI	3.42	2.64	NS5		AMCLNTFVL	AMCTNTFVL	3.31	0.3	E
GYDWITDFP	GYEWITDFP	0.13	4.28	NS3		FWELVDRER	FWELVDKER	0.27	4.6	NS5		GERRRDKRS	GEHRRDKRS	0		M
WNSGYDWIT	WNSGYEWIT	0.12	4.28	NS3		QRGILGYSQ	QKGILGYSQ	0.38	3.88	NS3		VHWIPTSRT	VHWIPISRT	4.27	5.34	NS5
DNQRAWNIW	DDQRAWNIW	0.07	4.28	NS1		DFCDGTTVV	DFCDGTTVI	1.75	3.17	NS1		VQADMGCVI	VQADTGCVI	0.61	0.29
RSWNSGYDW	RSWNSGYEW	0.12	4.28	NS3		LSTESHNQT	LSTESYNQT	0.38	2.89	NS1		TYKCPLVAE	TYKCPLIAE	5.34	2.98	M
TWPKSHTLW	IWPKSHTLW	0.16	4.28	NS1		NYRPGYHTQ	NYRPGYYTQ	0.46	2.76	NS1		HLSEKKITQ	HLLEKKITQ	0	3.25	NS5
YDWITDFPG	YEWITDFPG	0.13	4.28	NS3		QTTAIKTEH	QTPAIKTEH	0.31	0.65	NS3		KKKLRPRWL	RKKLRPRWL	0.3	3.34	NS3
SGYDWITDF	SGYEWITDF	0.12	4.28	NS3		MCCIVTASI	MCCIITASI	1.89	0.55	NS4A		MGCVINWKG	TGCVINWKG	0.61	0.29	NS1
VKTCTWPKS	VKTCIWPKS	0.16	4.28	NS1		PPVGKAELE	PPVEKAELE	0.41	0.5	NS3		IRPISEKEE	IRPINEKEE	0.31	3.1	NS1
CTWPKSHTL	CIWPKSHTL	0.16	4.28	NS1		AYKVAAEGI	AYRVAAEGI	2.43	0.41	NS3		QVRSLIGNE	QVRSLIGDE	0.29	3.48	NS5
TCTWPKSHT	TCIWPKSHT	0.16	4.28	NS1		MTQKARNAL	MTQKARDAL	0.48	0.39	NS4A		PWLRNNQFC	PWLKNNQFC	2.41	0.41	NS5
KTCTWPKSH	KTCIWPKSH	0.16	4.28	NS1		IEIKSCHWP	IEVKSCHWP	0.19	0.38	NS1		KYGGMLVRN	KHGGMLVRN	4.48	0.21	NS5
NSGYDWITD	NSGYEWITD	0.12	4.28	NS3		KRLAEAIFK	KKLAEAIFK	3.2	0.36	NS5		TPPGTADAF	TPPGTAEAF	0.29	3.43	NS3
SWNSGYDWI	SWNSGYEWI	0.12	4.28	NS3		MKRFRREEE	MKRFRKEEE	5.48	0.18	NS5		TLAAIVAAN	TLAAIIAAN	4.3	0.37
EVKTCTWPK	EVKTCIWPK	0.16	4.28	NS1		EHKRLAEAI	EHKKLAEAI	3.2		NS5		TNTFVLKKE	LNTFVLKKE	0.3	3.31	E
MCDHRLMSA	VCDHRLMSA	0.14	4.26	NS1		KDLGFGSIT	KDLGLGSIT	0	0.29	NS4B		LGAVVQADM	LGAVVQADT	4	0.28
QMCDHRLMS	QVCDHRLMS	0.14	4.26	NS1		LIDRERNLH	LVDRERNLH	0.15	0.27	NS5		VPVHWIPIS	VPVHWIPTS	5.34	4.27	NS5
TQMCDHRLM	TQVCDHRLM	0.14	4.23	NS1		NLEYTIVVT	NLEYTIVIT	3.56	0.29	E		GILTLAAII	GILTLAAIV	0.37	3.32	2K peptide
RYLPAMVRE	RYLPAIVRE	0.15	4.21	NS3		LTVTEEIAV	LTVTEEVAV	0.52	3.17	NS5		SSMRKSDWL	SSMRKTDWL	0		NS2A
RRYLPAMVR	RRYLPAIVR	0.15	4.21	NS3		LSQSTLPET	LSQSTIPET	0	2.61	NS2A		FIFSLKDTP	FIFSLKDTL	3.37	0.44	NS2A
IEVKTCTWP	IEVKTCIWP	0.16	4.21	NS1		GKEIKVTPQ	GKEIKITPQ	2.6	0.28	E		GTGRRGTGS	GTGKRGTGS	4.34	0.24
KRGTTQIME	KRGTAQIME	0.17	4.2	NS5		IDDRFASAL	LDDRFASAL	0.45	0.55	NS5		SLVSAGSGE	SLVSAGSGK	2.12	0.48
RGTTQIMEV	RGTAQIMEV	0.17	4.2	NS5		LNEAIMAVG	LNEAVMAVG	5.93	0.17	NS2B		LTLAAIIAA	LTLAAIVAA	0.37	4.3	2K peptide
TSIGLLCVT	TSIGLLCVM	0.17	4.19	NS4A		NNQILEENV	NNQILEENM	1.99	0.51	NS3		LTVEKAADI	LTVEKAADV	0.37	2.86	NS2B
ITLLSLTFI	ATLLSLTFI	0.22	4.15	NS2A		GRVMVMVGA	GRVVVMVGA	0.29	3.39	NS2A		ISEKEENMV	INEKEENMV	0.31	3.15	NS1
TTLLSLTFI	ATLLSLTFI	0.04	4.15	NS2A		NTGHEWVTD	NSGHEWVTD	3.23	0.4	NS3		VMKIGIGIL	VMKIGIGVL	0	0.44	E
PECPDNQRA	PECPDDQRA	0.07	4.14	NS1		KVRKDIQQW	KIRKDIQQW	0.3	3.36	NS5		IGIGILLTW	IGIGVLLTW	0	6.31	E
ITENKIWGR	IAENKIWGR	0.2	4.14	NS2A		GRTLRVLNL	GRTLRVLSL	0.38	2.65	NS5		IGIGDKALK	IGIGDNALK	3.37	0.36	E
TPECPDNQR	TPECPDDQR	0.07	4.14	NS1		NIQAAINQV	NIQTAINQV	3.08	0.29	NS5		IVSSGMLWM	IASSGMLWM	3.09	0.36	NS4A
TLFFLSGKG	TLFFLSGRG	0.23	4.06	NS4A		NEDHWFSRE	NEDHWFSRG	4.88	0.21	NS5		EWITDFAGK	EWITDFVGK	0.31	3.17	NS3
FTMTHRKPT	FTMAHRKPT	0	4.02	NS5		EPHMIVGRQ	EPHMIVGIQ	0.28	3.13	M		PSHLAYRTR	PSHLAHRTR	4.55	0.27	NS4A
TRRYLPAMV	TRRYLPAIV	0.15	4.02	NS3		NMEGKIVQP	NMEGKVVQP	4.06	0.5	E		PTGTVMDII	PKGTVMDII	0.3	3.32	NS5
LNRFTMTHR	LNRFTMAHR	0	4.02	NS5		IPTVMAFHL	IPTAMAFHL	3.15	0.32			KRGTGSQGE	RRGTGSQGE	0.25	4.48
RFTMTHRKP	RFTMAHRKP	0	4.02	NS5		LMKITAEWL	LMRITAEWL	3.42	0.25	NS5		KRIKEEHSS	KRIKEEHNS	3.43	0.33	NS5
MLLNRFTMT	MLLNRFTMA	0	4.02	NS5		KGVGKMTLG	KGIGKMTLG	2.4	0.23	NS4A		EVYTQLCDH	EVYTQSCDH	0.33	3.54	NS1
NRFTMTHRK	NRFTMAHRK	0	4.02	NS5		KRAAAGIMK	KRTAAGIMK	4.4	0.23	NS4B		THNGKRLEP	TYNGKRLEP	3.03	0.34	NS3
LLNRFTMTH	LLNRFTMAH	0	4.02	NS5		IPETILELT	LPETILELT	0.38	0	NS2A		GAVVQADTG	GAVVQADMG	0.28	4
IGLLCVTAS	IGLLCVMAS	0.17	4.01	NS4A		GKSEFQIYK	GKSEFQTYK	0.57	2.23	NS5		CPHITEVEP	CPHIAEVEP	0.44	0	C
GLLCVTASS	GLLCVMASS	0.17	4.01	NS4A		FIEIKSCHW	FIEVKSCHW	0.19	0.38	NS1		VEITPQAST	AEITPQAST	3.48	0.3	E
SIGLLCVTA	SIGLLCVMA	0.17	4.01	NS4A		MCTLMAMDL	MCTLMAIDL	3.42	0.29	C		NVPYLGKRE	DVPYLGKRE	0.31	3.05	NS5
ITEIMEPEH	ITDIMEPEH	0.12	4	NS5		GRQEKGKSL	GIQEKGKSL	0.28	3.18	M		VHWIPTSRT	VHWVPTSRT	4.27	0.21	NS5
TEIMEPEHA	TDIMEPEHA	0.12	4	NS5		MVGATMTDD	MVGATMADD	0.29	3.04	NS2A		CVINWKGKE	CAINWKGKE	0.34	3.89	NS1
EIMEPEHAL	DIMEPEHAL	0.12	4	NS5		EDGRFWELV	EDSRFWELV	0.47	2.37	NS5		HNSTWHYDD	HSSTWHYDD	0.3	3.32	NS5
AKRGTTQIM	AKRGTAQIM	0.17	3.97	NS5		AHEEGICGI	AQEEGICGI	0.28	3.56	NS1		SGVSWIMKI	SGVSWVMKI	3.32	0.3	E
SFIEVKTCT	SFIEVKTCI	0.16	3.95	NS1		LVLVGVVTL	LVLVGVITL	0.25	2.65	E		IREAIKRRL	VREAIKRRL	0		NS3
FIEVKTCTW	FIEVKTCIW	0.16	3.92	NS1		ELGKKKTPR	ELGKEKTPR	2.75	0	NS5		HMIAGVFFT	HMIAGVLFT	0.37	3.32	NS2A
VTLFFLSGK	VTLFFLSGR	0.23	3.9	NS4A		QESESNILD	QEPESNILD	0.21	2.4	NS4B		KEGLKRGET	KEGLKRGEI	2.6	0.39	NS5
LITENKIWG	LIAENKIWG	0.2	3.88	NS2A		ILSENEVKL	ILAENEVKL	0.3	3.53	NS1		KGLLNGQGP	RGLLNGQGP	0.32	3.27	C
TMAMILSIV	TMAMVLSIV	0.19	3.86	NS2A		NHILSENEV	NHILAENEV	0.3	3.59	NS1		LKRMAISGD	LRRMAISGD	6.09	0.16	NS5
TAMVLSIVS	MAMVLSIVS	0.49	3.86	NS2A		MRITAEWLW	MKITAEWLW	0.25	3.42	NS5		EKKKLRPRW	ERKKLRPRW	0.3	3.34	NS3
TTAMVLSIV	TMAMVLSIV	0.49	3.86	NS2A		NQILEENME	NQILEENVE	0.52	1.99	NS3		IFPYSIPAT	VFPYSIPAT	12.93	0.08	NS2B
DLGIGHVAA	DLGIGHVAV	0.2	3.86	NS4B		DCVVKPLDD	DCVVKPIDD	2.24	0.46	NS5		EAILPEYGT	EAVLPEYGT	0.23	4.29	E
MAMILSIVS	MAMVLSIVS	0.19	3.86	NS2A		KASFIEVKN	KASFIEVKS	3.47	0.4	NS1		DVPYLGKRE	NVPYLGKRE	3.05	0.31	NS5
KTRRYLPAM	KTRRYLPAI	0.15	3.82	NS3		IEVKSCHWP	IEVKNCHWP	0.38	3.53	NS1		KEEHNSTWH	KEEHSSTWH	0.31	3.32	NS5
MFLITENKI	MFLIAENKI	0.2	3.79	NS2A		KEKQDVFCD	KEKQDAFCD	2.39	3.39	NS1		PVCQSSSMR	PLCQSSSMR	0.37	3.43	NS2A
FLITENKIW	FLIAENKIW	0.2	3.79	NS2A		EMIIPKSFA	EMIIPKNFA	2.42	0.24	NS1		PEKKITQWL	LEKKITQWL	0.45	3.25	NS5
TMFLITENK	TMFLIAENK	0.2	3.69	NS2A		NHMKGEHKK	NHMEGEHKK	0.22	3.97	NS5		VTYKCPHIA	VTYKCPHIT	0	0.44	M
TTFIIDGPD	TTFIIDGPN	0.14	3.67	NS1		NRVWIQENP	NRVWIRENP	0.32	3.22	NS5		VLLLVTHYA	VLLLITHYA	3.32	0.31	NS4B
LTMFLITEN	LTMFLIAEN	0.2	3.65	NS2A		ITVIDLEPI	ITVIDLDPI	0.21	4.31	NS4B		GNEEFLDYM	GDEEFLDYM	0.29	3.48	NS5
PLTMFLITE	PLTMFLIAE	0.24	3.65	NS2A		LDDRFASAL	LDDRFANAL	0.55	3.33	NS5		NFQTMPGTF	NFQTMPGIF	0.44	3.21	NS3
KPLTMFLIT	KPLTMFLIA	0.24	3.65	NS2A		IAHYAIIGP	VAHYAIIGP	2.81	0.49	NS4B		NFQTMPGTF	NFQTTPGTF	0.44	0	NS3
QPSFNMLKR	RPSFNMLKR	0	3.63	C		LINRFTMKH	LINRFTMRH	0.28	3.59	NS5		PKNFQTMPG	PKNFQTTPG		0	NS3
VGKLVHQVF	VGKLVHQIF	0.13	3.6	E		PKNFAGPVS	PKNLAGPVS	0.23	3.53	NS1		LKMVEPWLK	LKMVEPWLR	0.41	2.41	NS5
SVGKLVHQV	SVGKLVHQI	0.13	3.6	E		MKILIGVII	MKILIGAII	0.55	3.2	E		EENQWDSAR	EENQWDSAK	3.21	0.31	NS5
TGREIVDLM	TGKEIVDLM	0.28	3.58	NS3		MYWVSNATG	MYWVSNASG	0.28	3.53	NS5		GNEWITDFV	GNEWITDFA	3.17	0.3	NS3
HTGREIVDL	HTGKEIVDL	0.28	3.58	NS3		GIESEKPNL	GIESETPNL	3.19	1.92	NS5		TATPPGTAE	TATPPGTAD	3.43	0.29	NS3
EHTGREIVD	EHTGKEIVD	0.28	3.58	NS3		EAVEDGRFW	EAVEDSRFW	0.47	1.9	NS5		QLCDHRLMS	QSCDHRLMS	0.3	3.43	NS1
GREIVDLMC	GKEIVDLMC	0.28	3.58	NS3		FLCKHSMVD	FICKHSMVD	0	0.29	E		LWTALISLT	LWTALVSLT	0.31	3.38	NS2A
REIVDLMCH	KEIVDLMCH	0.28	3.58	NS3		LLTLLATVT	LLTLLAAVT		0	NS4A		ALGLMALKL	ALGLMTLKL	0.3	3.38	NS2A
AILRKLCIE	AVLRKLCIE	0.28	3.46	E		AGHGQIDNF	AGHGQVDNF	0.29	3.48	NS1/NS2A		PVHWIPTSR	PVHWIPISR	4.27	5.34	NS5
ILRKLCIEA	VLRKLCIEA	0.28	3.46	E		GLLLRKLTS	GLFLRKLTS	0.51	2.03	NS2A		NKPTLDIEL	SKPTLDIEL	0.41	2.41	E
PAILRKLCI	PAVLRKLCI	0.28	3.46	E		KSIQHLTVT	KSIQHLTAT	0.39	0.44	NS5		PAIVREAIK	PAIIREAIK		0	NS3
VGAGEKALK	IGAGEKALK	0.13	3.46	E		PIRYQTPAI	PIRYQTTAI	3.2	0.31	NS3		TPVTTWEDV	TPVTTWEDI	2.94	5.34	NS5
IGAGEKTLK	IGAGEKALK	2.68	3.46	E		GKHGKEIKV	GKHGKEIKI	2.6	0.28	E		PGIFQTTTG	PGTFQTTTG	2.99	0.33	NS3
NPAILRKLC	NPAVLRKLC	0.28	3.45	E		KPGIFKTNT	KPGLFKTNT	0.44	2.13	NS3		QNILTAIQQ	QNIPTAIQQ	3.32	0.3	NS5
VKSEHTGRE	VKSEHTGKE	0.28	3.38	NS3		PPPVGKAEL	PPPVEKAEL	0.41	0.5	NS3		VEKAADVTW	VEKAADITW	2.83	0.36	NS2B
AVKSEHTGR	AVKSEHTGK	0.28	3.38	NS3		ATWAKNIQA	ATWAKNIQT	3.08	0.29	NS5		VGKTVWFVP	AGKTVWFVP	3.17	0.31	NS3
KSEHTGREI	KSEHTGKEI	0.28	3.38	NS3		IDLDPIPYD	IDLEPIPYD	4.6	0.21	NS4B		ICVIVSSGM	ICVIASSGM	3.09	0.35	NS4A
SEHTGREIV	SEHTGKEIV	0.28	3.38	NS3		LVISGLFPV	LVISGVFPV	2.03	0.2	NS2B		GLICVIVSS	GLICVIASS	3.09	0.35	NS4A
VSIMIEEVM	ISIMIEEVM	0.23	3.35	NS2A		QDKRFLCKH	QDKRFVCKH	0	3.73	E		TSLCLVMIL	TSLCLMMIL	0	0.42	C
ASIMIEEVM	ISIMIEEVM	0.06	3.35	NS2A		ARDALDNLA	TRDALDNLA	0.39	3.53	NS4A		LPATLAFHL	LPAALAFHL	3.32	0.3
TEVTNPAIL	TEVTNPAVL	0.28	3.32	E		MVNGVVKLL	MVNGVVRLL	0.2	4.98	NS5		KETACLGKA	RETACLGKA	2.08	0.48	NS5
LCASIMIEE	LCISIMIEE	0.06	3.29	NS2A		IGTTHFQRA	IGTTHFQRV	0.26	3.33	M		IGRVPSHLA	IGRVPTHLA	0.55	1.81	NS4A
CASIMIEEV	CISIMIEEV	0.06	3.29	NS2A		AVLTHKGKR	AVLMHKGKR	2.03	3.31	NS3		HMIAGVLFT	HMIAGVFFT	3.32	0.37	NS2A
CVSIMIEEV	CISIMIEEV	0.23	3.29	NS2A		AYRVAAEGI	AYKVAAEGI	0.41	2.43	NS3		YKCPLVAEV	YKCPLIAEV	5.34	3.03	M
LCVSIMIEE	LCISIMIEE	0.23	3.29	NS2A		IIGVEPGQL	IVGVEPGQL	7.29	0	E		TQLCDHRLM	TQSCDHRLM	0.3	3.43	NS1
AEVSWEQEA	AEVSWEEEA	0.17	3.25	NS2B		ADSGCIVSW	ADSGCVVSW	0.32	3.5			GWSLRETAC	GWSLKETAC	0.48	2.08	NS5
EVSWEQEAE	EVSWEEEAE	0.17	3.25	NS2B		EIKITPQSS	EIKITPQSP	0.25	3.2	E		KGMSYAMCT	KGMSYAMCL	0.3	3.32	E
KAAEVSWEQ	KAAEVSWEE	0.17	3.23	NS2B		GTRNIGIEN	GTRNIGIES	0.19	3.14	NS5		ILIKVEYRG	ILIKVEYKG	0		E
AAEVSWEQE	AAEVSWEEE	0.17	3.23	NS2B		AAGLLLRKL	AAGLFLRKL	0.48	2.03	NS2A		PISRTTWSI	PTSRTTWSI	5.34		NS5
PAMVREAIK	PAIVREAIK	0.15	3.19	NS3		KSIQRLTVT	KSIQHLTVT	0.47	0.39	NS5		ERLQRKYGG	ERLQRKHGG	4.56	0.22	NS5
LPAMVREAI	LPAIVREAI	0.15	3.19	NS3		IQEKGKSLL	RQEKGKSLL	3.53	0.29	M		HLAYRTRNA	HLAHRTRNA	4.55	0.22	NS4A
SAIAQAKTS	SAIAQAKAS	0.1	3.18	NS3		LVAHYAIIG	LIAHYAIIG	0.49	2.81	NS4B		YKCPHITEV	YKCPHIAEV	0.44	0	C
KTEVTNPAI	KTEVTNPAV	0.28	3.18	E		IEKASFIEV	MEKASFIEV	3.53	0.39	NS1		HTWQKQTRR	HTWQKQTQR	0		NS2B
AIAQAKTSQ	AIAQAKASQ	0.1	3.18	NS3		AENEVKLTI	SENEVKLTI	3.53	0.3	NS1		AVEDEEFWK	AVEDEDFWK	3.32	0.37	NS5
EVTNPAILR	EVTNPAVLR	0.28	3.15	E		EIKITPQSS	EIKVTPQSS	0.25	3.65	E		VSLTCSNTI	ISLTCSNTI	3.38	0.63	NS2A
TNPAILRKL	TNPAVLRKL	0.28	3.15	E		NILNRRRRS	NILNRRRRT	3.53	0.36	C		WVMKIGIGI	WVMKIGIGV	0	0.44	E
VTNPAILRK	VTNPAVLRK	0.28	3.15	E		QGAGWSLRE	QGAGWSLKE	3.5	0.28	NS5		GNIVASVNM	GNIVSSVNM	0.3	3.32	NS5
VSAIAQAKT	VSAIAQAKA	0.1	3.1	NS3		QDAFCDSKL	QDVFCDSKL	3.23	0.31	NS1		IAGAGLAFS	LAGAGLAFS	5.34		NS4B
AKTSQEGPL	AKASQEGPL	0.11	3.05	NS3		AIFTDENKW	AVFTDENKW	4.57	0.22	NS5		PGTAEAFPQ	PGTADAFPQ	3.43	0.29	NS3
IGHVAAENH	IGHVAVENH	0.21	3.02	NS4B		GKHGMEIKV	GKHGQEIKV	2.99	1.98	E		PGTADAFPQ	PGTAEAFPQ	0.29	3.43	NS3
GIGHVAAEN	GIGHVAVEN	0.19	3.02	NS4B		EVGKKEGGA	DVGKKEGGA	0	0.53	NS5		GNIVSSVNM	GNIVASVNM	3.32	0.3	NS5
LGIGHVAAE	LGIGHVAVE	0.18	3.02	NS4B		ILEENVEVE	ILEENMEVE	1.99	0.52	NS3		DMGCVINWK	DMGCAINWK	0.61	3.89	NS1
HQLWITLLS	HQLWATLLS	0.22	2.95	NS2A		GEPHMIVGR	GEPHMIVGI	0.28	3.13	M		QVERVETWA	QVEKVETWA	5.34		M
HQLWTTLLS	HQLWATLLS	0.13	2.95	NS2A		GEPSLKEEQ	GEPSLNEEQ	3.62	0.3	E		TQGEAILPE	TQGEAVLPE	2.81	0.53	E
QAKTSQEGP	QAKASQEGP	0.11	2.91	NS3		LGLGSITTQ	LGLGSIATQ	0.29	3.45	NS4B		PWLKNNQFC	PWLRNNQFC	0.41	2.41	NS5
AQAKTSQEG	AQAKASQEG	0.1	2.91	NS3		AMVQADSGC	VMVQADSGC	0.43	2.56			PVHWIPTSR	PVHWVPTSR	4.27	0.21	NS5
IAQAKTSQE	IAQAKASQE	0.1	2.91	NS3		GILKRWGTV	GILKRWGTI	3.2	0.45	C		PVHWVPTSR	PVHWIPTSR	0.21	4.27	NS5
FKKEISSML	FKKEISNML	0.13	2.87	C		ELNHILSEN	ELNHILAEN	0.28	3.59	NS1		ENPRLPEKK	ENPHLPEKK	2.7	0.41	NS5
FKKEVSNML	FKKEISNML	1.74	2.87	C		ELVDKERNL	ELVDRERNL	4.44	0.27	NS5		NQAGERRRD	NQAGEHRRD	0		M
KAKIIGADI	KAKIIGADV	0.13	2.83	NS1		GTRNIGIES	GTRNIGIEN	3.14	0.19	NS5		VMGITAEWL	VMEITAEWL	0.41	2.55	NS5
KIIGADIQN	KIIGADVQN	0.13	2.81	NS1		HGKEIKITP	HGKEIKVTP	0.28	2.6	E		AVLPEYGTL	AILPEYGTL	4.29	0.23	E
AKIIGADIQ	AKIIGADVQ	0.13	2.81	NS1		AGVIIMLIP	AGVIVMLIP	0.43	0.46	C		SDWLPMTVA	TDWLPMTVA	0	3.66	NS2A
GFKKEVSNM	GFKKEISNM	1.74	2.8	C		ETILELTDA	ETVLELTDA	0.31	3.43	NS2A		GITAEWLWR	EITAEWLWR	0.41	2.55	NS5
GFKKEISSM	GFKKEISNM	0.13	2.8	C		ETAECPNTN	ETTECPNTN	0.38	3.06	NS1		TEIGRVPSH	TEIGRVPTH	0.55	1.81	NS4A
RGFKKEISS	RGFKKEISN	0.13	2.8	C		LMSGKGVGK	LMSGKGIGK	2.4	0.23	NS4A		RTPRSMPGT	RTPRPMPGT	0.32	3.29	NS5
RGFKKEVSN	RGFKKEISN	1.74	2.8	C		LMSGRGIGK	LMSGKGIGK	3.47	0.23	NS4A		ALISLTCSN	ALVSLTCSN	0.31	3.38	NS2A
GGGWRFQGS	GGGWRLQGS	0.19	2.72	NS3		ETPNLDIIG	EKPNLDIIG	1.92	3.19	NS5		LKRGETTHH	LKRGEITHH	2.6	0.39	NS5
GGWRFQGSW	GGWRLQGSW	0.19	2.72	NS3		EVAVQNWLA	EAAVQNWLA	2.6	3.16	NS5		LPAALAFHL	LPATLAFHL	0.3	3.32	CprM
GWRFQGSWN	GWRLQGSWN	0.19	2.72	NS3		FWELVDKER	FWELVDRER	4.6	0.27	NS5		SGKVDNFTM	SGEVDNFTM	0.6	2.12	NS1
SALLWMASV	SVLLWMASV	0.41	2.71	NS4A		LVDRERNLH	LVDKERNLH	0.27	4.53	NS5		EGERKKLRP	EGEKKKLRP	3.34	0.3	NS3
SSALLWMAS	SSVLLWMAS	0.41	2.71	NS4A		MGLGRGWPL	MGLGKGWPL	0.2	4.48	NS4B		TFQTTTGEI	IFQTTTGEI	0.33	2.99	NS3
SLSMTCIAV	SFSMTCIAV	0.43	2.71	E		MEGEGIFKS	MEGEGVFKS	0.25	2.64	NS5		CQSSSMRKT	CQSSSMRKS		0	NS2A
LSMTCIAVG	FSMTCIAVG	0.43	2.71	E		ITPQSPITE	ITPQSSITE	3.2	0.28	E		PLIAEVEPE	PHIAEVEPE	3.14	0	M
ALLWMASVE	VLLWMASVE	0.41	2.71	NS4A		AIMAVGMVS	AVMAVGMVS	5.93	0.17	NS2B		YGWNIVKLM	YGWNLVKLM	0.4	2.79	NS5
RHPGFTVTA	RHPGFTVIA	0.19	2.7	M		LNEEQDKRF	LKEEQDKRF	0.3	3.59	E		TTMAKNKPT	TTMARNKPT	0.37	5.4	E
LRHPGFTVT	LRHPGFTVI	0.19	2.7	M		ISIPITAAA	VSIPITAAA	3.2	0.32	NS2B		RKYLPAIIR	RKYLPAIVR	0		NS3
SYGGGWRFQ	SYGGGWRLQ	0.19	2.69	NS3		MLINRFTMK	MLINRFTMR	0.28	3.59	NS5		VQADMGCVI	VQADMGCAI	0.61	3.89
YGGGWRFQG	YGGGWRLQG	0.19	2.69	NS3		QVAINQVRS	QAAINQVRS	2.17	3.08	NS5		ADLENPRLP	ADLENPHLP	2.7	0.41	NS5
SQETWNRQD	LQETWNRQD	0.71	2.68	E		MGANFRAER	MGANFKAER	0.18	5.63	NS3		DGQRNNQIL	DGERNNQIL	0.3	3.32	NS3
YKYSWKSWG	YKYSWRSWG	1.76	2.68	NS1		RANDWDFVV	RTNDWDFVV	0.21	4.61	NS3		SAVPVHWVP	SAVPVHWIP	0.21	4.53	NS5
MKRFKNESD	MKRFKNDSD	0.8	2.68	NS5		KGIFGYSQI	KGILGYSQI	3.18	3.88	NS3		LEKKITQWL	SEKKITQWL	3.25	0	NS5
TSQETWNRQ	TLQETWNRQ	0.7	2.68	E		NPTIEAGRT	NPTVEAGRT	0.28	3.56	NS5		WENVPYLGK	WEDVPYLGK	0.31	3.05	NS5
ESDPEGALW	DSDPEGALW	0.79	2.68	NS5		EGEHKKLAE	EGEHKRLAE	3.97	3.2	NS5		NPHLSEKKI	NPHLPEKKI	0	0.41	NS5
STSQETWNR	STLQETWNR	0.54	2.68	E		MIVSIQEKG	MIVGIQEKG	1.85	3.13	M		QLAKRFSKG	QLAKRFSRG	0.31	3.27	C
NESDPEGAL	NDSDPEGAL	0.81	2.68	NS5		KLKEKQDVF	KLKEKQDAF	2.39	3.06	NS1		AINWKGKEL	VINWKGKEL	3.89	0.34	NS1
MEYKYSWKS	MEYKYSWRS	1.76	2.68	NS1		KEIKVTPQS	MEIKVTPQS	2.6	2.99	E		CIAIGIITL	CIVIGIITL	0.45	2.57	E
KRFKNESDP	KRFKNDSDP	0.81	2.68	NS5		IAVQNWLAR	VAVQNWLAR	0.3	2.6	NS5		KCPLVAEVE	KCPLIAEVE	5.34	3.03	M
YSWKSWGKA	YSWRSWGKA	0.52	2.68	NS1		RDVSKKEGG	RDVGKKEGG	2.34	0.53	NS5		GEHRRDKRS	GERRRDKRS		0	M
PMEYKYSWK	PMEYKYSWR	1.81	2.68	NS1		LEENVEVEI	LEENMEVEI	1.93	0.52	NS3		CFDGQRNNQ	CFDGERNNQ	0.3	3.32	NS3
LKRGETTKH	LKRGEITKH	0.81	2.68	NS5		IMDLEKRYV	IMDLEKRHV	3.36	0.48	E		QHQVGNETQ	QHQVGNDTQ	0.29	3.43	E
EYKYSWKSW	EYKYSWRSW	1.76	2.68	NS1		EIMDLEKRH	EITDLEKRH	0.47	0.45	E		LNTFVLKKE	TNTFVLKKE	3.31	0.3	E
KEGLKRGET	KEGLKRGEI	0.68	2.68	NS5		GVIIMLIPT	GVIVMLIPT	0.42	0.45	C		AWRQVEKVE	AWRQVERVE		5.34	M
KNESDPEGA	KNDSDPEGA	0.81	2.68	NS5		HRLGYILRE	HRLGYILRD	0	0.45	NS5		GSGKVDNFT	GSGEVDNFT	0.59	2.12	NS1
EGLKRGETT	EGLKRGEIT	0.66	2.68	NS5		DVPSPPPVE	DVPSPPPVG	0.5	0.41	NS3		FDTEYQKTK	FDTEYQKTR	0.31	3.31	NS3
ASSALLWMA	ASSVLLWMA	0.36	2.68	NS4A		ARNALDNLA	ARDALDNLA	0.48	0.39	NS4A		SLKDTPKRR	SLKDTLKRR	3.54	0.44	NS2A
FKNESDPEG	FKNDSDPEG	0.8	2.68	NS5		EMDFDFCEG	EMDFDLCEG	0.42	0.34	NS1		FIFSLKDTL	FIFSLKDTP	0.44	3.37	NS2A
SMKRFKNES	SMKRFKNDS	0.78	2.68	NS5		MEGEHKKLA	MKGEHKKLA	3.97	0.22	NS5		FDGERNNQI	FDGQRNNQI	3.32	0.3	NS3
IGAGEKALK	IGAGEKTLK	3.46	2.68	E		GKGWPLSKM	GRGWPLSKM	5.19	0.2	NS4B		SQGAGWSLK	SQGAGWSLR	2.08	0.5	NS5
RFKNESDPE	RFKNDSDPE	0.8	2.68	NS5		LMGLGKGWP	LMGLGRGWP	4.48	0.2	NS4B		SLTCSNTMF	SLTCSNTIF	0		NS2A
GLKRGETTK	GLKRGEITK	0.81	2.68	NS5		FICKHSMVD	FLCKHSMVD	0.29	0	E		GTGNIVSSV	GTGNIVASV	3.32	0.32	NS5
KRGETTKHA	KRGEITKHA	0.81	2.68	NS5		ICSAVPPHW	ICSAVPSHW	0		NS5		SSGMLWMAE	SSGMLWMAD	0.33	3.21	NS4A
FQGSWNTGE	LQGSWNTGE	0.19	2.65	NS3		EMYWVSNAT	EMYWVSNAS	0.28	3.53	NS5		SLLPLCQSS	SLLPVCQSS	3.43	0.38	NS2A
WRFQGSWNT	WRLQGSWNT	0.19	2.65	NS3		QRLTVTEEI	QHLTVTEEI	0.47	0.6	NS5		SQLAKRFSK	SQLAKRFSR	0.3	3.27	C
RFQGSWNTG	RLQGSWNTG	0.19	2.65	NS3		LMHKGKRIE	LMHRGKRIE	3.31	0.28	NS3		GRVPSHLAY	GRVPSHLAH	4.55	0.27	NS4A
KKEVSNMLN	KKEISNMLN	1.79	2.6	C		HHFHELVMK	HHFHELIMK	0.23	4.46	NS5		DSAKAAVED	DSARAAVED	0.31	3.21	NS5
KKEISSMLN	KKEISNMLN	0.13	2.6	C		HHFHELIMK	HHFHELVMK	4.46	0.23	NS5		ITDFAGKTV	ITDFVGKTV	0.31	3.17	NS3
AMVREAIKR	AIVREAIKR	0.15	2.58	NS3		ALGKSEFQI	TLGKSEFQI	0.53	3.16	NS5		TQGVTVEIT	TQGVTAEIT	3.37	0.29	E
AHRKPTFER	AHRKPTYER	0	2.58	NS5		AEGINYADR	AEGINYTDR	0.52	2.24	NS3		LLLITHYAI	LLLVTHYAI	0.31	3.32	NS4B
THRKPTYER	AHRKPTYER	0	2.58	NS5		NASGNIVSS	NATGNIVSS	3.53	0.29	NS5		SEKEENMVK	NEKEENMVK	0.31	3.38	NS1
YTQMCDHRL	YTQVCDHRL	0.14	2.54	NS1		REAQKRTAA	REAQKRAAA	0.23	4.4	NS4B		TPITTWENV	TPVTTWENV	4.04	0.28	NS5
SYTQMCDHR	SYTQVCDHR	0.14	2.54	NS1		MLNILNKRR	MLNILNRRR	0.31	2.77	C		QGVTAEITP	QGVTVEITP	0.29	3.37	E
HTQVCDHRL	YTQVCDHRL	1.63	2.54	NS1		GIESETPNL	GIESEIPNL	1.92	1.51	NS5		LLPVCQSSS	LLPLCQSSS	0.38	3.43	NS2A
SHTQVCDHR	SYTQVCDHR	1.63	2.54	NS1		MCTGKFKVV	MCTGKFKIV	3.5	0.28	E		QGAGWSLRE	QGAGWSLKE	0.5	2.08	NS5
DSHTQVCDH	DSYTQVCDH	1.63	2.5	NS1		DGITVIDLD	DGVTVIDLD	4.31	3.18	NS4B		AVLTHNGKR	AVLTYNGKR	3.03	0.34	NS3
DSYTQMCDH	DSYTQVCDH	0.14	2.5	NS1		DGPETAECP	DGPETTECP	0.37	3.06	NS1		PHLSEKKIT	PHLPEKKIT	0	0.43	NS5
HPGFTVTAL	HPGFTVIAL	0.2	2.48	M		GEHKKLAEA	GEHKRLAEA		3.2	NS5		PINEKEENM	PISEKEENM	3.1	0.31	NS1
RDSHTQVCD	RDSYTQVCD	1.63	2.48	NS1		LLTAVAPSM	LLAAVAPSM	0.38	3.2	M		AVLTYNGKR	AVLTHNGKR	0.34	3.03	NS3
TVTALFLAH	TVIALFLAH	0.2	2.48	M		NYADRKWCF	NYADRRWCF	0.38	2.25	NS3		EGLKRGETT	EGLKRGEIT	2.6	0.39	NS5
GFTVTALFL	GFTVIALFL	0.2	2.48	M		ETPNLDIIG	EIPNLDIIG	1.92	0.58	NS5		WIPTSRTTW	WVPTSRTTW	4.4	0.21	NS5
FTVTALFLA	FTVIALFLA	0.2	2.48	M		EPSLKEEQD	EPSLNEEQD	3.62	0.3	E		HLPEKKITQ	HLLEKKITQ	0.4	3.25	NS5
PGFTVTALF	PGFTVIALF	0.2	2.48	M		LAGPVSQHN	FAGPVSQHN	3.53	0.29	NS1		SNGTGNIVS	SNGTGNIVA	3.32	0.32	NS5
RDSYTQMCD	RDSYTQVCD	0.14	2.48	NS1		LLTKPWDVL	LLTKPWDVV	3.59	0.28	NS5		GIALGLMTL	GIALGLMAL	3.38	0.3	NS2A
AGINMCTLI	AGVNMCTLI	0	2.44	M		ADVKWEDQA	TDVKWEDQA	0.21	4.26	NS2B		AEVEPEDID	TEVEPEDID	2.28	0.43	M
IIGADIQNT	IIGADVQNT	0.14	2.38	NS1		GLFPISIPI	GLFPVSIPI	3.24	2.07	NS2B		QLIRQMEGE	QLVRQMEGE	0.3	3.43	NS5
IGADIQNTT	IGADVQNTT	0.16	2.35	NS1		GKGIGKMTL	GRGIGKMTL	0.23	3.47	NS4A		RVILAGPIP	RVILAGPMP	5.34		NS3
KLRDSHTQV	KLRDSYTQV	1.63	2.35	NS1		HMEGEHKKL	HMEGEHKRL	3.97	3.2	NS5		LPAIIREAI	LPAIVREAI	0		NS3
KLRDSYTQM	KLRDSYTQV	0.14	2.35	NS1		HMEGEHKKL	HMKGEHKKL	3.97	0.22	NS5		QSSSMRKTD	QSSSMRKSD		0	NS2A
IQNTTFIID	VQNTTFIID	0.16	2.32	NS1		GNMGETLGE	GNIGETLGE	2.23	0.59	NS5		EHNSTWHYD	EHSSTWHYD	0.3	3.32	NS5
DIQNTTFII	DVQNTTFII	0.16	2.32	NS1		CTILAVVSV	CTILAAVSV	3.42	0.29	NS2A		KTDWLPMAV	KTDWLPMTV	0.36	3.66	NS2A
ADIQNTTFI	ADVQNTTFI	0.16	2.32	NS1		AALGAIFTD	AALGAVFTD	4.57	0.22	NS5		PKGTVMDII	PTGTVMDII	3.32	0.3	NS5
GADIQNTTF	GADVQNTTF	0.16	2.32	NS1		EQDKRFVCK	EQDKRFLCK	3.73	0	E		DTPKRRSWP	DTLKRRSWP	3.54	0.3
LRDSYTQMC	LRDSYTQVC	0.14	2.31	NS1		ISCVPNAVI	ILCVPNAVI	0.3	3.25	NS2A		GVSWIMKIG	GVSWVMKIG	3.32	0.3	E
LRDSHTQVC	LRDSYTQVC	1.63	2.31	NS1		IRQMEGEGV	IRQMEGEGI	4.03	0.25	NS5		VTTMAKNKP	VTTMAKSKP	0.37	2.41	E
VMGQLTWND	IMGQLTWND	0.17	2.29	NS2A		PTFMTQKAR	PTFMTQKTR	0.29	3.53	NS4A		PINEKEENM	PTNEKEENM	3.1	5.34	NS1
LVMGQLTWN	LIMGQLTWN	0.17	2.29	NS2A		IVMLIPTAM	IIMLIPTAM	0.48	0.44	C		SSGMLWMAD	SSGMLWMAE	3.21	0.33	NS4A
MPPEKCDTL	VPPEKCDTL	0.16	2.21	NS5		KHKKATYEP	RHKKATYEP	0.28	3.56	NS5		FQTMPGIFQ	FQTMPGTFQ	3.16	0.44	NS3
VFFMPPEKC	VFFVPPEKC	0.16	2.21	NS5		PGTSGSPIV	PGTSGSPII	0.28	3.56	NS3		AVPVHWIPI	AVPVHWIPT	5.34	4.27	NS5
GKDVFFMPP	GKDVFFVPP	0.16	2.21	NS5		FDFCEGTTV	FDFCDGTTV	0.41	3.51	NS1		QSSSMRKSD	QSSSMRKTD	0		NS2A
HSGKDVFFI	HSGKDVFFV	1.94	2.21	NS5		GIALLSQST	GIVLLSQST	0.28	3.42	NS2A		QLVRQMEGE	QLIRQMEGE	3.43	0.3	NS5
SGKDVFFMP	SGKDVFFVP	0.16	2.21	NS5		MADDIGMGV	MADDIGTGV	2.97	3.16	NS2A		SEKKITQWL	LEKKITQWL	0	3.25	NS5
GKDVFFIPP	GKDVFFVPP	1.92	2.21	NS5		FCVKVLNPY	FCIKVLNPY	0.43	2.32	NS5		VTTMARNKP	VTTMAKNKP	5.4	0.37	E
VFFIPPEKC	VFFVPPEKC	1.92	2.21	NS5		PGIFKTNTG	PGLFKTNTG	0.44	2.13	NS3		AVLLLITHY	AVLLLVTHY	0.31	3.32	NS4B
IPPEKCDTL	VPPEKCDTL	1.93	2.21	NS5		GNDTGKHGM	GNDTGKHGQ	2.99	1.98	E		ADLENPHLS	ADLENPHLL	0.18	4.34	NS5
HSGKDVFFM	HSGKDVFFV	0.18	2.21	NS5		GIENEIPNL	GIESEIPNL	0.19	1.51	NS5		FIEVKTCTW	LIEVKTCTW	3.43	0.29	NS1
FFMPPEKCD	FFVPPEKCD	0.16	2.21	NS5		EKMEALQRK	EKMETLQRK	2.4	0.43	NS5		GTCNQAGEH	GTCNQAGER		0	M
KDVFFMPPE	KDVFFVPPE	0.16	2.21	NS5		GVEGEGLHK	GVEGEGLHR	2.59	0.38	NS5		TDWLPMTVA	SDWLPMTVA	3.66	0	NS2A
SGKDVFFIP	SGKDVFFVP	1.92	2.21	NS5		MAAILAYTV	MAAILAYTI	3.2	0.38	M		HRTRNALDN	YRTRNALDN	0.22	4.55	NS4A
KDVFFIPPE	KDVFFVPPE	1.92	2.21	NS5		GVDVFFIPP	GVDVFFTPP	3.59	0.29	NS5		YNGKRLEPN	HNGKRLEPN	0.33	3.03	NS3
FFIPPEKCD	FFVPPEKCD	1.93	2.21	NS5		EIPYLGKRE	EVPYLGKRE	3.53	0.28	NS5		RQVEKVETW	RQVERVETW		5.34	M
FMPPEKCDT	FVPPEKCDT	0.16	2.21	NS5		EMYWVSNAS	EMYWVSNAT	3.53	0.28	NS5		LAYRTRNAL	LAHRTRNAL	4.55	0.22	NS4A
FIPPEKCDT	FVPPEKCDT	1.93	2.21	NS5		ELIMKDGRV	ELVMKDGRV	3.73	0.23	NS5		YGMEIRPIS	YGMEIRPIN	0.31	3.1	NS1
DVFFIPPEK	DVFFVPPEK	1.92	2.21	NS5		DKERNLHLE	DRERNLHLE	4.5	0.22	NS5		DRKWCFDGE	DRKWCFDGQ	3.32	0.3	NS3
DVFFMPPEK	DVFFVPPEK	0.16	2.21	NS5		DKRFICKHS	DKRFLCKHS	0.3	0	E		LERLQRKYG	LERLQRKHG	4.56	0.22	NS5
MESEGIFLP	MESEGIFSP	0.44	2.19	NS5		KDQRGSGQV	RDQRGSGQV	0.19	5.14	NS5		PKNFQTTPG	PKNFQTMPG	0		NS3
SSMLNIMNR	SNMLNIMNR	0.13	2.19	C		MHRGKRIEP	MHKGKRIEP	0.28	3.31	NS3		DFVGKTVWF	DFAGKTVWF	3.17	0.31	NS3
NMLNTMNRR	NMLNIMNRR	1.83	2.19	C		KNMEGKVVL	KNMEGKVVQ	0.16	0.5	E		CPLVAEVEP	CPLIAEVEP	5.34	3.14	M
SMLNIMNRR	NMLNIMNRR	0.13	2.19	C		MEGKIVQPE	MEGKVVQPE	4.06	0.5	E		RVPSHLAHR	RVPTHLAHR	0.27	1.81	NS4A
QMESEGIFL	QMESEGIFS	0.45	2.19	NS5		LIFILLAAV	LIFILLTAV	3.2	0.4	M		FQTMPGTFQ	FQTMPGIFQ	0.44	3.16	NS3
SNMLNTMNR	SNMLNIMNR	1.83	2.19	C		MENKAWLVH	MEDKAWLVH	3.39	0.29	E		INEKEENMV	TNEKEENMV	3.15	5.34	NS1
GIMAIGIVS	GIMAVGIVS	0.13	2.17	NS2B		FAGPVSQHN	LAGPVSQHN	0.29	3.53	NS1		SLVSAGSGK	SLVSAGSGE	0.48	2.12	NS1
NEGIMAIGI	NEGIMAVGI	0.13	2.17	NS2B		KLGYILRDV	RLGYILRDV	2.69	0.45	NS5		KEGLKRGEI	KEGLKRGET	0.39	2.6	NS5
IGIVSILLS	VGIVSILLS	0.13	2.17	NS2B		GKLEMDFDF	GKLEMDFDL	2.29	0.34	NS1		EHSSTWHYD	EHNSTWHYD	3.32	0.3	NS5
IMAIGIVSI	IMAVGIVSI	0.13	2.17	NS2B		GLPIRYQTP	GLPIRYQTT	3.2	0.31	NS3		SWVMKIGIG	SWIMKIGIG	0.3	3.32	E
AIGIVSILL	AVGIVSILL	0.13	2.17	NS2B		AGGRAYNHA	VGGRAYNHA	4.2	0.3	NS4A		HRLMSAAIK	HRLMSAAVK	3.38	0.3	NS1
MAIGIVSIL	MAVGIVSIL	0.13	2.17	NS2B		KAQEEGICG	KAHEEGICG	3.56	0.29	NS1		AQNIPTAIQ	AQNILTAIQ	0.3	3.32	NS5
EGIMAIGIV	EGIMAVGIV	0.13	2.17	NS2B		DVFFIPPEK	DVFFTPPEK	3.59	0.28	NS5		SKGLLNGQG	SRGLLNGQG	0.32	3.27	C
PFGESYIVV	PFGESYIVI	0.13	2.15	E		LAAVTGGIF	LATVTGGIF	0	5.92	NS4A		GVERLKRMA	GVERLRRMA	6.09	0.16	NS5
PFGESYIII	PFGESYIVI	1.75	2.15	E		KWKSRLNTL	KWKSRLNAL	3.16	0.47	NS5		VDTRTPRSM	VDTRTPRPM	0.32	3.29	NS5
FKTSAGINM	FKTSAGVNM	0	2.14	M		EMGANFRAE	EMGANFKAE	0.18	5.63	NS3		SLTCSNTIF	SLTCSNTMF		0	NS2A
FGESYIIIG	FGESYIVIG	1.75	2.14	E		EKQDVFCDS	EKQDAFCDS	0.31	3.28	NS1		VSLLPVCQS	VSLLPLCQS	0.39	3.43	NS2A
LFKTSAGIN	LFKTSAGVN	0	2.14	M		ILAYTIGTT	VLAYTIGTT	0.43	3.16	M		TGCVINWKG	MGCVINWKG	0.29	0.61	NS1
SAGINMCTL	SAGVNMCTL	0	2.14	M		LTVTEEVAV	LTVTEEAAV	3.17	3.16	NS5		ADMGCVINW	ADMGCAINW	0.61	3.89
KTSAGINMC	KTSAGVNMC	0	2.14	M		IFGYSQIGA	ILGYSQIGA	0.32	2.79	NS3		LEKASLIEV	LEKASFIEV	0.29	3.43	NS1
FGESYIVVG	FGESYIVIG	0.13	2.14	E		EKTPRMCTR	KKTPRMCTR	0	2.11	NS5		MAKNKPTLD	MAKSKPTLD	0.37	2.41	E
LLFKTSAGI	LLFKTSAGV	0	2.14	M		IMLIPTVMA	IMLIPTAMA	3.33	0.44	C		PHLLEKKIT	PHLPEKKIT	3.25	0.43	NS5
TSAGINMCT	TSAGVNMCT	0	2.14	M		NMEGKVVQP	NMEGKVVLP	0.5	0.16	E		QQVRSLIGN	QQVRSLIGD	0.3	3.48	NS5
ILSIVSLFP	VLSIVSLFP	0.2	2.11	NS2A		GLLVISGVF	GLLVISGLF	0.2	4.74	NS2B		FSLKDTLKR	FSLKDTPKR	0.44	3.37	NS2A
ALSIVSLFP	VLSIVSLFP	0.07	2.11	NS2A		AIQKAHEEG	AIQKAQEEG	0.29	3.62	NS1		NIVIGIGDK	NIVIGIGDN	3.31	0.36	E
EGIFLPSEL	EGIFSPSEL	0.43	2.11	NS5		DTWKMEKAS	DTWKIEKAS	0.29	3.53	NS1		RFSRGLLNG	RFSKGLLNG	3.27	0.32	C
MILSIVSLF	MVLSIVSLF	0.2	2.11	NS2A		KELMMATIG	KELMMTTIG	0.28	3.53	NS2A		CAINWKGKE	CVINWKGKE	3.89	0.34	NS1
MVLSIVSLL	MVLSIVSLF	1.51	2.11	NS2A		KKLAEAIFK	KRLAEAIFK	0.36	3.2	NS5		SSMRKTDWL	SSMRKSDWL		0	NS2A
VLSIVSLLP	VLSIVSLFP	1.51	2.11	NS2A		PTAMAFHLT	PTVMAFHLT	0.32	3.15	C		ILTAIQQVR	IPTAIQQVR	3.32	0.3	NS5
SEGIFLPSE	SEGIFSPSE	0.43	2.11	NS5		LVGVVTLYL	LVGVITLYL	0.25	2.65	E		TCNQAGERR	TCNQAGEHR	0		M
MALSIVSLF	MVLSIVSLF	0.07	2.11	NS2A		KASFIEIKS	KASFIEVKS	0.18	0.4	NS1		GVERLRRMA	GVERLKRMA	0.16	6.09	NS5
TKKDLGIGY	TKKDLGIGH	0.54	2.09	NS4B		NDTGKHGME	NDTGKHGQE	2.99	1.98	E		EIRPINEKE	EIRPTNEKE	3.1	5.34	NS1
ESEGIFLPS	ESEGIFSPS	0.43	2.08	NS5		EGEHKRLAE	EGEHKKLAE	3.2	3.97	NS5		EITAEWLWR	GITAEWLWR	2.55	0.41	NS5
GIFLPSELE	GIFSPSELE	0.43	2.08	NS5		EVAVQNWLA	EVAVHNWLA	2.6	3.17	NS5		DWLPMTVAA	DWLPMAVAA	2.86	0.36	NS2A
IFLPSELET	IFSPSELET	0.42	2.07	NS5		GKEIKVTPQ	GQEIKVTPQ	2.6	1.98	E		GVFPYSIPA	GIFPYSIPA	0.08	12.93	NS2B
FLPSELETP	FSPSELETP	0.43	2.04	NS5		EMVLLQMEN	EMVLLQMKN	3.39	3.16	E		SSSMRKTDW	SSSMRKSDW		0	NS2A
KLTVVVGDV	KFTVVVGDV	1.28	2.04	NS1		HMIVSIQEK	HMIVGIQEK	1.85	3.13	M		INEKEENMV	ISEKEENMV	3.15	0.31	NS1
KFTVVVGDA	KFTVVVGDV	0.13	2.04	NS1		GVVTLYLGA	GVVTLYLGV	0.34	0.43	E		GAGWSLRET	GAGWSLKET	0.5	2.08	NS5
GPLPEIEEE	GPLPEIEDE	0	2.04	NS3		FKNIQHLTV	FKSIQHLTV	3.24	0.39	NS5		VILAGPMPV	VILAGPIPV		5.34	NS3
PLPEIEEEV	PLPEIEDEV	0	2.04	NS3		LCKHSMVDR	ICKHSMVDR	0	0.29	E		RLNDWDFVV	KLNDWDFVV	3.36	0.3	NS3
LPSELETPN	SPSELETPN	0.43	2.02	NS5		IQQWEPSKG	IQQWEPSRG	3.61	0.28	NS5		VRSLIGDEE	VRSLIGNEE	3.48	0.29	NS5
LLVMGQLTW	LLIMGQLTW	0.17	1.99	NS2A		IPFEITDLE	IPFEIMDLE	0.46	2.17	E		RFSKGLLNG	RFSRGLLNG	0.32	3.27	C
LPEIEEEVF	LPEIEDEVF	0	1.98	NS3		IQHLTATEE	IQHLTVTEE	0.48	2.3	NS5		VSLLPLCQS	VSLLPVCQS	3.43	0.39	NS2A
GTLAVFLLL	GTLAVFFLL	0.49	1.97	NS2A		FRAERVIDP	FKAERVIDP	0.18	5.63	NS3		HLPEKKITQ	RLPEKKITQ	0.4	2.7	NS5
MTGTLAVFL	MTGTLAVFF	0.5	1.97	NS2A		KITPQSSIT	KITPQSPIT	0.28	3.2	E		IVSGIFPYS	IVSGVFPYS	12.93	0.08	NS2B
EGPLPEIEE	EGPLPEIED	0	1.97	NS3		DVPSPPPVG	DVPSPPPVE	0.41	0.5	NS3		PWMEDKTPV	PWMEDKTPI	0.32	4.35	NS5
LEKYGVERL	LKKYGVERL	1.34	1.96	NS5		IKQRGILGY	IKQKGILGY	0.38	3.88	NS3		VEYKGEDAP	VEYRGEDAP	1.63	0	E
WLEKYGVER	WLKKYGVER	1.34	1.96	NS5		QMKNKAWLV	QMENKAWLV	3.16	3.39	E		NPHLLEKKI	NPHLSEKKI	3.2	0	NS5
DWLEKYGVE	DWLKKYGVE	1.34	1.96	NS5		DLGLGSIAT	DFGLGSIAT	3.42	2.39	NS4B		AVVQADMGC	AVVQADTGC	4	0.28
EKYGVERLK	KKYGVERLK	1.34	1.96	NS5		EEMLRTRVG	EEMLRTRIG	1.81	0.54	NS2A		NPHLPEKKI	NPHLLEKKI	0.41	3.2	NS5
RVLDWLEKY	RVLDWLKKY	1.29	1.96	NS5		LTSKELMMT	LTSKELMMA	3.53	0.28	NS2A		VEYRGEDAP	VEYKGEDAP	0	1.63	E
VLDWLEKYG	VLDWLKKYG	1.29	1.96	NS5		PSKGWNDWT	PSRGWNDWT	3.64	0.28	NS5		GVFFTFVLL	GVLFTFVLL	0.36	3.32	NS2A
LDWLEKYGV	LDWLKKYGV	1.32	1.96	NS5		IITQESESN	ITTQESESN	0	0.25	NS4B		SSTWHYDDE	NSTWHYDDE	3.32	0.3	NS5
TLAVFLLLI	TLAVFFLLI	0.57	1.95	NS2A		NDTWKMEKA	NDTWKIEKA	0.29	3.53	NS1		KTSLCLMMI	KTSLCLVMI	0.42	0	C
TALFLAHAI	IALFLAHAI	0.21	1.95	M		MNNQRKKAK	MNNQRKKAR	3.53	0.28	C		RLPEKKITQ	HLPEKKITQ	2.7	0.4	NS5
HSGKDVFFM	HSGKDVFFI	0.18	1.94	NS5		GIATQQPES	SIATQQPES	3.16	3.3	NS4B		RCPTQGEAV	RCPTQGEAI	0.53	2.81	E
TGTLAVFLL	TGTLAVFFL	0.49	1.94	NS2A		NAPIIDEER	NAPIMDEER	3.82	0.25	NS3		RLMSAAIKD	RLMSAAVKD	3.38	0.3	NS1
HSGKDVFFV	HSGKDVFFI	2.21	1.94	NS5		GIESEIPNL	GIENEIPNL	1.51	0.19	NS5		RETACLGKA	KETACLGKA	0.48	2.08	NS5
FMPPEKCDT	FIPPEKCDT	0.16	1.93	NS5		EMVTNHMKG	EMVTNHMEG	0.22	4.57	NS5		RLKRMAISG	RLRRMAISG	6.09	0.16	NS5
MPPEKCDTL	IPPEKCDTL	0.16	1.93	NS5		KHGQEIKVT	KHGMEIKVT	1.98	2.99	E		VRVPNYNLV	VRVPNYNLI	2.99	0.33	NS3
FFVPPEKCD	FFIPPEKCD	2.21	1.93	NS5		EKMETLQRK	EKMEALQRK	0.43	2.4	NS5		TEIGRVPTH	TEIGRVPSH	1.81	0.55	NS4A
FFMPPEKCD	FFIPPEKCD	0.16	1.93	NS5		EKASFIEVK	EKASFIEIK	4.68	0.18	NS1		VTTWEDIPY	VTTWEDVPY	5.34	2.94	NS5
FVPPEKCDT	FIPPEKCDT	2.21	1.93	NS5		EQDKRFICK	EQDKRFLCK	0.3	0	E		VRVPNYNLI	VRVPNYNLV	0.33	2.99	NS3
VPPEKCDTL	IPPEKCDTL	2.21	1.93	NS5		PTVDGVTVI	PTVDGITVI	3.18		NS4B		SEKKITQWL	PEKKITQWL	0	0.45	NS5
DVFFVPPEK	DVFFIPPEK	2.21	1.92	NS5		DKRFICKHS	DKRFVCKHS	0.3	3.73	E		VIGIITLYL	AIGIITLYL	2.57	0.45	E
KDVFFMPPE	KDVFFIPPE	0.16	1.92	NS5		GVDVFFTPP	GVDVFFIPP	0.29	3.59	NS5		IMKSVGTGK	IMKSVGTGR	0.23	4.34	NS4B
KDVFFVPPE	KDVFFIPPE	2.21	1.92	NS5		GVEGEGLHR	GVEGEGLHK	0.38	2.59	NS5		IMKIGIGVL	VMKIGIGVL	3.32	0.44	E
GKDVFFMPP	GKDVFFIPP	0.16	1.92	NS5		FDFCDGTTV	FDFCEGTTV	3.51	0.41	NS1		VIGIGDNAL	VIGIGDKAL	0.36	3.31	E
SGKDVFFMP	SGKDVFFIP	0.16	1.92	NS5		MAAVLAYTI	MAAILAYTI	3.16	0.38	M		ENPHLLEKK	ENPHLSEKK	3.1	0.18	NS5
SGKDVFFVP	SGKDVFFIP	2.21	1.92	NS5		MADDIGMGV	MTDDIGMGV	2.97	0.35	NS2A		AGVLFTFVL	AGVFFTFVL	3.32	0.37	NS2A
GKDVFFVPP	GKDVFFIPP	2.21	1.92	NS5		FDFCEGTTV	FDLCEGTTV	0.41	0.34	NS1		HRLMSAAVK	HRLMSAAIK	0.3	3.38	NS1
DVFFMPPEK	DVFFIPPEK	0.16	1.92	NS5		DKKGKVVGL	DRKGKVVGL	3.53	0.29	NS3		GEKKKLRPR	GERKKLRPR	0.3	3.34	NS3
VFFMPPEKC	VFFIPPEKC	0.16	1.92	NS5		PGTSGSPII	PGTSGSPIV	3.56	0.28	NS3		LCQSSSMRK	VCQSSSMRK	3.43	0.37	NS2A
VFFVPPEKC	VFFIPPEKC	2.21	1.92	NS5		PGYHTQIAG	PGYHTQTAG	3.39	0.22	NS1		RPISEKEEN	RPINEKEEN	0.31	3.1	NS1
TALIALNDM	TALTALNDM	0	1.91	NS5		MNNQRKKAR	MNNQRKKAK	0.28	3.53	C		ILTLAAIVA	ILTLAAIIA	4.3	0.37	2K peptide
SYIIIGAGE	SYIVIGAGE	1.75	1.91	E		MLIPTAMAF	MLIPTVMAF	0.32	3.07	C		GDQHQVGNE	GDQHQVGND	0.29	3.43	E
LLLIMGQLT	FLLIMGQLT	0.58	1.91	NS2A		INYADRKWC	INYTDRKWC	0.38	2.24	NS3		LFSGVSWIM	LFSGVSWVM	3.32	0.3	E
SYIVVGAGE	SYIVIGAGE	0.13	1.91	E		MLLVLCVTQ	MLLILCVTQ	0.49	2.04	NS4B		IFSLKDTLK	IFSLKDTPK	0.44	3.37	NS2A
SEIQLTDYG	TEIQLTDYG	0.52	1.91	E		LVISGVFPV	LVISGLFPV	0.2	2.03	NS2B		KEGERKKLR	KEGEKKKLR	3.34	0.3	NS3
EDKTHVSSW	EDKTHISSW	0.51	1.91	NS5		DRRWCFDGI	DRKWCFDGI	1.55	0.45	NS3		SWKLEKASL	SWKLEKASF	0.29	3.43	NS1
ATALIALND	ATALTALND	0	1.91	NS5		ASAIQKAQE	ASAIQKAHE	3.62	0.29	NS1		YNLIIMDEA	YNLVIMDEA	0.4	2.99	NS3
MEDKTHVSS	MEDKTHISS	0.51	1.91	NS5		KDLGLGSII	KDLGLGSIT	0.22	0.29	NS4B		QRKYGGMLV	QRKHGGMLV	4.48	0.22	NS5
IRPQPMEHK	IRPQPMEYK	0.59	1.9	NS1		GNMSFRDLG	GNMSFKDLG	0.28	3.47	NS2A		GAITETPTW	GATTETPTW	5.34	0.37	E
VFLLLIMGQ	VFFLLIMGQ	0.58	1.9	NS2A		PHMIVSIQE	PHMIVGIQE	1.85	3.13	M		LCLVMILPA	LCLMMILPA	0	0.41	C
PWMEDKTHV	PWMEDKTHI	0.51	1.9	NS5		LGLGSIITQ	LGLGSITTQ	0.22	0.29	NS4B		SAGSGEVDN	SAGSGKVDN	2.12	0.59
MIRPQPMEH	MIRPQPMEY	0.54	1.9	NS1		KELMMTTIG	KELMMATIG	3.53	0.28	NS2A		DFAGKTVWF	DFVGKTVWF	0.31	3.17	NS3
WMEDKTHVS	WMEDKTHIS	0.51	1.9	NS5		QQWEPSKGW	QQWEPSRGW	3.61	0.28	NS5		IPTAIQQVR	ILTAIQQVR	0.3	3.32	NS5
AVFLLLIMG	AVFFLLIMG	0.59	1.89	NS2A		ATMTDDIGM	ATMADDIGM	0.29	2.89	NS2A		EHRRDKRSV	ERRRDKRSV		0	M
ESYIVVGAG	ESYIVIGAG	0.13	1.89	E		EGINYADRK	EGINYTDRK	0.38	2.24	NS3		EAFPQSNAP	DAFPQSNAP	3.43	0.29	NS3
LAVFLLLIM	LAVFFLLIM	0.59	1.89	NS2A		IGIESETPN	IGIESEIPN	1.92	1.47	NS5		DQHQVGNET	DQHQVGNDT	0.29	3.43	E
FLLLIMGQL	FFLLIMGQL	0.58	1.89	NS2A		EMLRTRVGT	EMLRTRIGT	1.77	0.54	NS2A		EIRPISEKE	EIRPINEKE	0.31	3.1	NS1
ESYIIIGAG	ESYIVIGAG	1.75	1.89	E		EGIFKSIQR	EGIFKSIQH	0.25	0.35	NS5		PKRRSWPLN	LKRRSWPLN	3.6	0.3
GESYIIIGA	GESYIVIGA	1.75	1.89	E		ESNWIQKET	GSNWIQKET	3.1	0.32	E		SNTIFTLTV	SNTMFTLTV		0	NS2A
GESYIVVGA	GESYIVIGA	0.13	1.89	E		ESWEEIPYL	ESWEEVPYL	3.47	0.28	NS5		VRSLIGNEE	VRSLIGDEE	0.29	3.48	NS5
YIIIGAGEK	YIVIGAGEK	1.75	1.89	E		QWEPSKGWN	QWEPSRGWN	3.68	0.28	NS5		QTMPGIFQT	QTMPGTFQT	3.16	0.44	NS3
YIVVGAGEK	YIVIGAGEK	0.13	1.89	E		RALIFILLA	RALIFILLT	3.2	0.26	M		VDTRTPRPM	VDTRTPRSM	3.29	0.32	NS5
HATMLDVDL	HAAMLDVDL	0.54	1.89	NS4B		GANFKAERV	GANFRAERV	5.63	0.18	NS3		QLWTALISL	QLWTALVSL	0.31	3.27	NS2A
QPMEHKYSW	QPMEYKYSW	0.57	1.88	NS1		LIMKDGRIL	LIMKDGRVL	2.96	3.73	NS5		LWTALVSLT	LWTALISLT	3.38	0.31	NS2A
RPQPMEHKY	RPQPMEYKY	0.57	1.88	NS1		LRDVSKKEG	LRDVGKKEG	2.34	0.53	NS5		TCNQAGEHR	TCNQAGERR		0	M
PQPMEHKYS	PQPMEYKYS	0.57	1.88	NS1		LFLMSGKGV	LFLMSGKGI	2.4	0.23	NS4A		EITHHAVSR	ETTHHAVSR	0.38	2.6	NS5
DRFATALIA	DRFATALTA	0	1.87	NS5		DFGLGSIAT	DLGLGSIAT	2.39	3.42	NS4B		TGKRGTGSQ	TGRRGTGSQ	0.25	4.34
FATALIALN	FATALTALN	0	1.87	NS5		EIPERSWNS	EIPERSWNT	0.34	3.23	NS3		CPLIAEVEP	CPLVAEVEP	3.14	5.34	M
DDRFATALI	DDRFATALT	0	1.87	NS5		CGSGIFVTD	CGSGIFITD	2.12	0.47	NS1		SSSMRKSDW	SSSMRKTDW	0		NS2A
RFATALIAL	RFATALTAL	0	1.87	NS5		LLVISGLFP	LLVISGVFP	4.74	0.2	NS2B		AQNILTAIQ	AQNIPTAIQ	3.32	0.3	NS5
DDCVVKPVD	DDCVVKPID	0.54	1.86	NS5		CDGTTVVVT	CDGTTVIVT	1.75	3.13	NS1		KTPVTTWED	KTPVTTWEN	3.16	0.28	NS5
GDDCVVKPV	GDDCVVKPI	0.54	1.86	NS5		ESEMIIPKS	ESEMIIPKN	2.42	0.62	NS1		SCDHRLMSA	LCDHRLMSA	3.43	0.3	NS1
SNMLNIMNR	SNMLNTMNR	2.19	1.83	C		MEKASFIEV	IEKASFIEV	0.39	3.53	NS1		GIFPYSIPA	GVFPYSIPA	12.93	0.08	NS2B
KEISNMLNI	KEISNMLNT	1.63	1.83	C		GVIITWIGM	GAIITWIGM	0.54	3.2	E/NS1		GVLFTFVLL	GVFFTFVLL	3.32	0.36	NS2A
VTALFLAHA	VIALFLAHA	0.21	1.83	M		QENPWMEDK	RENPWMEDK	0.32	3.09	NS5		NIVIGIGDN	NIVIGIGDK	0.36	3.31	E
ISNMLNIMN	ISNMLNTMN	1.66	1.83	C		GQEIKVTPQ	GMEIKVTPQ	1.98	2.99	E		PRLPEKKIT	PHLPEKKIT	2.7	0.43	NS5
VVGAGEKAL	VIGAGEKAL	0.13	1.83	E		QHLTATEEI	QHLTVTEEI	0.44	0.6	NS5		VTTMAKNKP	VTTMARNKP	0.37	5.4	E
NMLNIMNRR	NMLNTMNRR	2.19	1.83	C		KNLAGPVSQ	KNFAGPVSQ	3.53	0.23	NS1		NQAGEHRRD	NQAGERRRD		0	M
MLNIMNRRK	MLNTMNRRK	0.66	1.83	C		KHAQRIETW	KHVQRIETW	4.61	0.22	M		GVSWVMKIG	GVSWIMKIG	0.3	3.32	E
EISNMLNIM	EISNMLNTM	1.66	1.83	C		EDHWFSREN	EDHWFSRGN	4.88	0.21	NS5		WIPTSRTTW	WIPISRTTW	4.4	5.34	NS5
IIGAGEKAL	VIGAGEKAL	1.73	1.83	E		GLFPVSIPI	GVFPVSIPI	2.07	0.2	NS2B		HQVGNDTQG	HQVGNETQG	3.43	0.29	E
IIIGAGEKA	IVIGAGEKA	1.73	1.82	E		GLGGIATQQ	GLGSIATQQ	3.16	3.27	NS4B		EYQKTRLND	EYQKTKLND	3.36	0.3	NS3
IVVGAGEKA	IVIGAGEKA	0.13	1.82	E		GSNWIQKET	ESNWIQKET	0.32	3.1	E		HRRDKRSVA	RRRDKRSVA		0	M
PMEYKYSWR	PMEYKYSWK	2.68	1.81	NS1		LEKRHVLGR	LEKRYVLGR	0.31	3.36	E		DTRTPRPMP	DTRTPRSMP	3.29	0.32	NS5
PMEHKYSWK	PMEYKYSWK	0.57	1.81	NS1		LEEMLRTRI	LEEMLRTRV	0.54	1.81	NS2A		PHLPEKKIT	PHLSEKKIT	0.43	0	NS5
SKIPGGNMY	SNIPGGNMY	0.61	1.79	NS5		MDEEREIPE	IDEEREIPE	0.25	3.82	NS3		TQGVTAEIT	TQGVTVEIT	0.29	3.37	E
YILRDISKI	YILRDISNI	0.63	1.79	NS5		QWEPSRGWN	QWEPSKGWN	0.28	3.68	NS5		TDWLPMTVA	TDWLPMAVA	3.66	0.36	NS2A
GYILRDISK	GYILRDISN	0.63	1.79	NS5		GAGWSLKET	GAGWSLRET	0.28	3.5	NS5		ILAGPMPVT	ILAGPIPVT		5.34	NS3
DISKIPGGN	DISNIPGGN	0.63	1.79	NS5		CTLMAIDLG	CTLMAMDLG	0.29	3.42	M		PWTSGAITE	PWTSGATTE	5.34	0.29	E
EISNMLNIM	EVSNMLNIM	1.66	1.79	C		EDKAWLVHR	ENKAWLVHR	0.29	3.39	E		PLCQSSSMR	PVCQSSSMR	3.43	0.37	NS2A
LIALNDMGK	LTALNDMGK	0	1.79	NS5		ILNRRRRTA	ILNRRRRSA	0.38	3.36	C		TPGTFQTTT	MPGTFQTTT	0	0.45	NS3
KIPGGNMYA	NIPGGNMYA	0.61	1.79	NS5		HGMEIKVTP	HGKEIKVTP	2.99	2.6	E		DRKWCFDGQ	DRKWCFDGE	0.3	3.32	NS3
IALNDMGKV	TALNDMGKV	0	1.79	NS5		GIGKMTLGM	GVGKMTLGM	0.48	2.4	NS4A		TPRPMPGTR	TPRSMPGTR	3.29	0.32	NS5
ALIALNDMG	ALTALNDMG	0	1.79	NS5		AIITWIGMN	VIITWIGMN	3.2	0.54	E		PTQGEAVLP	PTQGEAILP	0.53	2.81	E
KEISNMLNI	KEVSNMLNI	1.63	1.79	C		GVIVMLIPT	GVIIMLIPT	0.45	0.42	C		NPKNFQTMP	NPKNFQTTP		0	NS3
ILRDISKIP	ILRDISNIP	0.63	1.79	NS5		GLHKLGYIL	GLHRLGYIL	2.59	0.38	NS5		AITETPTWN	ATTETPTWN	5.34	0.33	E
ISKIPGGNM	ISNIPGGNM	0.61	1.79	NS5		GPETTECPN	GPETAECPN	3.06	0.37	NS1		WHTWQKQTQ	WHTWQKQTR		0	NS2B
LRDISKIPG	LRDISNIPG	0.63	1.79	NS5		IRKDIQQWE	VRKDIQQWE	3.36	0.3	NS5		HWIPTSRTT	HWVPTSRTT	4.4	0.21	NS5
ISNMLNIMN	VSNMLNIMN	1.66	1.79	C		GQVDNFSLG	GQIDNFSLG	3.48	0.29	NS2A		RKYLPAIVR	RKYLPAIIR		0	NS3
KKEISNMLN	KKEVSNMLN	2.6	1.79	C		HGQVDNFSL	HGQIDNFSL	3.48	0.29	NS2A		VLPEEQDQN	ILPEEQDQN	0.53	2.81	E
RDISKIPGG	RDISNIPGG	0.63	1.79	NS5		LLSQSTIPE	LLSQSTLPE	2.18	0	NS2A		GEITHHAVS	GETTHHAVS	0.38	2.6	NS5
RTTFSLHYA	KTTFSLHYA	1.46	1.78	NS2A		LTKPWDVVP	LTKPWDVLP	0.28	3.59	NS5		KDTLKRRSW	KDTPKRRSW	0.3	3.54
SLTFIKTTL	SLTFIKTTF	0.47	1.77	NS2A		MEGEGVFKS	MEGEGIFKS	2.64	0.25	NS5		DHRLMSAAI	DHRLMSAAV	3.38	0.3	NS1
MEHKYSWKS	MEYKYSWKS	0.57	1.76	NS1		KDLGLGSIT	KDLGLGSIA	0.29	3.42	NS4B		GIFQTTTGE	GTFQTTTGE	2.99	0.33	NS3
MEYKYSWRS	MEYKYSWKS	2.68	1.76	NS1		KEIKVTPQS	QEIKVTPQS	2.6	1.98	E		LAGAGLAFS	IAGAGLAFS		5.34	NS4B
TFIKTTLSL	TFIKTTFSL	0.48	1.76	NS2A		MVQADTGCV	MVQADSGCV	0.28	1.77			YKCPLIAEV	YKCPHIAEV	3.03	0	M
EYKYSWRSW	EYKYSWKSW	2.68	1.76	NS1		EIMDLEKRY	EIMDLEKRH	3.42	0.47	E		NTIFTLTVA	NTMFTLTVA		0	NS2A
EHKYSWKSW	EYKYSWKSW	0.57	1.76	NS1		EAGGRAYNH	EVGGRAYNH	4.2	0.3	NS4A		TPVTTWEDV	TPVTTWENV	2.94	0.28	NS5
LTFIKTTLS	LTFIKTTFS	0.47	1.76	NS2A		ITPQSSTTE	ITPQSSITE	0	0.28	E		NLIIMDEAH	NLVIMDEAH	0.4	2.99	NS3
YKYSWRSWG	YKYSWKSWG	2.68	1.76	NS1		RATDVKWED	RAADVKWED	4.1	0.21	NS2B		EFWKLVDRE	DFWKLVDRE	3.42	0.39	NS5
HKYSWKSWG	YKYSWKSWG	0.57	1.76	NS1		GDSYIIVGV	GDSYIIIGV	0		E		LKMVEPWLR	LKMVEPWLK	2.41	0.41	NS5
YIVIGAGEK	YIIIGAGEK	1.89	1.75	E		RAADVKWED	RATDVKWED	0.21	4.1	NS2B		ERLRRMAIS	ERLKRMAIS	0.16	6.09	NS5
GESYIVIGA	GESYIIIGA	1.89	1.75	E		ESSPNPTIE	ESSPNPTVE	0.28	3.56	NS5		PATLAFHLT	PAALAFHLT	3.27	0.3
FGESYIVIG	FGESYIIIG	2.14	1.75	E		EKRHVLGRL	EKRYVLGRL	0.31	3.36	E		VTHYAIIGP	ITHYAIIGP	3.32	0.3	NS4B
ESYIVIGAG	ESYIIIGAG	1.89	1.75	E		EGIFKSIQR	EGVFKSIQR	0.25	3.2	NS5		NYNLIIMDE	NYNLVIMDE	0.4	2.99	NS3
PFGESYIVI	PFGESYIII	2.15	1.75	E		LAAVAPSMT	LTAVAPSMT	3.2	0.38	M		CTNTFVLKK	CLNTFVLKK	0.3	3.31	E
SYIVIGAGE	SYIIIGAGE	1.91	1.75	E		MLIPTVMAF	MLIPTAMAF	3.07	0.32			CVTTMAKNK	CVTTMAKSK	0.37	2.41	E
RGFKKEISN	RGFKKEVSN	2.8	1.74	C		LMSGKGIGK	LMSGRGIGK	0.23	3.47	NS4A		SGVFPYSIP	SGIFPYSIP	0.08	12.93	NS2B
LRGFKKEIS	LRGFKKEVS	0.58	1.74	C		ISGLFPVSI	ISGLFPISI	2.07	3.24	NS2B		NYNLVIMDE	NYNLIIMDE	2.99	0.4	NS3
EPEHALLAT	EPEHALLAK	0.54	1.74	NS5		EEVAVQNWL	EEVAVHNWL	2.6	3.17	NS5		SHLAHRTRN	SHLAYRTRN	0.27	4.55	NS4A
VLRGFKKEI	VLRGFKKEV	0.58	1.74	C		PSPPPVEKA	PSPPPVGKA	0.5	0.41	NS3		IPYLGKRED	VPYLGKRED	5.34		NS5
GFKKEISNM	GFKKEVSNM	2.8	1.74	C		ESYNQTFLI	ESHNQTFLI	2.86	0.38	NS1		IGDEEFLDY	IGNEEFLDY	3.48	0.29	NS5
FKKEISNML	FKKEVSNML	2.87	1.74	C		ELNHILAEN	ELNHILSEN	3.59	0.28	NS1		TIFTLTVAW	TMFTLTVAW		0	NS2A
VIGAGEKAL	IIGAGEKAL	1.83	1.73	E		PNPTIEAGR	PNPTVEAGR	0.28	3.56	NS5		IRPINEKEE	IRPTNEKEE	3.1	5.34	NS1
IVIGAGEKA	IIIGAGEKA	1.82	1.73	E		GSIATQQPE	GSIATQEPE	3.3	2.61	NS4B		TQRSGVLWD	TRRSGVLWD		0
DTPSPPEVE	DTPSPPEVG	0.62	1.72	NS3		DIFRKKRLT	DIFRKRRLT	0.29	3.53	NS3		IASSGMLWM	IVSSGMLWM	0.36	3.09	NS4A
SPPEVERAV	SPPEVGRAV	0.65	1.72	NS3		MENKAWLVH	MKNKAWLVH	3.39	3.16	E		LTAIQQVRS	PTAIQQVRS	3.32	0.3	NS5
ERAVLDDGI	GRAVLDDGI	0.66	1.72	NS3		EGEGIFKSI	EGEGVFKSI	0.25	2.64	NS5		VFFTFVLLL	VLFTFVLLL	0.36	3.32	NS2A
PEVERAVLD	PEVGRAVLD	0.65	1.72	NS3		KWCFDGIKN	RWCFDGIKN	0.45	1.55	NS3		VEPWLKNNQ	VEPWLRNNQ	0.41	2.41	NS5
VERAVLDDG	VGRAVLDDG	0.66	1.72	NS3		PFEIMDLEK	PFEITDLEK	2.3	0.45	E		GLKRGEITH	GLKRGETTH	0.39	2.6	NS5
TPSPPEVER	TPSPPEVGR	0.64	1.72	NS3		NKRRRTAGV	NRRRRTAGV	0.31	0.38	C		LVMILPAAL	LMMILPAAL	0	0.42	C
EVERAVLDD	EVGRAVLDD	0.67	1.72	NS3		EGTKKLMKI	EGTKKLMRI	3.98	0.25	NS5		KDTPKRRSW	KDTLKRRSW	3.54	0.3
PPEVERAVL	PPEVGRAVL	0.65	1.72	NS3		LELERATDV	LELERAADV	4.28	0.22	NS2B		DVPYLGKRE	DIPYLGKRE	3.05	5.34	NS5
PSPPEVERA	PSPPEVGRA	0.63	1.72	NS3		LGAIFTDEN	LGAVFTDEN	4.57	0.22	NS5		GWSLKETAC	GWSLRETAC	2.08	0.48	NS5
APCKIPFSA	APCKIPFST	0	1.71	E		ALLSQSTIP	ALLSQSTLP	0.34	0	NS2A		LKNNQFCIK	LRNNQFCIK	0.41	2.41	NS5
NGILAQGKK	AGILAQGKK	0.13	1.69	NS1		KLMKITAEW	KLMRITAEW	3.42	0.25	NS5		VHWVPTSRT	VHWIPTSRT	0.21	4.27	NS5
PCKIPFSAQ	PCKIPFSTQ	0	1.68	E		KSRLNTLGK	KSRLNALGK	3.16	0.47	NS5		SFIEVKTCT	SLIEVKTCT	3.43	0.29	NS1
EISNMLNTM	EISNMLNIM	1.83	1.66	C		EDMLAVWNR	EDMLTVWNR	0.22	4.76	NS5		ALFSGVSWI	ALFSGVSWV	3.32	0.31	E
EVSNMLNIM	EISNMLNIM	1.79	1.66	C		EIAVQNWLA	EVAVQNWLA	0.3	2.6	NS5		RPTNEKEEN	RPINEKEEN	5.34	3.1	NS1
ISSMLNIMN	ISNMLNIMN	0.13	1.66	C		GQVMLLVLC	GQVMLLILC	0.51	2.04	NS4B		ALGLMTLKL	ALGLMALKL	3.38	0.3	NS2A
ISNMLNTMN	ISNMLNIMN	1.83	1.66	C		GQVMLLILC	GQVMLLVLC	2.04	0.51	NS4B		TEYQKTRLN	TEYQKTKLN	3.31	0.3	NS3
VSNMLNIMN	ISNMLNIMN	1.79	1.66	C		QDKRFVCKH	QDKRFICKH	3.73	0.3	E		LKRGEITHH	LKRGETTHH	0.39	2.6	NS5
EISSMLNIM	EISNMLNIM	0.13	1.66	C		EDMLTVWNR	EDMLAVWNR	4.76	0.22	NS5		GILTLAAIV	GILTLAAII	3.32	0.37	2K peptide
CKIPFSAQD	CKIPFSTQD	0	1.65	E		AVSVSPLLL	VVSVSPLLL	0.29	3.56	NS2A		YGMEIRPTN	YGMEIRPIN	5.34	3.1	NS1
KLRDSYTQV	KLRDSHTQV	2.35	1.63	NS1		HMEGEHKRL	HMEGEHKKL	3.2	3.97	NS5		PISEKEENM	PINEKEENM	0.31	3.1	NS1
RDSYTQVCD	RDSHTQVCD	2.48	1.63	NS1		LLTKPWDVV	LLTKPWDVL	0.28	3.59	NS5		AVPVHWIPT	AVPVHWIPI	4.27	5.34	NS5
LRDSYTQVC	LRDSHTQVC	2.31	1.63	NS1		ISEDGSMSI	IAEDGSMSI	0.36	3.2	NS2B		VEDEEFWKL	VEDEDFWKL	3.32	0.37	NS5
KEVSNMLNI	KEISNMLNI	1.79	1.63	C		GVVTLYLGA	GVITLYLGA	0.34	2.65	E		GAVVQADMG	GAVVQADTG	4	0.28
YTQVCDHRL	HTQVCDHRL	2.54	1.63	NS1		REAVEDGRF	REAVEDSRF	0.47	1.9	NS5		VPTSRTTWS	IPTSRTTWS	0.21	4.4	NS5
KEISNMLNT	KEISNMLNI	1.83	1.63	C		GVKNNQILE	GIKNNQILE	2.62	0.44	NS3		DKTPITTWE	DKTPVTTWE	4.35	0.32	NS5
KEISSMLNI	KEISNMLNI	0.13	1.63	C		GVMVQADSG	GAMVQADSG	2.56	0.43	E/NS1		TYQLWTALV	TYQLWTALI	3.27	0.39	NS2A
DSYTQVCDH	DSHTQVCDH	2.5	1.63	NS1		DGPETTECP	DGPETAECP	3.06	0.37	NS1		RVPNYNLVI	RVPNYNLII	2.99	0.4	NS3
PPFGESYIV	PPFGESYII	0.63	1.63	E		LEMDFDFCE	LEMDFDLCE	0.42	0.34	NS1		LFTFVLLLS	FFTFVLLLS	3.22	0.34	NS2A
SYTQVCDHR	SHTQVCDHR	2.54	1.63	NS1		MLNILNRRR	MLNILNKRR	2.77	0.31	C		DITWEEEAE	DVTWEEEAE	0.36	2.8	NS2B
TMPGTFKTP	TAPGTFKTP	0.2	1.59	NS3		NIGIESEIP	NIGIESEKP	1.47	3.19	NS5		SAKAAVEDE	SARAAVEDE	0.3	3.21	NS5
TTPGTFKTP	TAPGTFKTP	0.16	1.59	NS3		NTRRGTGNM	NARRGTGNM	2.06	3.18			TSLCLMMML	TSLCLMMIL	3.26	0.42	C
IQKVETWAL	IQRVETWAL	0.64	1.59	M		GNDTGKHGQ	GNDTGKHGM	1.98	2.99	E		VERLKRMAI	VERLRRMAI	6.09	0.16	NS5
MPGTFKTPE	APGTFKTPE	0.2	1.59	NS3		KHGMEIKVT	KHGQEIKVT	2.99	1.98	E		KLEKASFIE	KLEKASLIE	3.43	0.29	NS1
TPGTFKTPE	APGTFKTPE	0.16	1.59	NS3		NIQHLTVTE	SIQHLTVTE	3.29	0.39	NS5		GETTHHAVS	GEITHHAVS	2.6	0.38	NS5
QIQKVETWA	QIQRVETWA	0.64	1.59	M		LHKLGYILR	LHRLGYILR	2.59	0.38	NS5		ITHYAIIGP	VTHYAIIGP	0.3	3.32	NS4B
APGTFKTSE	APGTFKTPE	1.34	1.59	NS3		ALNDTWKIE	ALNDTWKME	3.59	0.29	NS1		ITPQASTTE	ITPQASTVE	0.32	3.32	E
QKVETWALR	QRVETWALR	0.64	1.59	M		LHTAEAGGR	LHTAEVGGR	4.2	0.29	NS4A		HLSEKKITQ	HLPEKKITQ	0	0.4	NS5
TAPGTFKTS	TAPGTFKTP	1.34	1.59	NS3		MSGKGVGKM	MSGKGIGKM	2.4	0.23	NS4A		MGITAEWLW	MEITAEWLW	0.4	2.55	NS5
KVETWALRH	RVETWALRH	0.64	1.59	M		IFTDENKWK	VFTDENKWK	4.57	0.22	NS5		ALKLITQFE	TLKLITQFE	0.35	3.38	NS2A
EHALLATSI	EHALLAKSI	0.53	1.57	NS5		DYGFGVFST	DYGFGVFTT	0.18	5.7	NS1		CPHIAEVEP	CPHITEVEP	0	0.44	M
THISSWEDV	THISSWGDV	1.35	1.57	NS5		NAPIMDEER	NAPIIDEER	0.25	3.82	NS3		GLMTLKLIT	GLMALKLIT	3.38	0.35	NS2A
TSIFKLTYQ	KSIFKLTYQ	0.53	1.57	NS5		NMSFRDLGR	NMSFKDLGR	0.28	3.47	NS2A		WTSGATTET	WTSGAITET	0.29	5.34	E
LKLRDSYTQ	LKLRDSHTQ	0.72	1.57	NS1		IMDLEKRHV	IMDLEKRYV	0.48	3.36	E		DEEFWKLVD	DEDFWKLVD	3.32	0.39	NS5
KTHISSWED	KTHISSWGD	1.35	1.57	NS5		IESEIPNLD	IESEKPNLD	1.49	3.19	NS5		LVAEVEPED	LIAEVEPED	5.34	3.14	M
WLKLRDSYT	WLKLRDSHT	0.72	1.57	NS1		QNWLARVGR	HNWLARVGR	0.5	3.17	NS5		KSDWLPMTV	KTDWLPMTV	0	3.66	NS2A
ALLATSIFK	ALLAKSIFK	0.53	1.57	NS5		AILAYTIGT	AVLAYTIGT	0.38	3.16	M		VVQADMGCV	VVQADTGCV	0.58	0.28
HALLATSIF	HALLAKSIF	0.53	1.57	NS5		GAMVQADSG	GVMVQADSG	0.43	2.56			RRSGVLWDV	QRSGVLWDV	0
HISSWEDVP	HISSWGDVP	1.35	1.57	NS5		GDDCVVKPI	GDDCVVKPL	0.46	2.21	NS5		RPINEKEEN	RPISEKEEN	3.1	0.31	NS1
LATSIFKLT	LAKSIFKLT	0.53	1.57	NS5		IGIESEKPN	IGIESEIPN	3.19	1.47	NS5		IALGLMALK	IALGLMTLK	0.3	3.38	NS2A
DKTHISSWE	DKTHISSWG	1.35	1.57	NS5		CVVSWKNKE	CIVSWKNKE	3.93	0.32	E/NS1		PVTTWEDIP	PVTTWEDVP	5.34	2.94	NS5
LLATSIFKL	LLAKSIFKL	0.53	1.57	NS5		IMKDGRVLV	VMKDGRVLV	3.73	0.23	NS5		DEDFWKLVD	DEEFWKLVD	0.39	3.32	NS5
ATSIFKLTY	AKSIFKLTY	0.53	1.57	NS5		ATDVKWEDQ	AADVKWEDQ	4.18	0.21	NS2B		RKTDWLPMT	RKTDWLPMA	3.66	0.36	NS2A
IWLKLRDSY	IWLKLRDSH	0.72	1.57	NS1		GTGNMGETL	GTGNVGETL	2.23	0	NS5		DLENPHLPE	DLENPHLSE	0.41	0.18	NS5
PEHALLATS	PEHALLAKS	0.53	1.55	NS5		KVTPQSSIT	KITPQSSIT	3.59	0.28	E		IGDNALKIN	IGDKALKIN	0.36	3.37	E
WKQIQKVET	WKQIQRVET	0.66	1.53	M		QKARDALDN	QKTRDALDN	0.39	3.53	NS4A		LAHRTRNAL	LAYRTRNAL	0.22	4.55	NS4A
LTVVVGDVA	FTVVVGDVA	1.28	1.53	NS1		IVGIQEKGK	IVSIQEKGK	3.13	1.85	M		QADMGCVIN	QADMGCAIN	0.61	3.89
KQIQKVETW	KQIQRVETW	0.66	1.53	M		IALLSQSTL	IALLSQSTI	0	0.34	NS2A		SIGLICVIV	SIGLICVIA	3.03	0.35	NS4A
VLSIVSLFP	VLSIVSLLP	2.11	1.51	NS2A		PSVIEKMET	PSVIEKMEA	0.43	2.35	NS5		SLCLMMILP	SLCLMMMLP	0.42	3.26	C
MVLSIVSLF	MVLSIVSLL	2.11	1.51	NS2A		KKGKVVGLY	RKGKVVGLY	3.53	0.29	NS3		IIMDEAHFT	VIMDEAHFT	0.4	2.99	NS3
AENKIWGRR	AENKIWGRK	1.34	1.5	NS2A		AAVSVSPLL	AVVSVSPLL	0.29	3.56	NS2A		PAIIREAIK	PAIVREAIK	0		NS3
AWKQIQKVE	AWKQIQRVE	0.66	1.5	M		AVEDGRFWE	AVEDSRFWE	0.47	1.86	NS5		KTRLNDWDF	KTKLNDWDF	3.36	0.3	NS3
TENKIWGRK	AENKIWGRK	0.2	1.5	NS2A		MVLLQMENK	MVLLQMEDK	3.39	0.29	E		DLENPRLPE	DLENPHLPE	2.7	0.41	NS5
RRLIGNENY	RRLLGNENY	0.69	1.46	NS5		LSENEVKLT	LAENEVKLT	0.3	3.53	NS1		CLVMILPAA	CLMMILPAA	0	0.42	C
VRRLIGNEN	VRRLLGNEN	0.69	1.46	NS5		QADSGCIVS	QADSGCVVS	0.32	3.5			NIPTAIQQV	NILTAIQQV	0.3	3.32	NS5
WGSFKKSGA	WGSFKKNGA	1.31	1.46	C		QKADWIPLA	QKTDWIPLA	0.29	3.5	NS2A		LENPHLLEK	LENPHLSEK	3.21	0.18	NS5
KTTFSLHYA	RTTFSLHYA	1.78	1.46	NS2A		IFLFLMSGK	IFLFLMSGR	0.29	3.47	NS4A		TRLNDWDFV	TKLNDWDFV	3.36	0.3	NS3
GSFKKSGAI	GSFKKNGAI	1.31	1.46	C		FLTTLSRTS	FLTTLSRTN	0.29	3.33	NS2A		KSVGTGKRG	KSVGTGRRG	0.23	4.34
NQVRRLIGN	NQVRRLLGN	0.67	1.46	NS5		KQRGIFGYS	KQKGIFGYS	0.2	3.18	NS3		TAAVLLLIT	TAAVLLLVT	0.31	3.32	NS4B
RWGSFKKSG	RWGSFKKNG	1.31	1.46	C		LTVTEEAAV	LTVTEEVAV	3.16	3.17	NS5		STYGWNIVK	STYGWNLVK	0.38	2.79	NS5
INQVRRLIG	INQVRRLLG	0.67	1.46	NS5		GNDTGKHGK	GNDTGKHGM	0.44	2.99	E		STYGWNLVK	STYGWNIVK	2.79	0.38	NS5
KIPFSAQDE	KIPFSTQDE	0	1.46	E		HGKEIKVTP	HGMEIKVTP	2.6	2.99	E		IRQMEGEGV	VRQMEGEGV	0.29	3.43	NS5
RWSSFKKNG	RWGSFKKNG	0.13	1.46	C		LTVTEEIAV	LTATEEIAV	0.52	0.44	NS5		KNFQTMPGT	KNFQTTPGT	0.44	0	NS3
AINQVRRLI	AINQVRRLL	0.67	1.46	NS5		AGHGQVDNF	AGHGQIDNF	3.48	0.29			PHIAEVEPE	PLIAEVEPE	0	3.14	M
WSSFKKNGA	WGSFKKNGA	0.13	1.46	C		QSGVDVFFI	QSGVDVFFT	3.59	0.29	NS5		LRNNQFCIK	LKNNQFCIK	2.41	0.41	NS5
SSFKKNGAI	GSFKKNGAI	0.13	1.46	C		MHKGKRIEP	MHRGKRIEP	3.31	0.28	NS3		TVTYKCPLI	TVTYKCPHI	2.99	0.3	M
QVRRLIGNE	QVRRLLGNE	0.69	1.46	NS5		LLLLTLLAA	LLLLTLLAT	0		NS4A		TWEDVPYLG	TWENVPYLG	3.05	0.31	NS5
ARWSSFKKN	ARWGSFKKN	0.13	1.45	C		AQMWTLMYF	AQMWSLMYF	0.21	4.57	NS5		GEAVLPEEQ	GEAILPEEQ	0.53	2.81	E
GAWKQIQKV	GAWKQIQRV	0.66	1.45	M		ESEKPNLDI	ESEIPNLDI	3.19	1.59	NS5		ITEVEPEDI	IAEVEPEDI	0.43	2.12	C
EGAWKQIQK	EGAWKQIQR	0.66	1.45	M		DTGKHGMEI	DTGKHGKEI	2.99	0.44	E		TCSNTMFTL	TCSNTIFTL	0		NS2A
ARWGSFKKS	ARWGSFKKN	1.31	1.45	C		AQMWSLMYF	AQMWTLMYF	4.57	0.21	NS5		ISRTTWSIH	TSRTTWSIH	5.34		NS5
KHGVERLKR	KYGVERLKR	1.38	1.43	NS5		HFHELVMKD	HFHELIMKD	0.23	4.46	NS5		LQRKHGGML	LQRKYGGML	0.22	4.48	NS5
HGVERLKRM	YGVERLKRM	1.38	1.43	NS5		GCVVSWKSK	GCVVSWKNK	0.23	3.93	NS1		YQKTKLNDW	YQKTRLNDW	0.3	3.36	NS3
TQIMEVTAK	AQIMEVTAK	0.17	1.42	NS5		NLEYTIVIT	NLEYTIVVT	0.29	3.56	E		CPTQGEAIL	CPTQGEAVL	2.81	0.53	E
AQIMEVTAR	AQIMEVTAK	1.23	1.42	NS5		ANFKAERVI	ANFRAERVI	5.63	0.18	NS3		MSAAIKDER	MSAAVKDER	3.43	0.31	NS1
EKHGTERLK	EKHGVERLK	0	1.39	NS5		EEEEHTLTI	EEEEQTLTI	0.23	4.43	NS2B		MRKTDWLPM	MRKSDWLPM		0	NS2A
DWLEKHGTE	DWLEKHGVE	0	1.39	NS5		DLELERAAD	DLELERATD	0.22	4.28	NS2B		LVTHYAIIG	LITHYAIIG	3.32	0.3	NS4B
LDWLEKHGA	LDWLEKHGV	0.18	1.39	NS5		IIPKNFAGP	IIPKNLAGP	0.24	3.56	NS1		RIKEEHSST	RIKEEHNST	3.32	0.32	NS5
DWLEKYGVE	DWLEKHGVE	1.34	1.39	NS5		DLGLGGIAT	DLGLGSIAT	3.16	3.42	NS4B		WRQVERVET	WRQVEKVET	5.34		M
WLEKHGTER	WLEKHGVER	0	1.39	NS5		QMEDKAWLV	QMENKAWLV	0.29	3.39	E		LPVCQSSSM	LPLCQSSSM	0.37	3.43	NS2A
DWLEKHGAE	DWLEKHGVE	0.18	1.39	NS5		DLEKRHVLG	DLEKRYVLG	0.31	3.36	E		ALVSLTCSN	ALISLTCSN	3.38	0.31	NS2A
WLEKYGVER	WLEKHGVER	1.34	1.39	NS5		QMENKAWLV	QMKNKAWLV	3.39	3.16	E		RIKEEHNST	RIKEEHSST	0.32	3.32	NS5
LEKHGAERL	LEKHGVERL	0.18	1.39	NS5		IKNNQILEE	VKNNQILEE	0.44	2.62	NS3		WTALISLTC	WTALVSLTC	0.31	3.38	NS2A
LDWLEKYGV	LDWLEKHGV	1.32	1.39	NS5		IITASILLW	IVTASILLW	0.56	1.89	NS4A		LVSLTCSNT	LISLTCSNT	3.38	0.31	NS2A
EKYGVERLK	EKHGVERLK	1.34	1.39	NS5		EEMLRTRIG	EEMLRTRVG	0.54	1.81	NS2A		TTETPTWNR	ITETPTWNR	0.37	5.34	E
WLEKHGAER	WLEKHGVER	0.18	1.39	NS5		QLGQVMLLI	QLGQVMLLV	2.04	0.51	NS4B		ADLENPHLS	ADLENPHLP	0.18	0.41	NS5
LEKYGVERL	LEKHGVERL	1.34	1.39	NS5		IKQRGIFGY	IKQRGILGY	0.2	0.38	NS3		YTQSCDHRL	YTQLCDHRL	3.54	0.31	NS1
LDWLEKHGT	LDWLEKHGV	0	1.39	NS5		IIPKNLAGP	IIPKNFAGP	3.56	0.24	NS1		VGNDTQGVT	VGNETQGVT	3.31	0.3	E
LEKHGTERL	LEKHGVERL	0	1.39	NS5		IKQKGIFGY	IKQRGIFGY	3.18	0.2	NS3		KGVERLRRM	KGVERLKRM	0.16	6.31	NS5
EKHGAERLK	EKHGVERLK	0.19	1.39	NS5		EDYGFGVFT	EDYGFGVFS	5.7	0.18	NS1		EIGRVPTHL	EIGRVPSHL	1.81	0.55	NS4A
CTLPPLRFR	CTLPPLRFK	0.72	1.38	NS1		AWKHVQRIE	AWKHAQRIE	0.22	4.61	M		WCFDGERNN	WCFDGQRNN	3.32	0.3	NS3
PPLRFRGED	PPLRFKGED	0.72	1.38	NS1		LEPIPYDPK	LDPIPYDPK	0.21	4.6	NS4B		VVQADTGCV	VVQADMGCV	0.28	0.58
RGEDGCWYG	KGEDGCWYG	0.72	1.38	NS1		LMRITAEWL	LMKITAEWL	0.25	3.42	NS5		VQADMGCAI	VQADMGCVI	3.89	0.61
FRGEDGCWY	FKGEDGCWY	0.72	1.38	NS1		ENKAWLVHR	KNKAWLVHR	3.39	3.16	E		TYKCPLIAE	TYKCPLVAE	2.98	5.34	M
LRFRGEDGC	LRFKGEDGC	0.72	1.38	NS1		ISGLFPISI	ISGLFPVSI	3.24	2.07	NS2B		RKTDWLPMT	RKSDWLPMT	3.66	0	NS2A
HGAERLKRM	HGVERLKRM	0.19	1.38	NS5		GAVLMHKGK	GAVLTHKGK	3.31	2.03	NS3		YQLWTALIS	YQLWTALVS	0.31	3.27	NS2A
RFRGEDGCW	RFKGEDGCW	0.72	1.38	NS1		LMHKGKRIE	LTHKGKRIE	3.31	2.03	NS3		TATPPGTAD	TATPPGTAE	0.29	3.43	NS3
KYGVERLKR	KHGVERLKR	1.43	1.38	NS5		IGAIITWIG	IGVIITWIG	3.2	0.54	E		AVLLLVTHY	AVLLLITHY	3.32	0.31	NS4B
LPPLRFRGE	LPPLRFKGE	0.72	1.38	NS1		IQHLTVTEE	IQRLTVTEE	2.3	0.5	NS5		YLPAIIREA	YLPAIVREA	0		NS3
PLRFRGEDG	PLRFKGEDG	0.72	1.38	NS1		LCVPNAVIL	SCVPNAVIL	3.2	0.3	NS2A		IVKLMSGKD	LVKLMSGKD	0.48	2.79	NS5
TLPPLRFRG	TLPPLRFKG	0.72	1.38	NS1		NEEQDKRFL	NEEQDKRFI	0	0.3	E		IPTSRTTWS	IPISRTTWS	4.4	5.34	NS5
YGVERLKRM	HGVERLKRM	1.43	1.38	NS5		QVDNFSLGV	QIDNFSLGV	3.45	0.3	NS2A		RGAVLTYNG	RGAVLTHNG	0.34	3.03	NS3
KHGTERLKR	KHGVERLKR	0	1.38	NS5		HELIMKDGR	HELVMKDGR	4.46	0.23	NS5		QGVTVEITP	QGVTAEITP	3.37	0.29	E
HGTERLKRM	HGVERLKRM	0	1.38	NS5		GAWKHAQRI	GAWKHVQRI	4.61	0.22	M		LENPRLPEK	LENPHLPEK	2.7	0.41	NS5
KHGAERLKR	KHGVERLKR	0.19	1.38	NS5		GYYTQTAGP	GYHTQTAGP	2.76	0.22	NS1		QGEAVLPEE	QGEAILPEE	0.53	2.81	E
PQAPSTEIQ	PQAPTTEIQ	1.34	1.37	E		LERAADVKW	LERATDVKW	0.21	4.28	NS2B		KMVEPWLKN	KMVEPWLRN	0.41	2.41	NS5
APSTEIQLT	APTTEIQLT	1.34	1.37	E		ALNDTWKME	ALNDTWKIE	0.29	3.59	NS1		MVEPWLKNN	MVEPWLRNN	0.41	2.41	NS5
TITPQAPTS	TITPQAPTT	0.53	1.37	E		NDMGKVRKD	NDMGKIRKD	0.3	3.36	NS5		LLLVTHYAI	LLLITHYAI	3.32	0.31	NS4B
TPQAPTSEI	TPQAPTTEI	0.52	1.37	E		NIWLKLKEK	NIWLRLKEK	3.26	2.57	NS1		LLPLCQSSS	LLPVCQSSS	3.43	0.38	NS2A
ITPQAPSTE	ITPQAPTTE	1.34	1.37	E		GSGIFITDN	GSGIFVTDN	0.47	2.12	E/NS1		AQLIRQMEG	AQLVRQMEG	0.32	3.43	NS5
QAPTSEIQL	QAPTTEIQL	0.52	1.37	E		LGMCCIITA	LGMCCIVTA	0.5	1.89	NS4A		VPNYNLVIM	VPNYNLIIM	2.99	0.4	NS3
ITPQAPTSE	ITPQAPTTE	0.52	1.37	E		GSGIFVTDN	GSGIFITDN	2.12	0.47	NS1		TPRSMPGTR	TPRPMPGTR	0.32	3.29	NS5
APTSEIQLT	APTTEIQLT	0.52	1.37	E		ALQRKYGGA	TLQRKYGGA	2.32	0.43	NS5		LICVIVSSG	LICVIASSG	3.09	0.35	NS4A
TITPQAPST	TITPQAPTT	1.34	1.37	E		NDMGKIRKD	NDMGKVRKD	3.36	0.3	NS5		GSGEVDNFT	GSGKVDNFT	2.12	0.59	NS2A
TPQAPSTEI	TPQAPTTEI	1.34	1.37	E		NIWLKLKEK	NIWLKLREK	3.26	0.28	NS1		AEITPQAST	VEITPQAST	0.3	3.48	E
QAPSTEIQL	QAPTTEIQL	1.34	1.37	E		LGLGSITTQ	LGLGSIITQ	0.29	0.22	NS4B		ATPPGTAEA	ATPPGTADA	3.43	0.29	NS3
PQAPTSEIQ	PQAPTTEIQ	0.52	1.37	E		LERATDVKW	LERAADVKW	4.28	0.21	NS2B		TQSCDHRLM	TQLCDHRLM	3.43	0.3	NS1
PTSEIQLTD	PTTEIQLTD	0.52	1.36	E		LGGIATQQP	LGSIATQQP	3.16	3.3	NS4B		RVPNYNLII	RVPNYNLVI	0.4	2.99	NS3
PSTEIQLTD	PTTEIQLTD	1.34	1.36	E		LGFGSITTQ	LGLGSITTQ	0	0.29	NS4B		DIPYLGKRE	DVPYLGKRE	5.34	3.05	NS5
STEIQLTDY	TTEIQLTDY	1.34	1.36	E		MIIPKSFAG	MIIPKNFAG	2.42	0.24	NS1		LENPHLPEK	LENPRLPEK	0.41	2.7	NS5
TSEIQLTDY	TTEIQLTDY	0.52	1.36	E		NMGETLGEK	NVGETLGEK	2.23	0	NS5		KHMIAGVLF	KHMIAGVFF	3.27	0.36	NS2A
QDLLVTFKT	KDLLVTFKT	0.75	1.35	E		LGRGWPLSK	LGKGWPLSK	0.2	5.19	NS4B		KLNDWDFVV	RLNDWDFVV	0.3	3.36	NS3
DKTHISSWG	DKTHISSWE	1.57	1.35	NS5		CVVSWKSKE	CVVSWKNKE	0.23	3.93	NS1		KCPHIAEVE	KCPLIAEVE	0	3.03	M
NRQDLLVTF	NRKDLLVTF	0.75	1.35	E		KRFICKHSM	KRFVCKHSM	0.29	3.71	E		LMSAAVKDE	LMSAAIKDE	0.3	3.38	NS1
ERVLDWLEK	GRVLDWLEK	0.79	1.35	NS5		EGEGVFKSI	EGEGVFKNI	2.64	3.42	NS5		KKHMIAGVL	KKHMIAGVF	3.27	0.35	NS2A
LEGKIVQYE	LEGKTVQYE	0.76	1.35	E		IKKSKAINV	VKKSKAINV	0.39	3.2	C		GRVPTHLAH	GRVPSHLAH	1.81	0.27	NS4A
RQDLLVTFK	RKDLLVTFK	0.74	1.35	E		LRLKEKQDA	LKLKEKQDA	2.57	3.03	NS1		DTEYQKTRL	DTEYQKTKL	3.31	0.31	NS3
EGKIVQYEN	EGKTVQYEN	0.76	1.35	E		DVGKKEGGA	DVSKKEGGA	0.53	2.28	NS5		GTADAFPQS	GTAEAFPQS	0.29	3.43	NS3
AERVLDWLE	AGRVLDWLE	0.79	1.35	NS5		ADRKWCFDG	TDRKWCFDG	0.38	2.24	NS3		ATLAFHLTS	AALAFHLTS	3.27	0.3
THISSWGDV	THISSWEDV	1.57	1.35	NS5		NARRGTGNM	NTRRGTGNM	3.18	2.06			QGEAILPEE	QGEAVLPEE	2.81	0.53	E
KIVQYENLK	KTVQYENLK	0.76	1.35	E		HGMEIKVTP	HGQEIKVTP	2.99	1.98	E		TYQLWTALI	TYQLWTALV	0.39	3.27	NS2A
KTHISSWGD	KTHISSWED	1.57	1.35	NS5		IESEIPNLD	IESETPNLD	1.49	1.92	NS5		LKDTLKRRS	LKDTPKRRS	0.3	3.54
HISSWGDVP	HISSWEDVP	1.57	1.35	NS5		GDDCVVKPL	GDDCVVKPI	2.21	0.46	NS5		SQGAGWSLR	SQGAGWSLK	0.5	2.08	NS5
KLEGKIVQY	KLEGKTVQY	0.76	1.35	E		HLTVTEEIA	HLTATEEIA	0.6	0.44	NS5		SYAMCTNTF	SYAMCLNTF	0.3	3.31	E
TKLEGKIVQ	TKLEGKTVQ	0.72	1.35	E		NDTGKHGQE	NDTGKHGKE	1.98	0.44	E		LTVEKAADV	LTVEKAADI	2.86	0.37	NS2B
TWNRQDLLV	TWNRKDLLV	0.74	1.35	E		NYADRRWCF	NYADRKWCF	2.25	0.38	NS3		SQLAKRFSR	SQLAKRFSK	3.27	0.3	C
WNRQDLLVT	WNRKDLLVT	0.75	1.35	E		QRGIFGYSQ	QRGILGYSQ	0.2	0.38	NS3		SLKETACLG	SLRETACLG	2.08	0.48	NS5
DKTHVSSWE	DKTHISSWE	0.15	1.35	NS5		DAFCDSKLM	DVFCDSKLM	3.23	0.31	NS1		FDGQRNNQI	FDGERNNQI	0.3	3.32	NS3
GKIVQYENL	GKTVQYENL	0.76	1.35	E		FFIPPEKCD	FFTPPEKCD	3.59	0.29	NS5		ADLENPHLP	ADLENPHLL	0.41	4.34	NS5
IVQYENLKY	TVQYENLKY	0.76	1.35	E		GSITTQESE	GSIITQESE	0.25	0.22	NS4B		LTCSNTMFT	LTCSNTIFT	0		NS2A
VTKLEGKIV	VTKLEGKTV	0.72	1.35	E		QEPESNILD	QESESNILD	2.4	0.21	NS4B		SLLPVCQSS	SLLPLCQSS	0.38	3.43	NS2A
CVTKLEGKI	CVTKLEGKT	0.73	1.35	E		AYTHALSEL	AYNHALSEL	0		NS4A		AADITWEEE	AADVTWEEE	0.36	2.65	NS2B
ENKIWGRKS	ENKIWGRRS	0.75	1.34			EEQDKRFLC	EEQDKRFVC	0	3.73	E		PHIAEVEPE	PHITEVEPE	0	0.44	M
TTEIQLTDY	STEIQLTDY	1.36	1.34	E		NRFTMKHKK	NRFTMRHKK	0.28	3.62	NS5		FDTEYQKTR	FDTEYQKTK	3.31	0.31	NS3
PQAPTTEIQ	PQAPSTEIQ	1.37	1.34	E		LEYTIVITP	LEYTIVVTP	0.29	3.56	E		YRTRNALDN	HRTRNALDN	4.55	0.22	NS4A
NKIWGRKSW	NKIWGRRSW	0.75	1.34			KNFAGPVSQ	KNLAGPVSQ	0.23	3.53	NS1		AVVQADTGC	AVVQADMGC	0.28	4
TAPGTFKTP	TAPGTFKTS	1.59	1.34	NS3		MSFRDLGRV	MSFKDLGRV	0.28	3.47	NS2A		RGEDAPCKI	KGEDAPCKI	0	1.63	E
ITPQAPTTE	ITPQAPSTE	1.37	1.34	E		GSIATQEPE	GSIATQQPE	2.61	3.3	NS4B		PMAVAAMGV	PMTVAAMGV	0.36	2.46	NS2A
TPQAPTTEI	TPQAPSTEI	1.37	1.34	E		NIWLKLREK	NIWLKLKEK	0.28	3.26	NS1		VTRGAVLTH	VTRGAVLTY	3.03	0.34	NS3
LEKHGVERL	LEKYGVERL	1.39	1.34	NS5		IKQRGIFGY	IKQKGIFGY	0.2	3.18	NS3		KTSLCLVMI	KTSLCLMMI	0	0.42	C
DWLKKYGVE	DWLEKYGVE	1.96	1.34	NS5		DLGLGSIAT	DLGLGGIAT	3.42	3.16	NS4B		CVIVSSGML	CVIASSGML	3.09	0.35	NS4A
QETWNRQDL	QETWNRKDL	0.73	1.34	E		LGSIATQQP	LGGIATQQP	3.3	3.16	NS4B		RGETTHHAV	RGEITHHAV	2.6	0.4	NS5
APTTEIQLT	APSTEIQLT	1.37	1.34	E		AMAFHLTTR	VMAFHLTTR	0.32	3.15	C		IRPINEKEE	IRPISEKEE	3.1	0.31	NS1
KKYGVERLK	EKYGVERLK	1.96	1.34	NS5		HLTVTEEAA	HLTVTEEVA	3.16	3.11	NS5		WAQNILTAI	WAQNIPTAI	3.32	0.3	NS5
TITPQAPTT	TITPQAPST	1.37	1.34	E		NDTGKHGKE	NDTGKHGME	0.44	2.99	E		YQLWTALVS	YQLWTALIS	3.27	0.31	NS2A
KIWGRKSWP	KIWGRRSWP	0.76	1.34			HGQEIKVTP	HGKEIKVTP	1.98	2.6	E		SGVSWVMKI	SGVSWIMKI	0.3	3.32	E
LAERVLDWL	LAGRVLDWL	0.81	1.34	NS5		IGETLGEKW	MGETLGEKW	0.59	2.23	NS5		NPHLPEKKI	NPHLSEKKI	0.41	0	NS5
NLAERVLDW	NLAGRVLDW	0.81	1.34	NS5		KNIQAAINQ	KNIQVAINQ	3.08	2.17	NS5		MSTYGWNLV	MSTYGWNIV	2.79	0.38	NS5
SQETWNRQD	SQETWNRKD	0.71	1.34	E		MGETLGEKW	IGETLGEKW	2.23	0.59	NS5		WRTATLILA	WRTATLVLA		5.34	NS2A
QAPTTEIQL	QAPSTEIQL	1.37	1.34	E		LGMCCIVTA	LGMCCIITA	1.89	0.5	NS4A		THLAHRTRN	SHLAHRTRN	1.81	0.27	NS4A
APGTFKTPE	APGTFKTSE	1.59	1.34	NS3		ALLSQSTLP	ALLSQSTIP	0	0.34	NS2A		RKHGGMLVR	RKYGGMLVR	0.22	4.48	NS5
AENKIWGRK	AENKIWGRR	1.5	1.34	NS2A		AAVQNWLAR	IAVQNWLAR	3.16	0.3	NS5		VYTQLCDHR	VYTQSCDHR	0.33	3.54	NS1
DWLEKHGVE	DWLEKYGVE	1.39	1.34	NS5		DLGFGSITT	DLGLGSITT	0	0.29	NS4B		TCSNTIFTL	TCSNTMFTL		0	NS2A
WLEKHGVER	WLEKYGVER	1.39	1.34	NS5		QMENKAWLV	QMEDKAWLV	3.39	0.29	E		AAIVAANEM	AAIIAANEM	4.3	0.37
EKHGVERLK	EKYGVERLK	1.39	1.34	NS5		EEEQTLTIL	EEEHTLTIL	4.43	0.23	NS2B		AGEHRRDKR	AGERRRDKR		0	M
WLKKYGVER	WLEKYGVER	1.96	1.34	NS5		QMWSLMYFH	QMWTLMYFH	4.57	0.21	NS5		THTLIMIGS	AHTLIMIGS	0	3.44	NS2A
PTTEIQLTD	PSTEIQLTD	1.36	1.34	E		LGKGWPLSK	LGRGWPLSK	5.19	0.2	NS4B		LENPHLSEK	LENPHLLEK	0.18	3.21	NS5
LKKYGVERL	LEKYGVERL	1.96	1.34	NS5		IMAVGMVSI	VMAVGMVSI	5.93	0.17	NS2B		FQTMPGTFQ	FQTTPGTFQ	0.44	0	NS3
ETWNRQDLL	ETWNRKDLL	0.73	1.34	E		EGKVVQPEN	EGKVVLPEN	0.5	0.16	E		AKSKPTLDI	AKNKPTLDI	2.41	0.35	E
PGTFKTPEG	PGTFKTSEG	0.78	1.33	NS3		LASAIQKAH	LASAIQKAQ	0.29	3.62	NS1		SMRKSDWLP	SMRKTDWLP	0		NS2A
KSWPLNEGI	RSWPLNEGI	0.77	1.33			IEAGRTLRV	VEAGRTLRV	0.28	3.56	NS5		IAGVFFTFV	IAGVLFTFV	0.37	3.32	NS2A
GRKSWPLNE	GRRSWPLNE	0.77	1.33			FLFLMSGKG	FLFLMSGRG	0.3	3.47	NS4A		WSLKETACL	WSLRETACL	2.08	0.48	NS5
PVDWVPTSR	PVDWIPTSR	0.77	1.33	NS5		LGLGGIATQ	LGLGSIATQ	3.16	3.45	NS4B		RKSDWLPMT	RKTDWLPMT	0	3.66	NS2A
WGRKSWPLN	WGRRSWPLN	0.77	1.33			QIDNFSLGV	QVDNFSLGV	0.3	3.45	NS2A		RLQRKYGGM	RLQRKHGGM	4.56	0.22	NS5
PEGEVGAIA	SEGEVGAIA	0.78	1.33	NS3		KVSCTILAA	KVSCTILAV	0.3	3.36	NS2A		TTMARNKPT	TTMAKNKPT	5.4	0.37	E
TPNLAERVL	TPNLAGRVL	0.8	1.33	NS5		NIQVAINQV	NIQAAINQV	2.17	3.08	NS5		ADITWEEEA	ADVTWEEEA	0.36	2.8	NS2B
SAVPVDWVP	SAVPVDWIP	0.77	1.33	NS5		LVENWLNNN	LVENWLNND	0.41	2.7	NS5		QWDSAKAAV	QWDSARAAV	0.31	3.21	NS5
CSAVPVDWV	CSAVPVDWI	0.77	1.33	NS5		AVWNRVWIQ	TVWNRVWIQ	0.21	2.29	NS5		IVSSVNMVS	IVASVNMVS	3.32	0.3	NS5
GTFKTPEGE	GTFKTSEGE	0.78	1.33	NS3		FQIYKKSGI	FQTYKKSGI	0.49	2.23	NS5		IWTKEGERK	IWTKEGEKK	3.34	0.3	NS3
IWGRKSWPL	IWGRRSWPL	0.77	1.33			GTGNIGETL	GTGNMGETL	0.59	2.23	NS5		TSGAITETP	TSGATTETP	5.34	0.33	E
AVPVDWVPT	AVPVDWIPT	0.77	1.33	NS5		ATWAKNIQT	ATWAKNIQV	0.29	2.17	NS5		ETTHHAVSR	EITHHAVSR	2.6	0.38	NS5
TPEGEVGAI	TSEGEVGAI	0.78	1.33	NS3		NIQAAINQV	NIQVAINQV	3.08	2.17	NS5		AVLPEEQDQ	AILPEEQDQ	0.53	2.81	E
PNLAERVLD	PNLAGRVLD	0.83	1.33	NS5		LEKTKKDFG	LEKTKKDLG	2.57	0.43	NS4B		AKNKPTLDI	AKSKPTLDI	0.35	2.41	E
VPVDWVPTS	VPVDWIPTS	0.77	1.33	NS5		PVEKAELED	PVGKAELED	0.5	0.41	NS3		HWVPTSRTT	HWIPTSRTT	0.21	4.4	NS5
ATITPQAPT	ATITPQAPS	0.76	1.33	E		ASFIEVKNC	ASFIEVKSC	3.53	0.39	NS1		TTMAKSKPT	TTMAKNKPT	2.41	0.37	E
KTPEGEVGA	KTSEGEVGA	0.77	1.33	NS3		IEVKNCHWP	IEVKSCHWP	3.53	0.38	NS1		GERKKLRPR	GEKKKLRPR	3.34	0.3	NS3
VDWVPTSRT	VDWIPTSRT	0.77	1.33	NS5		PETVLELTD	PETILELTD	3.43	0.31	NS2A		IKVEYRGED	IKVEYKGED	0		E
RKSWPLNEG	RRSWPLNEG	0.77	1.33			LPTFMTQKT	LPTFMTQKA	3.53	0.29	NS4A		QWDSARAAV	QWDSAKAAV	3.21	0.31	NS5
DWVPTSRTT	DWIPTSRTT	0.74	1.33	NS5		DLGLGSIAT	DLGLGSIIT	3.42	0.22	NS4B		IKEEHSSTW	IKEEHNSTW	3.32	0.32	NS5
TFKTPEGEV	TFKTSEGEV	0.78	1.33	NS3		MVTNHMEGE	MVTNHMKGE	4.57	0.22	NS5		KRMAISGDD	RRMAISGDD	6.09	0.16	NS5
FKTPEGEVG	FKTSEGEVG	0.77	1.33	NS3		EMGANFKAE	EMGANFRAE	5.63	0.18	NS3		MFTLTVAWR	IFTLTVAWR	0		NS2A
LDWLKKYGV	LDWLEKYGV	1.96	1.32	NS5		IIVGVEPGQ	IIIGVEPGQ	0	7.29	E		VMILPAALA	MMILPAALA	0	0.41	C
TSQETWNRQ	TSQETWNRK	0.7	1.32	E		NPTVDGITV	NPTVDGVTV		3.18	NS4B		KEEHSSTWH	KEEHNSTWH	3.32	0.31	NS5
GELCEDTMT	GEFCEDTMT	0.78	1.32	C		ESHNQTFLI	ESYNQTFLI	0.38	2.86	NS1		NQWDSAKAA	NQWDSARAA	0.31	3.21	NS5
DLGELCEDT	DLGEFCEDT	0.77	1.32	C		DCVVKPIDD	DCVVKPLDD	0.46	2.24	NS5		PLPWTSGAI	PLPWTSGAT	5.34	0.26	E
LGELCEDTM	LGEFCEDTM	0.78	1.32	C		ILEENMEVE	ILEENVEVE	0.52	1.99	NS3		IFSLKDTPK	IFSLKDTLK	3.37	0.44	NS2A
ETPNLAERV	ETPNLAGRV	0.79	1.32	NS5		EGKIVQPEN	EGKVVQPEN	4.06	0.5	E		PLIAEVEPE	PLVAEVEPE	3.14	5.34	M
VPTSRTTWS	IPTSRTTWS	0.75	1.32	NS5		PTVMAFHLT	PTAMAFHLT	3.15	0.32			IGIGVLLTW	IGIGILLTW	6.31	0	E
AMDLGELCE	AMDLGEFCE	0.76	1.32	C		AKNIQAAIN	AKNIQTAIN	3.08	0.29	NS5		DTRTPRSMP	DTRTPRPMP	0.32	3.29	NS5
LCEDTMTYK	FCEDTMTYK	0.78	1.32	C		IGTTHFQRV	IGTTHFQRA	3.33	0.26	M		TYKCPHITE	TYKCPHIAE	0.44	0	C
ELCEDTMTY	EFCEDTMTY	0.78	1.32	C		EEMVTNHME	EEMVTNHMK	4.57	0.22	NS5		DMGCAINWK	DMGCVINWK	3.89	0.61	NS1
MDLGELCED	MDLGEFCED	0.76	1.32	C		KDLGLGSIA	KDLGLGSII	3.42	0.22	NS4B		EGEKKKLRP	EGERKKLRP	0.3	3.34	NS3
LDWLEKHGV	LDWLEKYGV	1.39	1.32	NS5		IISRRDQRG	IISRKDQRG	5.14	0.19	NS5		NPKNFQTTP	NPKNFQTMP	0		NS3
WVPTSRTTW	WIPTSRTTW	0.75	1.32	NS5		QSTIPETIL	QSTLPETIL	0.39	0	NS2A		KRGEITHHA	KRGETTHHA	0.39	2.6	NS5
NGAIKVLRG	SGAIKVLRG	0.78	1.31	C		KLLTKPWDV	RLLTKPWDV	0.2	4.88	NS5		PSHLAHRTR	PSHLAYRTR	0.27	4.55	NS4A
SFKKNGAIK	SFKKSGAIK	0.78	1.31	C		LVMKDGRVL	LIMKDGRVL	0.23	3.73	NS5		EKASFIEVK	EKASLIEVK	3.43	0.29	NS1
LLENDMKFT	LLENDMKLT	0.76	1.31	NS1		IMLIPTAMA	IMLIPTVMA	0.44	3.33	C		PPGTAEAFP	PPGTADAFP	3.43	0.29	NS3
RWGSFKKNG	RWGSFKKSG	1.46	1.31	C		LTTLSRTSK	LTTLSRTNK	0.29	3.33	NS2A		AAVLLLITH	AAVLLLVTH	0.31	3.32	NS4B
AEPDDVDCW	TEPDDVDCW	0.74	1.31	M		ADDIGMGVT	ADDIGTGVT	2.93	3.16	NS2A		EWITDFVGK	EWITDFAGK	3.17	0.31	NS3
WGSFKKNGA	WGSFKKSGA	1.46	1.31	C		QILEENVEV	QILEENMEV	1.99	0.52	NS3		EYQKTKLND	EYQKTRLND	0.3	3.36	NS3
GSFKKNGAI	GSFKKSGAI	1.46	1.31	C		FLRKLTSKE	LLRKLTSKE	2.03	0.51	NS2A		GKVDNFTMG	GEVDNFTMG	0.59	2.12	NS1
IAMDLGELC	IAMDLGEFC	0.76	1.31	C		GILGYSQIG	GIFGYSQIG	2.66	0.32	NS3		LGLMTLKLI	LGLMALKLI	3.38	0.34	NS2A
ITEAEPDDV	ITETEPDDV	0.73	1.31	M		GRMLNILNR	GRMLNILNK	2.71	0.31	C		RRGTGSQGE	KRGTGSQGE	4.48	0.25
KKNGAIKVL	KKSGAIKVL	0.78	1.31	C		HILAENEVK	HILSENEVK	3.59	0.3	NS1		EEHNSTWHY	EEHSSTWHY	0.3	3.32	NS5
EAEPDDVDC	ETEPDDVDC	0.74	1.31	M		DLGRVVVMV	DLGRVMVMV	3.5	0.29	NS2A		MIAGVFFTF	MIAGVLFTF	0.37	3.32	NS2A
ILLENDMKF	ILLENDMKL	0.76	1.31	NS1		GLGSIITQE	GLGSITTQE	0.22	0.29	NS4B		PTHLAHRTR	PSHLAHRTR	1.81	0.27	NS4A
KNGAIKVLR	KSGAIKVLR	0.78	1.31	C		HTAEVGGKA	HTAEVGGRA	0	0.29	NS4A		KALKINWYK	NALKINWYK	3.38	0.31	E
TEAEPDDVD	TETEPDDVD	0.73	1.31	M		MVGAAMTDD	MVGATMTDD	3.22	0.29	NS2A		LMALKLITQ	LMTLKLITQ	0.35	3.38	NS2A
ARWGSFKKN	ARWGSFKKS	1.45	1.31	C		AQKRAAAGI	AQKRTAAGI	4.4	0.23	NS4B		MKIGIGVLL	MKIGIGILL	6.31	0	E
LENDMKFTV	LENDMKLTV	0.76	1.31	NS1		IKQRGILGY	IKQRGIFGY	0.38	0.2	NS3		PTPTGTVMD	PTPKGTVMD	0.3	3.32	NS5
FKKNGAIKV	FKKSGAIKV	0.78	1.31	C		ELVDRERNL	ELIDRERNL	0.27	0.15	NS5		GDQHQVGND	GDQHQVGNE	3.43	0.29	E
LIAMDLGEL	LIAMDLGEF	0.76	1.31	C		ILRDVGKKE	ILREVGKKE	0.53	0	NS5		VTYKCPLIA	VTYKCPHIA	2.98	0	M
ELETPNLAE	ELETPNLAG	0.82	1.3	NS5		EEMVTNHMK	EEMVTNHME	0.22	4.57	NS5		YKCPHIAEV	YKCPHITEV	0	0.44	M
RFKNESDPE	RFKNEGDPE	0.8	1.3	NS5		LMGLGRGWP	LMGLGKGWP	0.2	4.48	NS4B		WDSARAAVE	WDSAKAAVE	3.21	0.31	NS5
SMKRFKNES	SMKRFKNEG	0.78	1.3	NS5		MEGEHKRLA	MEGEHKKLA	3.2	3.97	NS5		AWRTATLVL	AWRTATLIL	5.34		NS2A
DLQNEAKIT	DLQNEARIT	0.77	1.3	NS5		DDIFRKKRL	DDIFRKRRL	0.29	3.47	NS3		LRRMAISGD	LKRMAISGD	0.16	6.09	NS5
DMKFTVVVG	DMKLTVVVG	0.76	1.3	NS1		DDRFASALT	DDRFANALT	0.31	3.28	NS5		GAVLTYNGK	GAVLTHNGK	0.34	3.03	NS3
DDLQNEAKI	DDLQNEARI	0.77	1.3	NS5		CFDGIKNNQ	CFDGVKNNQ	0.44	2.62	NS3		GMEIRPTNE	GMEIRPINE	5.34	3.1	NS1
ENDMKFTVV	ENDMKLTVV	0.76	1.3	NS1		EENVEVEIW	EENMEVEIW	1.93	0.52	NS3		RQVERVETW	RQVEKVETW	5.34		M
LETPNLAER	LETPNLAGR	0.82	1.3	NS5		IKVLNPYMP	VKVLNPYMP	2.32	0.43	NS5		MEIRPINEK	MEIRPISEK	3.1	0.31	NS1
FKNESDPEG	FKNEGDPEG	0.8	1.3	NS5		EMDFDLCEG	EMDFDFCEG	0.34	0.42	NS1		KYLPAIVRE	KYLPAIIRE		0	NS3
EDDLQNEAK	EDDLQNEAR	0.77	1.3	NS5		DPIPYDPKF	EPIPYDPKF	4.6	0.21	NS4B		MGCVINWKG	MGCAINWKG	0.61	3.89	NS1
MKRFKNESD	MKRFKNEGD	0.8	1.3	NS5		KGIFGYSQI	RGIFGYSQI	3.18	0.2	NS3		AIVAANEMG	AIIAANEMG	4.3	0.37
KRFKNESDP	KRFKNEGDP	0.81	1.3	NS5		ICKHSMVDR	LCKHSMVDR	0.29	0	E		RSLIGDEEF	RSLIGNEEF	3.48	0.29	NS5
NDMKFTVVV	NDMKLTVVV	0.76	1.3	NS1		KKTPRMCTR	EKTPRMCTR	2.11	0	NS5		EDEEFWKLV	EDEDFWKLV	3.32	0.37	NS5
VLDWLEKHG	VLDWLEKYG	0.74	1.29	NS5		PQSNAPIMD	PQSNAPIID	0.25	3.82	NS3		TNEKEENMV	INEKEENMV	5.34	3.15	NS1
RVLDWLKKY	RVLDWLEKY	1.96	1.29	NS5		LTSSQQKAD	LTSSQQKTD	0.28	3.6	NS2A		WTKEGEKKK	WTKEGERKK	0.3	3.34	NS3
VLDWLKKYG	VLDWLEKYG	1.96	1.29	NS5		PSLKEEQDK	PSLNEEQDK	3.62	0.3	E		QRPTPKGTV	QRPTPTGTV	3.32	0.3	NS5
KNESDPEGA	KNEGDPEGA	0.81	1.29	NS5		HTAEAGGRA	HTAEVGGRA	4.2	0.29	NS4A		GMSYAMCLN	GMSYAMCTN	3.21	0.3	E
NESDPEGAL	NEGDPEGAL	0.81	1.29	NS5		KLKEKQDVF	KLREKQDVF	2.39	0.29	NS1		AYRTRNALD	AHRTRNALD	4.55	0.22	NS4A
ESDPEGALW	EGDPEGALW	0.79	1.29	NS5		EGEHKKLAE	KGEHKKLAE	3.97	0.22	NS5		GCVTTMAKS	GCVTTMAKN	2.41	0.37	E
RVLDWLEKH	RVLDWLEKY	0.74	1.29	NS5		LTLLATVTG	LTLLAAVTG		0	NS4A		MEIRPINEK	MEIRPTNEK	3.1	5.34	NS1
FTVVVGDVA	LTVVVGDVA	1.53	1.28	NS1		EPSLNEEQD	EPSLKEEQD	0.3	3.62	E		EGLKRGEIT	EGLKRGETT	0.39	2.6	NS5
KFTVVVGDV	KLTVVVGDV	2.04	1.28	NS1		GVVTLYLGV	GVVTLYLGA	0.43	0.34	E		WEDIPYLGK	WEDVPYLGK	5.34	3.05	NS5
MEVTAKWLW	MEVTARWLW	0.82	1.23	NS5		KEGTKKLMR	KEGTKKLMK	0.25	3.98	NS5		RVPSHLAYR	RVPSHLAHR	4.55	0.27	NS4A
IMEVTAKWL	IMEVTARWL	0.83	1.23	NS5		GMCCIITAS	GMCCIVTAS	0.5	1.89	NS4A		WKLEKASLI	WKLEKASFI	0.29	3.43	NS1
QIMEVTAKW	QIMEVTARW	0.83	1.23	NS5		LGYILREVG	LGYILRDVG	0	0.53	NS5		VTYKCPLIA	VTYKCPLVA	2.98	5.34	M
AQIMEVTAK	AQIMEVTAR	1.42	1.23	NS5		ANALTALND	ASALTALND	3.28	0.31	NS5		YKCPHIAEV	YKCPLIAEV	0	3.03	M
PNLAGRVLD	PNLAERVLD	1.33	0.83	NS5		LEKTKKDLG	LEKTKKDFG	0.43	2.57	NS4B		LPWTSGATT	LPWTSGAIT	0.29	5.34	E
IMEVTARWL	IMEVTAKWL	1.23	0.83	NS5		GMCCIVTAS	GMCCIITAS	1.89	0.5	NS4A		QRPTPTGTV	QRPTPKGTV	0.3	3.32	NS5
QIMEVTARW	QIMEVTAKW	1.23	0.83	NS5		LGYSQIGAG	FGYSQIGAG	2.9	0.32	NS3		LIGNEEFLD	LIGDEEFLD	0.29	3.48	NS5
MEVTARWLW	MEVTAKWLW	1.23	0.82	NS5		KEIKITPQS	KEIKVTPQS	0.28	2.6	E		KMVEPWLRN	KMVEPWLKN	2.41	0.41	NS5
ELETPNLAG	ELETPNLAE	1.3	0.82	NS5		EENMEVEIW	EENVEVEIW	0.52	1.93	NS3		VIGIGDKAL	VIGIGDNAL	3.31	0.36	E
LETPNLAGR	LETPNLAER	1.3	0.82	NS5		IKVTPQSSI	IKITPQSSI	3.59	0.28	E		NFQTMPGIF	NFQTMPGTF	3.21	0.44	NS3
GLKRGEITK	GLKRGETTK	2.68	0.81	NS5		FHELVMKDG	FHELIMKDG	0.23	4.46	NS5		TAEAFPQSN	TADAFPQSN	3.43	0.29	NS3
KRGEITKHA	KRGETTKHA	2.68	0.81	NS5		ICKHSMVDR	VCKHSMVDR	0.29	3.71	E		TPQASTVEA	TPQASTTEA	3.32	0.32	E
KNDSDPEGA	KNESDPEGA	2.68	0.81	NS5		HRGKRIEPS	HKGKRIEPS	0.28	3.59	NS3		ENQWDSAKA	ENQWDSARA	0.31	3.21	NS5
KRFKNEGDP	KRFKNESDP	1.3	0.81	NS5		IAVQNWLAR	AAVQNWLAR	0.3	3.16	NS5		QTRRSGVLW	QTQRSGVLW	0
KNEGDPEGA	KNESDPEGA	1.29	0.81	NS5		HRLGYILRD	HKLGYILRD	0.45	2.63	NS5		MSFSCIAIG	MSFSCIVIG	0.39	2.57	E
KRFKNDSDP	KRFKNESDP	2.68	0.81	NS5		IATQQPESN	IATQEPESN	3.42	2.61	NS4B		MVEPWLRNN	MVEPWLKNN	2.41	0.41	NS5
NEGDPEGAL	NESDPEGAL	1.29	0.81	NS5		KLEMDFDLC	KLEMDFDFC	0.34	2.29	NS1		NEKEENMVK	SEKEENMVK	3.38	0.31	NS1
LKRGEITKH	LKRGETTKH	2.68	0.81	NS5		IMDLEKRHV	ITDLEKRHV	0.48	0.45	E		LPEKKITQW	LSEKKITQW	0.45	0	NS5
NLAGRVLDW	NLAERVLDW	1.34	0.81	NS5		KNIQHLTVT	KSIQHLTVT	3.24	0.39	NS5		TPKRRSWPL	TLKRRSWPL	3.54	0.3
NDSDPEGAL	NESDPEGAL	2.68	0.81	NS5		KLEMDFDFC	KLEMDFDLC	2.29	0.34	NS1		QKQTRRSGV	QKQTQRSGV	0
LAGRVLDWL	LAERVLDWL	1.34	0.81	NS5		IGETLGEKW	VGETLGEKW	0.59	0	NS5		QVGNDTQGV	QVGNETQGV	3.31	0.3	E
MKRFKNEGD	MKRFKNESD	1.3	0.8	NS5		KGEHKKLAE	EGEHKKLAE	0.22	3.97	NS5		TGTVMDIIS	KGTVMDIIS	0.3	3.32	NS5
FKNEGDPEG	FKNESDPEG	1.3	0.8	NS5		EMDFDFCEG	EMDFDFCDG	0.42	3.51	NS1		TTMAKNKPT	TTMAKSKPT	0.37	2.41	E
RFKNDSDPE	RFKNESDPE	2.68	0.8	NS5		LMAIDLGEL	LMAMDLGEL	0.29	3.42	M		TQGEAVLPE	TQGEAILPE	0.53	2.81	E
FKNDSDPEG	FKNESDPEG	2.68	0.8	NS5		EMDFDFCDG	EMDFDFCEG	3.51	0.42	NS1		KTDWLPMTV	KTDWLPMAV	3.66	0.36	NS2A
RFKNEGDPE	RFKNESDPE	1.3	0.8	NS5		LMAMDLGEL	LMAIDLGEL	3.42	0.29	C		KTPVTTWEN	KTPITTWEN	0.28	4.04	NS5
TPNLAGRVL	TPNLAERVL	1.33	0.8	NS5		NIQVAINQV	NIQTAINQV	2.17	0.29	NS5		LTAAVLLLI	LTAAVLLLV	0.31	3.32	NS4B
MKRFKNDSD	MKRFKNESD	2.68	0.8	NS5		KFKVVKEIA	KFKIVKEIA	3.5	0.28	E		AWRQVERVE	AWRQVEKVE	5.34		M
DSDPEGALW	ESDPEGALW	2.68	0.79	NS5		DGAYRIKQR	DGAYRIKQK	0.23	4.33	NS3		ERNNQILEE	QRNNQILEE	3.32	0.3	NS3
AGRVLDWLE	AERVLDWLE	1.35	0.79	NS5		ADWIPLALT	TDWIPLALT	0.29	3.45	NS2A		GNEWITDFA	GNEWITDFV	0.3	3.17	NS3
ETPNLAGRV	ETPNLAERV	1.32	0.79	NS5		EGKVVLPEN	EGKVVQPEN	0.16	0.5	E		PVTTWENVP	PITTWENVP	0.28	4.04	NS5
EGDPEGALW	ESDPEGALW	1.29	0.79	NS5		DTGKHGQEI	DTGKHGKEI	1.98	0.44	E		HLAHRTRNA	HLAYRTRNA	0.22	4.55	NS4A
GRVLDWLEK	ERVLDWLEK	1.35	0.79	NS5		FLMSGKGVG	FLMSGKGIG	2.4	0.23	NS4A		VMKIGIGVL	VMKIGIGIL	0.44	0	E
KSGAIKVLR	KNGAIKVLR	1.31	0.78	C		IDLEPIPYD	IDLDPIPYD	0.21	4.6	NS4B		EDVPYLGKR	ENVPYLGKR	3.05	0.31	NS5
TFKTSEGEV	TFKTPEGEV	1.33	0.78	NS3		MVTNHMKGE	MVTNHMEGE	0.22	4.57	NS5		GTCNQAGER	GTCNQAGEH	0		M
FKKSGAIKV	FKKNGAIKV	1.31	0.78	C		ELVMKDGRV	ELIMKDGRV	0.23	3.73	NS5		CFDGERNNQ	CFDGQRNNQ	3.32	0.3	NS3
EFCEDTMTY	ELCEDTMTY	1.32	0.78	M		DTGCVVSWK	DSGCVVSWK	0.28	3.5	NS1		CVTTMAKSK	CVTTMAKNK	2.41	0.37	E
SFKKSGAIK	SFKKNGAIK	1.31	0.78	C		LVTAGHGQI	LVTAGHGQV	0.29	3.48	NS1/NS2A		EDIPYLGKR	EDVPYLGKR	5.34	3.05	NS5
SMKRFKNDS	SMKRFKNES	2.68	0.78	NS5		MEGEGVFKS	MEGEGVFKN	2.64	3.42	NS5		EAVLPEEQD	EAILPEEQD	0.53	2.81	E
GTFKTSEGE	GTFKTPEGE	1.33	0.78	NS3		FQRALIFIL	FQRVLIFIL	0.28	3.35	M		TVTYKCPLI	TVTYKCPLV	2.99	5.34	M
SMKRFKNEG	SMKRFKNES	1.3	0.78	NS5		MEGEHKKLA	MEGEHKRLA	3.97	3.2	NS5		EYKGEDAPC	EYRGEDAPC	1.63	0	E
FCEDTMTYK	LCEDTMTYK	1.32	0.78	M		EIPNLDIIG	EKPNLDIIG	0.58	3.19	NS5		IKVEYKGED	IKVEYRGED		0	E
GEFCEDTMT	GELCEDTMT	1.32	0.78	M		ESETPNLDI	ESEKPNLDI	1.92	3.19	NS5		GIALGLMAL	GIALGLMTL	0.3	3.38	NS2A
SEGEVGAIA	PEGEVGAIA	1.33	0.78	NS3		LVGVVTLYL	LVGIVTLYL	0.25	3.16	E		ITDFVGKTV	ITDFAGKTV	3.17	0.31	NS3
TSEGEVGAI	TPEGEVGAI	1.33	0.78	NS3		NMGETLGEK	NIGETLGEK	2.23	0.59	NS5		SCIAIGIIT	SCIVIGIIT	0.45	2.57	E
LGEFCEDTM	LGELCEDTM	1.32	0.78	M		ILCVTQVLM	VLCVTQVLM	1.98	0.49	NS4B		VSWVMKIGI	VSWIMKIGI	0.3	3.32	E
SGAIKVLRG	NGAIKVLRG	1.31	0.78	C		LYLGVMVQA	LYLGAMVQA	2.19	0.43	E/NS1		YKGEDAPCK	YRGEDAPCK	1.63	0	E
PGTFKTSEG	PGTFKTPEG	1.33	0.78	NS3		LASAIQKAQ	LASAIQKAH	3.62	0.29	NS1		PEKKITQWL	SEKKITQWL	0.45	0	NS5
KKSGAIKVL	KKNGAIKVL	1.31	0.78	C		HKGKRIEPS	HRGKRIEPS	3.59	0.28	NS3		QLWTALVSL	QLWTALISL	3.27	0.31	NS2A
EDDLQNEAR	EDDLQNEAK	1.3	0.77	NS5		DRERNLHLE	DKERNLHLE	0.22	4.5	NS5		KGMSYAMCL	KGMSYAMCT	3.32	0.3	E
GRRSWPLNE	GRKSWPLNE	1.33	0.77			FLMSGKGIG	FLMSGRGIG	0.23	3.47	NS4A		RPTPKGTVM	RPTPTGTVM	3.32	0.3	NS5
KTSEGEVGA	KTPEGEVGA	1.33	0.77	NS3		IFILLTAVA	IFILLAAVA	0.4	3.2	M		VASVNMVSR	VSSVNMVSR	0.3	3.32	NS5
RRSWPLNEG	RKSWPLNEG	1.33	0.77			LSQSTIPET	LSQSAIPET	2.61	3.16	NS2A		VSSGMLWMA	ASSGMLWMA	3.15	0.35	NS4A
AVPVDWIPT	AVPVDWVPT	1.33	0.77	NS5		ATWAKNIQT	ATWAKNIQA	0.29	3.08	NS5		VTVEITPQA	VTAEITPQA	3.37	0.29	E
FKTSEGEVG	FKTPEGEVG	1.33	0.77	NS3		EMIIPKNFA	EMIIPKSFA	0.24	2.42	NS1		FTNMEAQLV	FTNMEAQLI	3.43	0.32	NS5
WGRRSWPLN	WGRKSWPLN	1.33	0.77			QILEENMEV	QILEENVEV	0.52	1.99	NS3		SLIEVKTCT	SFIEVKTCT	0.29	3.43	NS1
PVDWIPTSR	PVDWVPTSR	1.33	0.77	NS5		LGKSEFQTY	LGKSEFQIY	2.23	0.57	NS5		TWENVPYLG	TWEDVPYLG	0.31	3.05	NS5
RSWPLNEGI	KSWPLNEGI	1.33	0.77			LTATEEIAV	LTVTEEIAV	0.44	0.52	NS5		KNPKNFQTM	KNPKNFQTT		0	NS3
DLGEFCEDT	DLGELCEDT	1.32	0.77	M		DALDNLAVL	NALDNLAVL	2.09	0.48	NS4A		NPHLLEKKI	NPHLPEKKI	3.2	0.41	NS5
DDLQNEARI	DDLQNEAKI	1.3	0.77	NS5		CFDGVKNNQ	CFDGIKNNQ	2.62	0.44	NS3		SGEVDNFTM	SGKVDNFTM	2.12	0.6	NS2A
SAVPVDWIP	SAVPVDWVP	1.33	0.77	NS5		LVENWLNND	LVENWLNNN	2.7	0.41	NS5		TMAKNKPTL	TMARNKPTL	0.37	5.4	E
VDWIPTSRT	VDWVPTSRT	1.33	0.77	NS5		PETTECPNT	PETAECPNT	3.06	0.38	NS1		CSNTIFTLT	CSNTMFTLT		0	NS2A
CSAVPVDWI	CSAVPVDWV	1.33	0.77	NS5		AVVSVSPLL	AAVSVSPLL	3.56	0.29	NS2A		PWMEDKTPI	PWMEDKTPV	4.35	0.32	NS5
DLQNEARIT	DLQNEAKIT	1.3	0.77	NS5		DDIFRKRRL	DDIFRKKRL	3.47	0.29	NS3		TTWENVPYL	TTWEDVPYL	0.31	3.05	NS5
VPVDWIPTS	VPVDWVPTS	1.33	0.77	NS5		PTVTQMAMT	PMVTQMAMT	3.59	0.28	NS5		IVIGIGDNA	IVIGIGDKA	0.36	3.31	E
IWGRRSWPL	IWGRKSWPL	1.33	0.77			GTGNIGETL	GTGNVGETL	0.59	0	NS5		LREVYTQLC	LREVYTQSC	0.33	3.54	NS1
LEGKTVQYE	LEGKIVQYE	1.35	0.76	E		IKNEEEEHT	IKNEEEEQT	0.23	3.93	NS2B		DFWKLVDRE	EFWKLVDRE	0.39	3.42	NS5
NDMKLTVVV	NDMKFTVVV	1.3	0.76	NS1		KLAEAIFKL	RLAEAIFKL	0.36	3.2	NS5		VTTWENVPY	ITTWENVPY	0.28	4.04	NS5
KLEGKTVQY	KLEGKIVQY	1.35	0.76	E		HLTVTEEIA	HLTVTEEAA	0.6	3.16	NS5		LLITHYAII	LLVTHYAII	0.3	3.32	NS4B
MDLGEFCED	MDLGELCED	1.32	0.76	M		KDLGLGSIA	KDLGLGGIA	3.42	3.16	NS4B		GEAILPEEQ	GEAVLPEEQ	2.81	0.53	E
KIWGRRSWP	KIWGRKSWP	1.34	0.76			HGQEIKVTP	HGMEIKVTP	1.98	2.99	E		LPMAVAAMG	LPMTVAAMG	0.36	2.86	NS2A
IAMDLGEFC	IAMDLGELC	1.31	0.76	M		GIKNNQILE	GVKNNQILE	0.44	2.62	NS3		GTGKRGTGS	GTGRRGTGS	0.24	4.34
LIAMDLGEF	LIAMDLGEL	1.31	0.76	M		ILRDVGKKE	ILRDVSKKE	0.53	2.34	NS5		KIGIGVLLT	KIGIGILLT	6.31	0	E
DMKLTVVVG	DMKFTVVVG	1.3	0.76	NS1		DFCDGTTVI	DFCDGTTVV	3.17	1.75	NS1		MKSVGTGRR	MKSVGTGKR	4.34	0.23	NS4B
LLENDMKLT	LLENDMKFT	1.31	0.76	NS1		IMLIPTAMA	VMLIPTAMA	0.44	0.48	C		PVTTWEDVP	PVTTWEDIP	2.94	5.34	NS5
TVQYENLKY	IVQYENLKY	1.35	0.76	E		NWLNNDTQF	NWLNNNTQF	2.7	0.42	NS5		VSAGSGKVD	VSAGSGEVD	0.59	2.12	NS1
ATITPQAPS	ATITPQAPT	1.33	0.76	E		ASFIEIKSC	ASFIEVKSC	0.18	0.39	NS1		GCVTTMARN	GCVTTMAKN	5.4	0.37	E
LENDMKLTV	LENDMKFTV	1.31	0.76	NS1		IKSCHWPKS	VKSCHWPKS	0.19	0.38	NS1		GQRNNQILE	GERNNQILE	0.3	3.32	NS3
AMDLGEFCE	AMDLGELCE	1.32	0.76	M		AKMLSTESY	AKMLSTESH	2.85	0.37	NS1		SHLAHRTRN	THLAHRTRN	0.27	1.81	NS4A
GKTVQYENL	GKIVQYENL	1.35	0.76	E		FGSITTQES	LGSITTQES	0	0.29	NS4B		LIKVEYKGE	LIKVEYRGE		0	E
KTVQYENLK	KIVQYENLK	1.35	0.76	E		IFLFLMSGR	IFLFLMSGK	3.47	0.29	NS4A		ARNKPTLDI	AKNKPTLDI	5.4	0.35	E
EGKTVQYEN	EGKIVQYEN	1.35	0.76	E		DVGKKEGGA	EVGKKEGGA	0.53	0	NS5		HNGKRLEPN	YNGKRLEPN	3.03	0.33	NS3
ENDMKLTVV	ENDMKFTVV	1.3	0.76	NS1		EEQDKRFIC	EEQDKRFLC	0.3	0	E		PTNEKEENM	PINEKEENM	5.34	3.1	NS1
ILLENDMKL	ILLENDMKF	1.31	0.76	NS1		GLGSITTQE	GFGSITTQE	0.29	0	NS4B		NPHLPEKKI	NPRLPEKKI	0.41	2.7	NS5
WIPTSRTTW	WVPTSRTTW	1.32	0.75	NS5		QKAHEEGIC	QKAQEEGIC	0.29	3.56	NS1		LQRKYGGML	LQRKHGGML	4.48	0.22	NS5
WNRKDLLVT	WNRQDLLVT	1.35	0.75	E		QRGIFGYSQ	QKGIFGYSQ	0.2	3.18	NS3		MEAQLIRQM	MEAQLVRQM	0.32	3.43	NS5
KDLLVTFKT	QDLLVTFKT	1.35	0.75	E		GTTVVVTED	GTTVIVTED	0.32	3.13	NS1		DWLPMAVAA	DWLPMTVAA	0.36	2.86	NS2A
NKIWGRRSW	NKIWGRKSW	1.34	0.75			KNFAGPVSQ	KSFAGPVSQ	0.23	2.42	NS1		EIWTKEGEK	EIWTKEGER	0.3	3.34	NS3
IPTSRTTWS	VPTSRTTWS	1.32	0.75	NS5		GNDTGKHGQ	GNDTGKHGK	1.98	0.44	E		HWIPTSRTT	HWIPISRTT	4.4	5.34	NS5
ENKIWGRRS	ENKIWGRKS	1.34	0.75			EEQDKRFVC	EEQDKRFIC	3.73	0.3	E		KRFSKGLLN	KRFSRGLLN	0.32	3.27	C
NRKDLLVTF	NRQDLLVTF	1.35	0.75	E		KRFICKHSM	KRFLCKHSM	0.29	0	E		ISLTCSNTM	ISLTCSNTI	0	0.63	NS2A
RVLDWLEKY	RVLDWLEKH	1.29	0.74	NS5		LTSKELMMA	LTSKELMMT	0.28	3.53	NS2A		SFSCIAIGI	SFSCIVIGI	0.45	2.57	E
TEPDDVDCW	AEPDDVDCW	1.31	0.74	M		MVLLQMENK	MVLLQMKNK	3.39	3.16	E		LENPHLLEK	LENPHLPEK	3.21	0.41	NS5
TWNRKDLLV	TWNRQDLLV	1.35	0.74	E		NYADRKWCF	NYTDRKWCF	0.38	2.24	NS3		CSAVPVHWI	CSAVPVHWV	4.53	0.21	NS5
ETEPDDVDC	EAEPDDVDC	1.31	0.74	M		EGINYADRR	EGINYADRK	2.13	0.38	NS3		TVTYKCPHI	TVTYKCPLI	0.3	2.99	C
RKDLLVTFK	RQDLLVTFK	1.35	0.74	E		LNRRRRSAG	LNRRRRTAG	3.31	0.38	C		VTYKCPHIA	VTYKCPLIA	0	2.98	M
DWIPTSRTT	DWVPTSRTT	1.33	0.74	NS5		DKRFVCKHS	DKRFLCKHS	3.73	0	E		QTMPGTFQT	QTTPGTFQT	0.44	0	NS3
VLDWLEKYG	VLDWLEKHG	1.29	0.74	NS5		PSHWVPTSR	PPHWVPTSR		0	NS5		AGWSLKETA	AGWSLRETA	2.08	0.5	NS5
ETWNRKDLL	ETWNRQDLL	1.34	0.73	E		EGKVVQPEN	EGKIVQPEN	0.5	4.06	E		AKRFSKGLL	AKRFSRGLL	0.31	3.27	C
QETWNRKDL	QETWNRQDL	1.34	0.73	E		LGSIATQEP	LGSIATQQP	2.61	3.3	NS4B		LAKRFSKGL	LAKRFSRGL	0.31	3.27	C
CVTKLEGKT	CVTKLEGKI	1.35	0.73	E		AYTIGTTHF	AYTVGTTHF	0.52	3.2	M		VSWIMKIGI	VSWVMKIGI	3.32	0.3	E
TETEPDDVD	TEAEPDDVD	1.31	0.73	M		MVMVGATMT	VVMVGATMT	0.26	1.56	NS2A		FSLKDTPKR	FSLKDTLKR	3.37	0.44	NS2A
ITETEPDDV	ITEAEPDDV	1.31	0.73	M		GRTLRVLSL	GRTLRVLNL	2.65	0.38	NS5		KYLPAIIRE	KYLPAIVRE	0		NS3
LRFKGEDGC	LRFRGEDGC	1.38	0.72	NS1		ISEMGANFR	ISEMGANFK	0.18	5.63	NS3		KVDTRTPRP	KVDTRTPRS	3.29	0.31	NS5
WLKLRDSHT	WLKLRDSYT	1.57	0.72	NS1		QMWTLMYFH	QMWSLMYFH	0.21	4.57	NS5		VKDERAVHA	IKDERAVHA	0.31	3.43	NS1
LKLRDSHTQ	LKLRDSYTQ	1.57	0.72	NS1		IMDEEREIP	IIDEEREIP	0.25	3.82	NS3		WNIVKLMSG	WNLVKLMSG	0.48	2.79	NS5
PLRFKGEDG	PLRFRGEDG	1.38	0.72	NS1		LCKHSMVDR	VCKHSMVDR	0	3.71	E		KVEYRGEDA	KVEYKGEDA	0	1.63	E
VTKLEGKTV	VTKLEGKIV	1.35	0.72	E		QEPESNILD	QQPESNILD	2.4	3.65	NS4B		TALISLTCS	TALVSLTCS	0.31	3.38	NS2A
FKGEDGCWY	FRGEDGCWY	1.38	0.72	NS1		ELMMATIGI	ELMMTTIGI	0.28	3.56	NS2A		ADMGCVINW	ADTGCVINW	0.61	0.29
KGEDGCWYG	RGEDGCWYG	1.38	0.72	NS1		GWSLKETAC	GWSLRETAC	0.28	3.47	NS5		EIWTKEGER	EIWTKEGEK	3.34	0.3	NS3
TKLEGKTVQ	TKLEGKIVQ	1.35	0.72	E		NDTGKHGQE	NDTGKHGME	1.98	2.99	E		PVHWIPISR	PVHWIPTSR	5.34	4.27	NS5
RFKGEDGCW	RFRGEDGCW	1.38	0.72	NS1		LLVLCVTQV	LLILCVTQV	0.49	2.04	NS4B		TILIKVEYR	TILIKVEYK	0		E
IWLKLRDSH	IWLKLRDSY	1.57	0.72	NS1		GTGNMGETL	GTGNIGETL	2.23	0.59	NS5		AGKTVWFVP	VGKTVWFVP	0.31	3.17	NS3
LPPLRFKGE	LPPLRFRGE	1.38	0.72	NS1		IQHLTVTEE	IQHLTATEE	2.3	0.48	NS5		TWAQNILTA	TWAQNIPTA	3.32	0.3	NS5
PPLRFKGED	PPLRFRGED	1.38	0.72	NS1		LEMDFDLCE	LEMDFDFCE	0.34	0.42	NS1		IGRVPTHLA	IGRVPSHLA	1.81	0.55	NS4A
CTLPPLRFK	CTLPPLRFR	1.38	0.72	NS1		AWKHAQRIE	AWKHVQRIE	4.61	0.22	M		KNNQFCIKV	RNNQFCIKV	0.44	2.41	NS5
TLPPLRFKG	TLPPLRFRG	1.38	0.72	NS1		NEEQDKRFI	NEEQDKRFL	0.3	0	E		WRQVEKVET	WRQVERVET		5.34	M
LQETWNRQD	SQETWNRQD	2.68	0.71	E		IQTAINQVR	IQVAINQVR	0.3	2.17	NS5		FTNMEAQLI	FTNMEAQLV	0.32	3.43	NS5
SQETWNRKD	SQETWNRQD	1.34	0.71	E		MGANFKAER	MGANFRAER	5.63	0.18	NS3		LCDHRLMSA	SCDHRLMSA	0.3	3.43	NS1
TLQETWNRQ	TSQETWNRQ	2.68	0.7	E		NEIPNLDII	SEIPNLDII	0.19	1.59	NS5		SWKLEKASF	SWKLEKASL	3.43	0.29	NS1
TSQETWNRK	TSQETWNRQ	1.32	0.7	E		NPIVTEKDS	NPIVAEKDS	2.16	0	E		LEKKITQWL	PEKKITQWL	3.25	0.45	NS5
RRLLGNENY	RRLIGNENY	1.46	0.69	NS5		LSLVENWLN	LNLVENWLN	2.65	0.38	NS5		LIRQMEGEG	LVRQMEGEG	0.3	3.43	NS5
VRRLLGNEN	VRRLIGNEN	1.46	0.69	NS5		QADSGCVVS	QADSGCIVS	3.5	0.32	E/NS1		LKETACLGK	LRETACLGK	2.08	0.48	NS5
QVRRLLGNE	QVRRLIGNE	1.46	0.69	NS5		LLLLTLLAT	LLLLTLLAA		0	NS4A		LLEKKITQW	LPEKKITQW	3.25	0.45	NS5
KEGLKRGEI	KEGLKRGET	2.68	0.68	NS5		GVIIMLIPT	GMIIMLIPT	0.42	3.42	C		NGTGNIVSS	NGTGNIVAS	3.32	0.32	NS5
INQVRRLLG	INQVRRLIG	1.46	0.67	NS5		GNDTGKHGK	GNDTGKHGQ	0.44	1.98	E		VEDEDFWKL	VEDEEFWKL	0.37	3.32	NS5
AINQVRRLL	AINQVRRLI	1.46	0.67	NS5		AGMIIMLIP	AGVIIMLIP	3.2	0.43	C		VGTGKRGTG	VGTGRRGTG	0.22	4.34
NQVRRLLGN	NQVRRLIGN	1.46	0.67	NS5		KQRGIFGYS	KQRGILGYS	0.2	0.38	NS3		VPLQWIASA	IPLQWIASA	3.3	0.3	NS4A
EVGRAVLDD	EVERAVLDD	1.72	0.67	NS3		EGVFKSIQR	EGIFKSIQR	3.2	0.25	NS5		AGSGEVDNF	AGSGKVDNF	2.12	0.59
KQIQRVETW	KQIQKVETW	1.53	0.66	M		IATQEPESN	IATQQPESN	2.61	3.42	NS4B		ILIKVEYKG	ILIKVEYRG		0	E
MLNTMNRRK	MLNIMNRRK	1.83	0.66	C		KHGKEIKIT	KHGKEIKVT	0.28	2.6	E		IVAANEMGL	IIAANEMGL	4.3	0.38
EGAWKQIQR	EGAWKQIQK	1.45	0.66	M		DTGKHGMEI	DTGKHGQEI	2.99	1.98	E		KGEDAPCKI	RGEDAPCKI	1.63	0	E
GAWKQIQRV	GAWKQIQKV	1.45	0.66	M		ESEKPNLDI	ESETPNLDI	3.19	1.92	NS5		KNFQTMPGI	KNFQTMPGT	3.21	0.44	NS3
AWKQIQRVE	AWKQIQKVE	1.5	0.66	M		AVEDSRFWE	AVEDGRFWE	1.86	0.47	NS5		LAGVSLLPL	LAGVSLLPV	3.43	0.38	NS2A
VGRAVLDDG	VERAVLDDG	1.72	0.66	NS3		PLDDRFASA	PIDDRFASA	0.55	0.45	NS5		PMTVAAMGV	PMAVAAMGV	2.46	0.36	NS2A
EGLKRGEIT	EGLKRGETT	2.68	0.66	NS5		DVPSPPPMG	DVPSPPPVG	3.66	0.41	NS3		QKTRLNDWD	QKTKLNDWD	3.36	0.3	NS3
GRAVLDDGI	ERAVLDDGI	1.72	0.66	NS3		FKSIQRLTV	FKSIQHLTV	0.47	0.39	NS5		TMARNKPTL	TMAKNKPTL	5.4	0.37	E
WKQIQRVET	WKQIQKVET	1.53	0.66	M		QKARNALDN	QKARDALDN	0.48	0.39	NS4A		TMPGTFQTT	TMPGIFQTT	0.45	3.16	NS3
PEVGRAVLD	PEVERAVLD	1.72	0.65	NS3		KWKSRLNAL	KWKSRLNTL	0.47	3.16	NS5		VLPEYGTLG	ILPEYGTLG	4.29	0.23	E
SPPEVGRAV	SPPEVERAV	1.72	0.65	NS3		METLQRKYG	MEALQRKYG	0.43	2.32	NS5		PITTWENVP	PVTTWENVP	4.04	0.28	NS5
PPEVGRAVL	PPEVERAVL	1.72	0.65	NS3		LEMDFDFCD	LEMDFDFCE	3.51	0.42	NS1		PLVAEVEPE	PLIAEVEPE	5.34	3.14	M
QIQRVETWA	QIQKVETWA	1.59	0.64	M		LHRLGYILR	LHKLGYILR	0.38	2.59	NS5		VQADTGCVI	VQADMGCVI	0.29	0.61
QRVETWALR	QKVETWALR	1.59	0.64	M		LKEEQDKRF	LNEEQDKRF	3.59	0.3	E		TMAKNKPTL	TMAKSKPTL	0.37	2.41	E
TPSPPEVGR	TPSPPEVER	1.72	0.64	NS3		NLAGPVSQH	NFAGPVSQH	3.53	0.23	NS1		MEAQLVRQM	MEAQLIRQM	3.43	0.32	NS5
IQRVETWAL	IQKVETWAL	1.59	0.64	M		GNMGETLGE	GNVGETLGE	2.23	0	NS5		MTLKLITQF	MALKLITQF	3.38	0.35	NS2A
RVETWALRH	KVETWALRH	1.59	0.64	M		LTLLAAVTG	LTLLATVTG	0		NS4A		NFQTTPGTF	NFQTMPGTF	0	0.44	NS3
LRDISNIPG	LRDISKIPG	1.79	0.63	NS5		IRQMEGEGI	IRQMEGEGV	0.25	4.03	NS5		VLLLITHYA	VLLLVTHYA	0.31	3.32	NS4B
PPFGESYII	PPFGESYIV	1.63	0.63	E		LEMDFDFCE	LEMDFDFCD	0.42	3.51	NS1		NEEFLDYMP	DEEFLDYMP	0.29	3.48	NS5
ILRDISNIP	ILRDISKIP	1.79	0.63	NS5		GLHRLGYIL	GLHKLGYIL	0.38	2.59	NS5		GVTAEITPQ	GVTVEITPQ	0.29	3.37	E
PSPPEVGRA	PSPPEVERA	1.72	0.63	NS3		LGAMVQADS	LGVMVQADS	0.43	2.56			RKWCFDGQR	RKWCFDGER	0.3	3.32	NS3
RDISNIPGG	RDISKIPGG	1.79	0.63	NS5		LLSQSTLPE	LLSQSTIPE	0	2.18	NS2A		WLPMAVAAM	WLPMTVAAM	0.36	2.86	NS2A
DISNIPGGN	DISKIPGGN	1.79	0.63	NS5		CTLMAMDLG	CTLMAIDLG	3.42	0.29	C		YNLVIMDEA	YNLIIMDEA	2.99	0.4	NS3
GYILRDISN	GYILRDISK	1.79	0.63	NS5		GAGWSLRET	GAGWSLKET	3.5	0.28	NS5		EDKTPITTW	EDKTPVTTW	4.35	0.32	NS5
YILRDISNI	YILRDISKI	1.79	0.63	NS5		RAAAGIMKN	RTAAGIMKN	4.4	0.23	NS4B		KTKLNDWDF	KTRLNDWDF	0.3	3.36	NS3
DTPSPPEVG	DTPSPPEVE	1.72	0.62	NS3		DIFRKRRLT	DIFRKKRLT	3.53	0.29	NS3		NGIALGLMA	NGIALGLMT	0.3	3.38	NS2A
ISNIPGGNM	ISKIPGGNM	1.79	0.61	NS5		GQEIKVTPQ	GKEIKVTPQ	1.98	2.6	E		GVSLLPLCQ	GVSLLPVCQ	3.43	0.39	NS2A
SNIPGGNMY	SKIPGGNMY	1.79	0.61	NS5		MEKASFIEI	MEKASFIEV	0.18	0.39	NS1		WMEDKTPIT	WMEDKTPVT	4.35	0.32	NS5
NIPGGNMYA	KIPGGNMYA	1.79	0.61	NS5		KNCHWPKSH	KSCHWPKSH	3.53	0.29	NS1		EEFWKLVDR	EDFWKLVDR	3.42	0.39	NS5
IRPQPMEHR	IRPQPMEHK	0	0.59	NS1		GNSLSGVEG	ENSLSGVEG	0.21	4.88	NS5		TRTPRPMPG	TRTPRSMPG	3.29	0.32	NS5
AVFFLLIMG	AVFLLLIMG	1.89	0.59	NS2A		ATMADDIGT	ATMADDIGM	3.16	2.89	NS2A		MEIRPISEK	MEIRPINEK	0.31	3.1	NS1
AVFLLLVMG	AVFLLLIMG	0.17	0.59	NS2A		ATQQPESNI	ATQEPESNI	3.48	2.65	NS4B		VTEIGRVPS	VTEIGRVPT	0.56	1.81	NS4A
LAVFFLLIM	LAVFLLLIM	1.89	0.59	NS2A		IGIESEKPN	IGIESETPN	3.19	1.92	NS5		PHITEVEPE	PHIAEVEPE	0.44	0	C
IRPQPMEYK	IRPQPMEHK	1.9	0.59	NS1		GNVGETLGE	GNIGETLGE	0	0.59	NS5		HTWQKQTQR	HTWQKQTRR		0	NS2B
LAVFLLLVM	LAVFLLLIM	0.17	0.59	NS2A		IGIVLLSQS	IGIALLSQS	3.53	0.28	NS2A		MARNKPTLD	MAKNKPTLD	5.4	0.37	E
VLRGFKKEV	VLRGFKKEI	1.74	0.58	C		PSPPPVGKA	PSPPPMGKA	0.41	3.61	NS3		LAAIIAANE	LAAIVAANE	0.37	4.3
FLLIMGQLT	LLLIMGQLT	1.91	0.58	NS2A		EMLRTRIGT	EMLRTRVGT	0.54	1.77	NS2A		VPSHLAYRT	VPSHLAHRT	4.55	0.27	NS4A
VFLLLVMGQ	VFLLLIMGQ	0.17	0.58	NS2A		PIDDRFASA	PLDDRFASA	0.45	0.55	NS5		HLLEKKITQ	HLSEKKITQ	3.25	0	NS5
FFLLIMGQL	FLLLIMGQL	1.89	0.58	NS2A		EITDLEKRH	EIMDLEKRH	0.45	0.47	E		IALGLMTLK	IALGLMALK	3.38	0.3	NS2A
VFFLLIMGQ	VFLLLIMGQ	1.9	0.58	NS2A		PGLFKTNTG	PGIFKTNTG	2.13	0.44	NS3		ENPHLPEKK	ENPHLSEKK	0.41	0.18	NS5
LLLVMGQLT	LLLIMGQLT	0.17	0.58	NS2A		INYTDRKWC	INYADRKWC	2.24	0.38	NS3		CVTTMARNK	CVTTMAKNK	5.4	0.37	E
FLLLVMGQL	FLLLIMGQL	0.17	0.58	NS2A		EMVLLQMEN	EMVLLQMED	3.39	0.29	E		QAGEHRRDK	QAGERRRDK		0	M
LRGFKKEVS	LRGFKKEIS	1.74	0.58	C		ISGLFPVSI	ISGVFPVSI	2.07	0.2	NS2B		DLENPHLPE	DLENPRLPE	0.41	2.7	NS5
TLAVFLLLV	TLAVFLLLI	0.17	0.57	NS2A		NEAVMAVGM	NEAIMAVGM	0.17	5.93	NS2B		IKDERAVHA	VKDERAVHA	3.43	0.31	NS1
EYKYSWKSW	EHKYSWKSW	1.76	0.57	NS1		EIMDLEKRH	EIMDLEKRY	0.47	3.42	E		VAWRTATLV	VAWRTATLI	5.34		NS2A
YKYSWKSWG	HKYSWKSWG	1.76	0.57	NS1		RALIFILLT	RVLIFILLT	0.26	3.35	M		PNYNLVIMD	PNYNLIIMD	2.99	0.4	NS3
HRYSWKSWG	HKYSWKSWG	0	0.57	NS1		GGIATQQPE	GSIATQQPE	3.16	3.3	NS4B		TALLIVSGI	TALLIVSGV	12.93	0.08	NS2B
QPMEHRYSW	QPMEHKYSW	0	0.57	NS1		LIMKDGRVL	LIMKDGRIL	3.73	2.96	NS5		VIMDEAHFT	IIMDEAHFT	2.99	0.4	NS3
RPQPMEHRY	RPQPMEHKY	0	0.57	NS1		LREKQDVFC	LKEKQDVFC	0.29	2.39	NS1		EGAWRQVEK	EGAWRQVER		5.34	M
PMEYKYSWK	PMEHKYSWK	1.81	0.57	NS1		LEENMEVEI	LEENVEVEI	0.52	1.93	NS3		VPSHLAHRT	VPTHLAHRT	0.27	1.81	NS4A
PMEHRYSWK	PMEHKYSWK	0	0.57	NS1		LEEMLRTRV	LEEMLRTRI	1.81	0.54	NS2A		QVGNETQGV	QVGNDTQGV	0.3	3.31	E
PQPMEYKYS	PQPMEHKYS	1.88	0.57	NS1		LFLRKLTSK	LLLRKLTSK	2.03	0.51	NS2A		SLIGDEEFL	SLIGNEEFL	3.48	0.29	NS5
TLAVFFLLI	TLAVFLLLI	1.95	0.57	NS2A		NDTWKIEKA	NDTWKMEKA	3.53	0.29	NS1		CNQAGEHRR	CNQAGERRR		0	M
MEYKYSWKS	MEHKYSWKS	1.76	0.57	NS1		KEIKVTPQS	KEIKITPQS	2.6	0.28	E		EIRPINEKE	EIRPISEKE	3.1	0.31	NS1
RPQPMEYKY	RPQPMEHKY	1.88	0.57	NS1		LRETACLGK	LKETACLGK	3.47	0.28	NS5		AIVREAIKR	AIIREAIKR		0	NS3
PQPMEHRYS	PQPMEHKYS	0	0.57	NS1		LFLMSGRGI	LFLMSGKGI	3.47	0.23	NS4A		TDFVGKTVW	TDFAGKTVW	3.17	0.31	NS3
QPMEYKYSW	QPMEHKYSW	1.88	0.57	NS1		LIMKDGRVL	LVMKDGRVL	3.73	0.23	NS5		ERVILAGPI	ERVILAGPM	5.34		NS3
MEHRYSWKS	MEHKYSWKS	0	0.57	NS1		KDLGLGSIT	KDLGLGSII	0.29	0.22	NS4B		LENPHLSEK	LENPHLPEK	0.18	0.41	NS5
EHRYSWKSW	EHKYSWKSW	0	0.57	NS1		EAIMAVGMV	EAVMAVGMV	5.93	0.17	NS2B		LPMTVAAMG	LPMAVAAMG	2.86	0.36	NS2A
HVTMLDVDL	HATMLDVDL	0	0.54	NS4B		GIESETPNL	GIESEKPNL	1.92	3.19	NS5		TSMSFSCIA	TSMSFSCIV	0.39	2.57	E
STLQETWNR	STSQETWNR	2.68	0.54	E		MIVGRQEKG	MIVGIQEKG	0.28	3.13	M		QADMGCAIN	QADMGCVIN	3.89	0.61
GDDCVVKPI	GDDCVVKPV	1.86	0.54	NS5		ESEMIIPKN	ESEMIIPKS	0.62	2.42	NS1		KVDTRTPRS	KVDTRTPRP	0.31	3.29	NS5
DDCVVKPID	DDCVVKPVD	1.86	0.54	NS5		CDGTTVIVT	CDGTTVVVT	3.13	1.75	NS1		LMMILPAAL	LVMILPAAL	0.42	0	C
TKKDLGIGH	TKKDLGIGY	2.09	0.54	NS4B		NDTGKHGME	NDTGKHGKE	2.99	0.44	E		MAKNKPTLD	MARNKPTLD	0.37	5.4	E
EPEHALLAK	EPEHALLAT	1.74	0.54	NS5		EEVAVQNWL	EEIAVQNWL	2.6	0.29	NS5		AIGIITLYL	VIGIITLYL	0.45	2.57	E
HAAMLDVDL	HATMLDVDL	1.89	0.54	NS4B		GAIFTDENK	GAVFTDENK	4.57	0.22	NS5		AVPVHWIPT	AVPVHWVPT	4.27	0.21	NS5
MIRPQPMEY	MIRPQPMEH	1.9	0.54	NS1		KERNLHLEG	RERNLHLEG	4.5	0.22	NS5		NGTGNIVAS	NGTGNIVSS	0.32	3.32	NS5
LAKSIFKLT	LATSIFKLT	1.57	0.53	NS5		IGIALLSQS	IGIVLLSQS	0.28	3.53	NS2A		LIAEVEPED	LVAEVEPED	3.14	5.34	M
AKSIFKLTY	ATSIFKLTY	1.57	0.53	NS5		AIDLGELCE	AMDLGELCE	0.29	3.42	M		TVEITPQAS	TAEITPQAS	3.48	0.29	E
KSIFKLTYQ	TSIFKLTYQ	1.57	0.53	NS5		IDLGELCED	MDLGELCED	0.29	3.42	M		FVGKTVWFV	FAGKTVWFV	3.17	0.31	NS3
ALLAKSIFK	ALLATSIFK	1.57	0.53	NS5		AILAYTIGT	AILAYTVGT	0.38	3.2	M		WVMKIGIGV	WVMKIGIGI	0.44	0	E
LLAKSIFKL	LLATSIFKL	1.57	0.53	NS5		IMKDGRVLV	IMKDGRILV	3.73	2.96	NS5		YAMCLNTFV	YAMCTNTFV	3.31	0.3	E
TITPQAPTT	TITPQAPTS	1.37	0.53	E		NDTGKHGKE	NDTGKHGQE	0.44	1.98	E		ATPPGTADA	ATPPGTAEA	0.29	3.43	NS3
HALLAKSIF	HALLATSIF	1.57	0.53	NS5		GAIITWIGM	GVIITWIGM	3.2	0.54	E		GCAINWKGK	GCVINWKGK	3.89	0.34	NS1
EHALLAKSI	EHALLATSI	1.57	0.53	NS5		DVSKKEGGA	DVGKKEGGA	2.28	0.53	NS5		ERKKLRPRW	EKKKLRPRW	3.34	0.3	NS3
PEHALLAKS	PEHALLATS	1.55	0.53	NS5		KVSCTILAV	KVSCTILAA	3.36	0.3	NS2A		EKAADVTWE	EKAADITWE	2.65	0.37	NS2B
TEIQLTDYG	SEIQLTDYG	1.91	0.52	E		MVLLQMEDK	MVLLQMENK	0.29	3.39	E		VPYLGKRED	IPYLGKRED		5.34	NS5
TPQAPTTEI	TPQAPTSEI	1.37	0.52	E		NIWLRLKEK	NIWLKLKEK	2.57	3.26	NS1		ASLIEVKTC	ASFIEVKTC	0.29	3.43	NS1
ITPQAPTTE	ITPQAPTSE	1.37	0.52	E		GSIATQQPE	GGIATQQPE	3.3	3.16	NS4B		EAILPEEQD	EAVLPEEQD	2.81	0.53	E
PTTEIQLTD	PTSEIQLTD	1.36	0.52	E		LGKSEFQIY	LGKSEFQTY	0.57	2.23	NS5		SAVPVHWIP	SAVPVHWVP	4.53	0.21	NS5
QAPTTEIQL	QAPTSEIQL	1.37	0.52	E		LGQVMLLIL	LGQVMLLVL	2.04	0.51	NS4B		DLENPHLLE	DLENPHLPE	3.21	0.41	NS5
APTTEIQLT	APTSEIQLT	1.37	0.52	E		AMDLGELCE	AIDLGELCE	3.42	0.29	C		EPWLRNNQF	EPWLKNNQF	2.41	0.41	NS5
PQAPTTEIQ	PQAPTSEIQ	1.37	0.52	E		LEYTIVVTP	LEYTIVITP	3.56	0.29	E		YGMEIRPIN	YGMEIRPIS	3.1	0.31	NS1
TTEIQLTDY	TSEIQLTDY	1.36	0.52	E		NRFTMRHKK	NRFTMKHKK	3.62	0.28	NS5		DNALKINWY	DKALKINWY	0.31	3.31	E
YSWRSWGKA	YSWKSWGKA	2.68	0.52	NS1		REAQKRAAA	REAQKRTAA	4.4	0.23	NS4B		GCVTTMAKN	GCVTTMARN	0.37	5.4	E
PWMEDKTHI	PWMEDKTHV	1.9	0.51	NS5		LGLGSIITQ	LGLGSIATQ	0.22	3.45	NS4B		VPVHWVPTS	VPVHWIPTS	0.21	4.27	NS5
MEDKTHISS	MEDKTHVSS	1.91	0.51	NS5		KDLGLGSII	KDLGLGSIA	0.22	3.42	NS4B		NLVKLMSGK	NIVKLMSGK	2.79	0.48	NS5
WMEDKTHIS	WMEDKTHVS	1.9	0.51	NS5		QQPESNILD	QEPESNILD	3.65	2.4	NS4B		VHWIPISRT	VHWIPTSRT	5.34	4.27	NS5
EDKTHISSW	EDKTHVSSW	1.91	0.51	NS5		DRKWCFDGI	DRRWCFDGI	0.45	1.55	NS3		DTGCVINWK	DMGCVINWK	0.29	0.61	NS1
MTGTLAVFF	MTGTLAVFL	1.97	0.5	NS2A		KITPQSPIT	KITPQSSIT	3.2	0.28	E		DLENPHLSE	DLENPHLPE	0.18	0.41	NS5
AWKTTAMAL	AWKTTAMVL	0.07	0.49	NS2A		AVLHTAEVG	AVLHTAEAG	0.24	4.26	NS4A		PAALAFHLT	PATLAFHLT	0.3	3.27	CprM
MAMVLSIVS	TAMVLSIVS	3.86	0.49	NS2A		KASFIEVKS	KASFIEVKN	0.4	3.47	NS1		NIVASVNMV	NIVSSVNMV	0.3	3.32	NS5
WKTMAMVLS	WKTTAMVLS	7.28	0.49	NS2A		QKGILGYSQ	QKGIFGYSQ	3.88	3.18	NS3		TAAVLLLVT	TAAVLLLIT	3.32	0.31	NS4B
YAWKTMAMV	YAWKTTAMV	5.38	0.49	NS2A		QTAINQVRS	QAAINQVRS	0.3	3.08	NS		KNFQTTPGT	KNFQTMPGT	0	0.44	NS3
YAWKTTAMA	YAWKTTAMV	0.07	0.49	NS2A		QTKPGIFKT	QTKPGLFKT	0.44	2.23	NS3		SLCLMMILP	SLCLVMILP	0.42	0	C
KTMAMVLSI	KTTAMVLSI	5.45	0.49	NS2A		IESETPNLD	IESEIPNLD	1.92	1.49	NS5		ITHHAVSRG	TTHHAVSRG	0.38	2.6	NS5
GTLAVFFLL	GTLAVFLLL	1.97	0.49	NS2A		FQTYKKSGI	FQIYKKSGI	2.23	0.49	NS5		SKPTLDIEL	NKPTLDIEL	2.41	0.41	E
AWKTMAMVL	AWKTTAMVL	7.28	0.49	NS2A		AVLAYTIGT	AILAYTIGT	3.16	0.38	M		LTCSNTIFT	LTCSNTMFT		0	NS2A
KTTAMALSI	KTTAMVLSI	0.07	0.49	NS2A		IFKSIQRLT	IFKSIQHLT	0.25	0.35	NS5		ADLENPHLL	ADLENPHLP	4.34	0.41	NS5
TGTLAVFFL	TGTLAVFLL	1.94	0.49	NS2A		NALTALNDM	SALTALNDM	3.28	0.31	NS5		GLKRGETTH	GLKRGEITH	2.6	0.39	NS5
TAMALSIVS	TAMVLSIVS	0.07	0.49	NS2A		MRHKKATYE	MKHKKATYE	3.56	0.28	NS5		CIVIGIITL	CIAIGIITL	2.57	0.45	E
TTAMALSIV	TTAMVLSIV	0.07	0.49	NS2A		NPTVEAGRT	NPTIEAGRT	3.56	0.28	NS5		FSGVSWVMK	FSGVSWIMK	0.3	3.32	E
WKTTAMALS	WKTTAMVLS	0.07	0.49	NS2A		QKRAAAGIM	QKRTAAGIM	4.4	0.23	NS4B		KCPHITEVE	KCPHIAEVE	0.44	0	C
TMAMVLSIV	TTAMVLSIV	3.86	0.49	NS2A		NHMEGEHKK	NHMKGEHKK	3.97	0.22	NS5		CPTQGEAVL	CPTQGEAIL	0.53	2.81	E
TFIKTTFSL	TFIKTTLSL	1.76	0.48	NS2A		MVQADSGCV	MVQADTGCV	1.77	0.28	E/NS1		PHLSEKKIT	PHLLEKKIT	0	3.25	NS5
LTFIKTTFS	LTFIKTTLS	1.76	0.47	NS2A		ITPQSSITE	VTPQSSITE	0.28	3.62	E		GMEIRPISE	GMEIRPINE	0.31	3.1	NS1
SLTFIKTTF	SLTFIKTTL	1.77	0.47	NS2A		MEGEGVFKN	MEGEGVFKS	3.42	2.64	NS5		ADMGCAINW	ADMGCVINW	3.89	0.61
QMESEGIFS	QMESEGIFL	2.19	0.45	NS5		LIFILLTAV	LIFILLAAV	0.4	3.2	M		DMGCVINWK	DTGCVINWK	0.61	0.29	NS1
MESEGIFSP	MESEGIFLP	2.19	0.44	NS5		KEEEEAGVL	REEEEAGVL	0.18	5.55	NS5		GRVPSHLAH	GRVPTHLAH	0.27	1.81	NS4A
GIFSPSELE	GIFLPSELE	2.08	0.43	NS5		EVGGRAYNH	EAGGRAYNH	0.3	4.2	NS4A		LKRRSWPLN	PKRRSWPLN	0.3	3.6
EGIFSPSEL	EGIFLPSEL	2.11	0.43	NS5		DVFCDSKLM	DAFCDSKLM	0.31	3.23	NS1		SLRETACLG	SLKETACLG	0.48	2.08	NS5
SFSMTCIAV	SLSMTCIAV	2.71	0.43	E		LYLGAMVQA	LYLGVMVQA	0.43	2.19	E		ERLQRKHGG	ERLQRKYGG	0.22	4.56	NS5
SEGIFSPSE	SEGIFLPSE	2.11	0.43	NS5		LVISGLFPI	LVISGLFPV	3.24	2.03	NS2B		FFTFVLLLS	LFTFVLLLS	0.34	3.22	NS2A
SPSELETPN	LPSELETPN	2.02	0.43	NS5		MEVEIWTKE	VEVEIWTKE	0.52	1.91	NS3		LLIVSGIFP	LLIVSGVFP	12.93	0.08	NS2B
FSMTCIAVG	LSMTCIAVG	2.71	0.43	E		ENVEVEIWT	ENMEVEIWT	1.97	0.52	NS3		ADVTWEEEA	ADITWEEEA	2.8	0.36	NS2B
FSPSELETP	FLPSELETP	2.04	0.43	NS5		ENWLNNDTQ	ENWLNNNTQ	2.7	0.42	NS5		GTAEAFPQS	GTADAFPQS	3.43	0.29	NS3
ESEGIFSPS	ESEGIFLPS	2.08	0.43	NS5		EGIFKSIQH	EGIFKSIQR	0.35	0.25	NS5		KASFIEVKT	KASLIEVKT	3.43	0.29	NS1
IFSPSELET	IFLPSELET	2.07	0.42	NS5		GKFKIVKEI	GKFKVVKEI	0.28	3.5	E		MEDKTPVTT	MEDKTPITT	0.32	4.35	NS5
SSALLWMAN	SSALLWMAS	0	0.41	NS4A		MGKVRKDIQ	MGKIRKDIQ	0.3	3.36	NS5		YQKTRLNDW	YQKTKLNDW	3.36	0.3	NS3
VLLWMASVE	ALLWMASVE	2.71	0.41	NS4A		PSPPPMGKA	PSPPPVGKA	3.61	0.41	NS3		AADVTWEEE	AADITWEEE	2.65	0.36	NS2B
ALLWMANVE	ALLWMASVE	0	0.41	NS4A		AILAYTVGT	AILAYTIGT	3.2	0.38	M		TEYQKTKLN	TEYQKTRLN	0.3	3.31	NS3
SALLWMANV	SALLWMASV	0	0.41	NS4A		LVDKERNLH	LVDRERNLH	4.53	0.27	NS5		WITDFVGKT	WITDFAGKT	3.17	0.31	NS3
SVLLWMASV	SALLWMASV	2.71	0.41	NS4A		MKITAEWLW	MRITAEWLW	3.42	0.25	NS5		IVSGVFPYS	IVSGIFPYS	0.08	12.93	NS2B
SSVLLWMAS	SSALLWMAS	2.71	0.41	NS4A		MIIPKNLAG	MIIPKNFAG	3.56	0.24	NS1		GIGDNALKI	GIGDKALKI	0.36	3.37	E
ASSVLLWMA	ASSALLWMA	2.68	0.36	NS4A		ARRGTGNMG	TRRGTGNMG	3.18	2.1			CPHIAEVEP	CPLIAEVEP	0	3.14	M
TGKEIVDLM	TGREIVDLM	3.58	0.28	NS3		MWTLMYFHR	MWSLMYFHR	0.21	4.57	NS5		SMSFSCIVI	SMSFSCIAI	2.57	0.39	E
EHTGKEIVD	EHTGREIVD	3.58	0.28	NS3		EAQKRTAAG	EAQKRAAAG	0.23	4.4	NS4B		IPLQWIASA	VPLQWIASA	0.3	3.3	NS4A
VKSEHTGKE	VKSEHTGRE	3.38	0.28	NS3		PPPVGKAEL	PPPMGKAEL	0.41	3.61	NS3		LIEVKTCTW	FIEVKTCTW	0.29	3.43	NS1
SEHTGKEIV	SEHTGREIV	3.38	0.28	NS3		LVISGLFPV	LVISGLFPI	2.03	3.24	NS2B		PNYNLIIMD	PNYNLVIMD	0.4	2.99	NS3
PAVLRKLCI	PAILRKLCI	3.46	0.28	E		KSRLNALGK	KSRLNTLGK	0.47	3.16	NS5		TYKCPHIAE	TYKCPHITE	0	0.44	M
AVLRKLCIE	AILRKLCIE	3.46	0.28	E		ATWAKNIQA	ATWAKNIQV	3.08	2.17	NS5		HGGMLVRNP	YGGMLVRNP	0.21	4.48	NS5
HTGKEIVDL	HTGREIVDL	3.58	0.28	NS3		GIESEKPNL	GIESEIPNL	3.19	1.51	NS5		VRQMEGEGV	IRQMEGEGV	3.43	0.29	NS5
VLRKLCIEA	ILRKLCIEA	3.46	0.28	E		PSPPPVGKA	PSPPPVEKA	0.41	0.5	NS3		KWCFDGQRN	KWCFDGERN	0.3	3.32	NS3
GKEIVDLMC	GREIVDLMC	3.58	0.28	NS3		FDGVKNNQI	FDGIKNNQI	2.62	0.44	NS3		TTWEDIPYL	TTWEDVPYL	5.34	3.05	NS5
NPAVLRKLC	NPAILRKLC	3.45	0.28	E		KPGLFKTNT	KPGIFKTNT	2.13	0.44	NS3		TKEGEKKKL	TKEGERKKL	0.3	3.34	NS3
KTEVTNPAV	KTEVTNPAI	3.18	0.28	E		IEKMEALQR	IEKMETLQR	2.31	0.43	NS5		EEHSSTWHY	EEHNSTWHY	3.32	0.3	NS5
KSEHTGKEI	KSEHTGREI	3.38	0.28	NS3		IDGPETTEC	IDGPETAEC	3.06	0.39	NS1		FQTTPGTFQ	FQTMPGTFQ	0	0.44	NS3
EVTNPAVLR	EVTNPAILR	3.15	0.28	E		EIKSCHWPK	EVKSCHWPK	0.19	0.38	NS1		FSGVSWIMK	FSGVSWVMK	3.32	0.3	E
TNPAVLRKL	TNPAILRKL	3.15	0.28	E		NILNRRRRT	NILNKRRRT	0.36	0.31	C		TTWEDVPYL	TTWEDIPYL	3.05	5.34	NS5
VTNPAVLRK	VTNPAILRK	3.15	0.28	E		QGEPSLKEE	QGEPSLNEE	3.62	0.3	E		AVKDERAVH	AIKDERAVH	0.31	3.43	NS1
KEIVDLMCH	REIVDLMCH	3.58	0.28	NS3		GVMVQADSG	GVMVQADTG	2.56	0.28	E/NS1		CPLIAEVEP	CPHIAEVEP	3.14	0	M
TEVTNPAVL	TEVTNPAIL	3.32	0.28	E		MVNGVVRLL	MVNGVVKLL	4.98	0.2	NS5		GAVLTHNGK	GAVLTYNGK	3.03	0.34	NS3
AVKSEHTGK	AVKSEHTGR	3.38	0.28	NS3		ATVTGGIFL	AAVTGGIFL	5.92	0	NS4A		SMRKTDWLP	SMRKSDWLP		0	NS2A
PLTMFLIAE	PLTMFLITE	3.65	0.24	NS2A		LDDRFASAL	IDDRFASAL	0.55	0.45	NS5		TSLCLMMIL	TSLCLMMML	0.42	3.26	C
KPLTMFLIA	KPLTMFLIT	3.65	0.24	NS2A		IAGPWHLGK	TAGPWHLGK	3.42	0.27	NS1		WQKQTQRSG	WQKQTRRSG		0
CASIMIEEV	CVSIMIEEV	0.06	0.23	NS2A		AVMAVGMVS	AIMAVGMVS	0.17	5.93	NS2B		RVPSHLAHR	RVPSHLAYR	0.27	4.55	NS4A
TLFFLSGRG	TLFFLSGKG	4.06	0.23	NS4A		NEDHWFSRG	NEDHWFSRE	0.21	4.88	NS5		AAVEDEEFW	AAVEDEDFW	3.32	0.31	NS5
FFLSGRGLG	FFLSGKGLG	4.39	0.23	NS4A		EKASFIEIK	EKASFIEVK	0.18	4.68	NS1		GWNLVKLMS	GWNIVKLMS	2.79	0.48	NS5
GRGLGKTSI	GKGLGKTSI	4.37	0.23	NS4A		FLCKHSMVD	FVCKHSMVD	0	3.71	E		TMFTLTVAW	TIFTLTVAW	0		NS2A
KGSLITCAK	KGSLLTCAK	4.48	0.23	E		GYHTQTAGP	GYHTQIAGP	0.22	3.42	NS1		QTMPGTFQT	QTMPGIFQT	0.44	3.16	NS3
LCASIMIEE	LCVSIMIEE	0.06	0.23	NS2A		IGTTHFQRA	VGTTHFQRA	0.26	3.2	M		TNMEAQLVR	TNMEAQLIR	3.43	0.32	NS5
LCISIMIEE	LCVSIMIEE	3.29	0.23	NS2A		IGVIITWIG	IGAIITWIG	0.54	3.2	E/NS1		VTTWEDVPY	VTTWEDIPY	2.94	5.34	NS5
FGKGSLITC	FGKGSLLTC	4.48	0.23	E		EKWKSRLNA	EKWKSRLNT	0.47	3.16	NS5		RNNQFCIKV	KNNQFCIKV	2.41	0.44	NS5
ISIMIEEVM	VSIMIEEVM	3.35	0.23	NS2A		GPETAECPN	GPETTECPN	0.37	3.06	NS1		ADTGCVINW	ADMGCVINW	0.29	0.61
GLFGKGSLI	GLFGKGSLL	4.48	0.23	E		FGYSQIGAG	LGYSQIGAG	0.32	2.9	NS3		RATWAQNIP	RATWAQNIL	0.3	3.32	NS5
CISIMIEEV	CVSIMIEEV	3.29	0.23	NS2A		AVQTKPGIF	AVQTKPGLF	0.46	2.15	NS3		GAWRQVEKV	GAWRQVERV		5.34	M
ASIMIEEVM	VSIMIEEVM	0.06	0.23	NS2A		AREAVEDGR	AREAVEDSR	0.47	1.9	NS5		GLICVIASS	GLICVIVSS	0.35	3.09	NS4A
ILCASIMIE	ILCVSIMIE	0.06	0.23	NS2A		GLGSIATQQ	GLGSIATQE	3.27	1.74	NS4B		MPGTFQTTT	TPGTFQTTT	0.45	0	NS3
GSLITCAKF	GSLLTCAKF	4.48	0.23	E		FMTQKARDA	FMTQKARNA	0.4	0.48	NS4A		VMEITAEWL	VMGITAEWL	2.55	0.41	NS5
LSGRGLGKT	LSGKGLGKT	4.37	0.23	NS4A		ITDLEKRHV	IMDLEKRHV	0.45	0.48	E		TLKLITQFE	ALKLITQFE	3.38	0.35	NS2A
GKGSLITCA	GKGSLLTCA	4.48	0.23	E		FEIMDLEKR	FEITDLEKR	2.3	0.45	E		LCLMMMLPA	LCLMMILPA	3.26	0.41	C
LGILCASIM	LGILCVSIM	0.06	0.23	NS2A		ILGYSQIGA	IFGYSQIGA	2.79	0.32	NS3		MIAGVLFTF	MIAGVFFTF	3.32	0.37	NS2A
VTLFFLSGR	VTLFFLSGK	3.9	0.23	NS4A		QESNWIQKE	QGSNWIQKE	3.15	0.32	E		AAIIAANEM	AAIVAANEM	0.37	4.3
SGRGLGKTS	SGKGLGKTS	4.37	0.23	NS4A		MAILCVPNA	MAISCVPNA	3.28	0.31	NS2A		AAVLLLVTH	AAVLLLITH	3.32	0.31	NS4B
LFFLSGRGL	LFFLSGKGL	4.39	0.23	NS4A		ILAENEVKL	ILSENEVKL	3.53	0.3	NS1		LITHYAIIG	LVTHYAIIG	0.3	3.32	NS4B
RGLGKTSIG	KGLGKTSIG	4.37	0.23	NS4A		LNDMGKIRK	LNDMGKVRK	3.36	0.3	NS5		MPGTFQTTT	MPGIFQTTT	0.45	2.99	NS3
LFGKGSLIT	LFGKGSLLT	4.48	0.23	E		ILAVVSVSP	ILAAVSVSP	3.42	0.29	NS2A		QLAKRFSRG	QLAKRFSKG	3.27	0.31	C
SLITCAKFK	SLLTCAKFK	4.48	0.23	E		MDLGELCED	IDLGELCED	3.42	0.29	C		KCPLIAEVE	KCPLVAEVE	3.03	5.34	M
FLSGRGLGK	FLSGKGLGK	4.37	0.23	NS4A		EMVTNHMEG	EMVTNHMKG	4.57	0.22	NS5		EAQLIRQME	EAQLVRQME	0.32	3.43	NS5
GILCASIMI	GILCVSIMI	0.06	0.23	NS2A		EYVKTRTND	EYVKTRAND	4.35	0.21	NS3		IVASVNMVS	IVSSVNMVS	0.3	3.32	NS5
ITCAKFKCV	LTCAKFKCV	4.48	0.22	E		GRGWPLSKM	GKGWPLSKM	0.2	5.19	NS4B		ENQWDSARA	ENQWDSAKA	3.21	0.31	NS5
HQLWTTLLS	HQLWITLLS	0.13	0.22	NS2A		GEPSLNEEQ	GEPSLKEEQ	0.3	3.62	E		QSCDHRLMS	QLCDHRLMS	3.43	0.3	NS1
SLGILCASI	SLGILCVSI	0.06	0.22	NS2A		MDLEKRHVL	MDLEKRYVL	0.47	3.36	E		DTVTYKCPL	DTVTYKCPH	3.21	0.3	M
WTTLLSLTF	WITLLSLTF	0.13	0.22	NS2A		QSTIPETIL	QSTIPETVL	0.39	3.3	NS2A		ATWAQNILT	ATWAQNIPT	3.32	0.3	NS5
QPHQLWTTL	QPHQLWITL	0.13	0.22	NS2A		LIGVIITWI	LIGAIITWI	0.6	3.2	E		QAGERRRDK	QAGEHRRDK	0		M
LWATLLSLT	LWITLLSLT	5.21	0.22	NS2A		IVSIQEKGK	IVGIQEKGK	1.85	3.13	M		QGAGWSLKE	QGAGWSLRE	2.08	0.5	NS5
LWTTLLSLT	LWITLLSLT	0.13	0.22	NS2A		IWLKLKEKQ	IWLRLKEKQ	3.26	2.57	NS1		AAIKDERAV	AAVKDERAV	3.43	0.31	NS1
EFQPHQLWT	EFQPHQLWI	0.13	0.22	NS2A		DTGKHGKEI	DTGKHGQEI	0.44	1.98	E		AHRTRNALD	AYRTRNALD	0.22	4.55	NS4A
FSLGILCAS	FSLGILCVS	0.06	0.22	NS2A		ENMEVEIWT	ENVEVEIWT	0.52	1.97	NS3		NEWITDFAG	NEWITDFVG	0.3	3.17	NS3
LITCAKFKC	LLTCAKFKC	4.48	0.22	E		ILREVGKKE	ILRDVGKKE	0	0.53	NS5		AHTLIMIGS	THTLIMIGS	3.44	0	NS2A
WATLLSLTF	WITLLSLTF	5.21	0.22	NS2A		QHLTVTEEI	QRLTVTEEI	0.6	0.47	NS5		YIAGAGLAF	YLAGAGLAF	5.34		NS4B
QLWTTLLSL	QLWITLLSL	0.13	0.22	NS2A		LIDGPETTE	LIDGPETAE	3.06	0.39	NS1		HIAEVEPED	LIAEVEPED	0	3.14	M
TTLLSLTFI	ITLLSLTFI	0.04	0.22	NS2A		NTPFNMLKR	STPFNMLKR	3.36	0.3	C		VAEVEPEDI	IAEVEPEDI	5.34	2.12	M
FQPHQLWTT	FQPHQLWIT	0.13	0.22	NS2A		ENKAWLVHR	EDKAWLVHR	3.39	0.29	E		EDEDFWKLV	EDEEFWKLV	0.37	3.32	NS5
QLWATLLSL	QLWITLLSL	5.21	0.22	NS2A		LHTAEVGGK	LHTAEVGGR	0	0.29	NS4A		SWIMKIGIG	SWVMKIGIG	3.32	0.3	E
HQLWATLLS	HQLWITLLS	2.95	0.22	NS2A		GEPHMIVGI	GEPHMIVGR	3.13	0.28	M		SAAVKDERA	SAAIKDERA	0.31	3.43	NS1
PHQLWTTLL	PHQLWITLL	0.13	0.22	NS2A		LAVLHTAEA	LAVLHTAEV	4.26	0.24	NS4A		ADLENPHLP	ADLENPHLS	0.41	0.18	NS5
ATLLSLTFI	ITLLSLTFI	4.15	0.22	NS2A		ASFIEVKSC	ASFIEIKSC	0.39	0.18	NS1		ADLENPHLP	ADLENPRLP	0.41	2.7	NS5
VIALFLAHA	VTALFLAHA	1.83	0.21	M		PMVTQMAMT	PTVTQMAMT	0.28	3.59	NS5		HLERLQRKH	HLERLQRKY	0.22	4.56	NS5
IGHVAVENH	IGHVAAENH	3.02	0.21	NS4B		GKHGQEIKV	GKHGMEIKV	1.98	2.99	E		SRGLLNGQG	SKGLLNGQG	3.27	0.32	C
IGHVAAENQ	IGHVAAENH	0	0.21	NS4B		GKHGQEIKV	GKHGKEIKV	1.98	2.6	E		TALLIVSGV	TALLIVSGI	0.08	12.93	NS2B
IALFLAHAI	TALFLAHAI	1.95	0.21	M		GIFKTNTGT	GLFKTNTGT	0.44	2.07	NS3		TALVSLTCS	TALISLTCS	3.38	0.31	NS2A
KNVQTAPGT	KNVQTMPGT	6.03	0.2	NS3		HVQRIETWI	HAQRIETWI	0.22	4.36	M		WEDVPYLGK	WENVPYLGK	3.05	0.31	NS5
TMFLIAENK	TMFLITENK	3.69	0.2	NS2A		NHMEGEHKR	NHMEGEHKK	3.2	3.97	NS5		LVSAGSGKV	LVSAGSGEV	0.59	2.12	NS1
NVQTAPGTF	NVQTMPGTF	6.03	0.2	NS3		KSCHWPKSH	KNCHWPKSH	0.29	3.53	NS1		IFQTTTGEI	TFQTTTGEI	2.99	0.33	NS3
HPGFTVIAL	HPGFTVTAL	2.48	0.2	M		GEGVFKSIQ	GEGVFKNIQ	2.64	3.37	NS5		ALLIVSGIF	ALLIVSGVF	12.93	0.08	NS2B
ALSIVSLFP	ILSIVSLFP	0.07	0.2	NS2A		AIPETVLEL	TIPETVLEL	3.16	3.3	NS2A		AGVSLLPLC	AGVSLLPVC	3.43	0.38	NS2A
KNPKNVQTT	KNPKNVQTM	0.17	0.2	NS3		HVLGRLITV	YVLGRLITV	0.31	3.25	E		AIKDERAVH	AVKDERAVH	3.43	0.31	NS1
NVQTTPGTF	NVQTMPGTF	0.17	0.2	NS3		KSIQHLTVT	KNIQHLTVT	0.39	3.24	NS5		KAADITWEE	KAADVTWEE	0.37	2.65	NS2B
VQTTPGTFK	VQTMPGTFK	0.17	0.2	NS3		PWLPGADTQ	PWLPGADKQ	0.32	3.22	E		AMCTNTFVL	AMCLNTFVL	0.3	3.31	E
IAENKIWGR	ITENKIWGR	4.14	0.2	NS2A		GIFKSIQRL	GVFKSIQRL	0.25	3.2	NS5		CQSSSMRKS	CQSSSMRKT	0		NS2A
LTMFLIAEN	LTMFLITEN	3.65	0.2	NS2A		ITVIDLDPI	VTVIDLDPI	4.31	3.18	NS4B		LSEKKITQW	LPEKKITQW	0	0.45	NS5
TPGTFKTPE	MPGTFKTPE	0.16	0.2	NS3		NIQTAINQV	NIQAAINQV	0.29	3.08	NS5		WMEDKTPVT	WMEDKTPIT	0.32	4.35	NS5
SFSLGILCA	SFSLGILCV	0.06	0.2	NS2A		LWKELGKEK	LWKELGKKK	0	2.63	NS5		LLIVSGVFP	LLIVSGIFP	0.08	12.93	NS2B
AENKIWGRK	TENKIWGRK	1.5	0.2	NS2A		AAVQNWLAR	VAVQNWLAR	3.16	2.6	NS5		NTMFTLTVA	NTIFTLTVA	0		NS2A
QTTPGTFKT	QTMPGTFKT	0.17	0.2	NS3		LKLKEKQDA	LRLKEKQDA	3.03	2.57	NS1		SNGTGNIVA	SNGTGNIVS	0.32	3.32	NS5
PKNVQTTPG	PKNVQTMPG	0.17	0.2	NS3		LAYRVAAEG	LAYKVAAEG	0.41	2.52	NS3		TRRSGVLWD	TQRSGVLWD	0
TAPGTFKTP	TMPGTFKTP	1.59	0.2	NS3		MSGKGIGKM	MSGKGVGKM	0.23	2.4	NS4A		TWEDIPYLG	TWEDVPYLG	5.34	3.05	NS5
MFLIAENKI	MFLITENKI	3.79	0.2	NS2A		KEKQDAFCD	KEKQDVFCD	3.39	2.39	NS1		VKVQRPTPK	VKVQRPTPT	3.32	0.3	NS5
QTAPGTFKT	QTMPGTFKT	6.03	0.2	NS3		LKEKQDAFC	LKEKQDVFC	3.39	2.39	NS1		ATWAQNIPT	ATWAQNILT	0.3	3.32	NS5
GFTVIALFL	GFTVTALFL	2.48	0.2	M		ETLQRKYGG	EALQRKYGG	0.43	2.32	NS5		LVSAGSGEV	LVSAGSGKV	2.12	0.59
DLGIGHVAV	DLGIGHVAA	3.86	0.2	NS4B		DDCVVKPID	DDCVVKPLD	0.46	2.21	NS5		RNKPTLDIE	KNKPTLDIE	5.4	0.33	E
TVIALFLAH	TVTALFLAH	2.48	0.2	M		NTRRGTGNV	NTRRGTGNM	0	2.06			DKALKINWY	DNALKINWY	3.31	0.31	E
NPKNVQTTP	NPKNVQTMP	0.17	0.2	NS3		KPNLDIIGK	TPNLDIIGK	3.19	1.92	NS5		CVTTMAKNK	CVTTMARNK	0.37	5.4	E
TTPGTFKTP	TMPGTFKTP	0.16	0.2	NS3		NTRRGTGNM	NTRRGTGNI	2.06	0.74			ENPHLLEKK	ENPHLPEKK	3.1	0.41	NS5
NPKNVQTAP	NPKNVQTMP	6.03	0.2	NS3		KPIDDRFAS	KPLDDRFAS	0.45	0.55	NS5		LMTLKLITQ	LMALKLITQ	3.38	0.35	NS2A
MVLSIVSLF	MILSIVSLF	2.11	0.2	NS2A		KIVQPENLE	KVVQPENLE	4.06	0.5	E		QHQVGNDTQ	QHQVGNETQ	3.43	0.29	E
VQTAPGTFK	VQTMPGTFK	6.03	0.2	NS3		PVGKAELED	PVEKAELED	0.41	0.5	NS3		SNTMFTLTV	SNTIFTLTV	0		NS2A
VLSIVSLFP	ILSIVSLFP	2.11	0.2	NS2A		PSVIEKMEA	PSVIEKMET	2.35	0.43	NS5		TRTPRSMPG	TRTPRPMPG	0.32	3.29	NS5
MALSIVSLF	MILSIVSLF	0.07	0.2	NS2A		KARNALDNL	KARDALDNL	0.48	0.39	NS4A		FAGKTVWFV	FVGKTVWFV	0.31	3.17	NS3
KNVQTTPGT	KNVQTMPGT	0.17	0.2	NS3		IAEDGSMSI	ISEDGSMSI	3.2	0.36	NS2B		GCVINWKGK	GCAINWKGK	0.34	3.89	NS1
PKNVQTAPG	PKNVQTMPG	6.03	0.2	NS3		LAVTIMAIL	LAVTIMAIS	3.28	0.33	NS2A		ITTWENVPY	VTTWENVPY	4.04	0.28	NS5
LIAENKIWG	LITENKIWG	3.88	0.2	NS2A		ILNRRRRTA	ILNKRRRTA	0.38	0.31	C		KASLIEVKT	KASFIEVKT	0.29	3.43	NS1
APGTFKTPE	MPGTFKTPE	1.59	0.2	NS3		ALNDMGKIR	ALNDMGKVR	3.39	0.3	NS5		WVMKIGIGV	WIMKIGIGV	0.44	3.32	E
PGFTVIALF	PGFTVTALF	2.48	0.2	M		LAENEVKLT	LSENEVKLT	3.53	0.3	NS1		YGGMLVRNP	HGGMLVRNP	4.48	0.21	NS5
FTVIALFLA	FTVTALFLA	2.48	0.2	M		EPSKGWNDW	EPSRGWNDW	3.68	0.28	NS5		WIMKIGIGV	WVMKIGIGV	3.32	0.44	E
FLIAENKIW	FLITENKIW	3.79	0.2	NS2A		EMIIPKNLA	EMIIPKNFA	3.56	0.24	NS1		RTPRPMPGT	RTPRSMPGT	3.29	0.32	NS5
KNPKNVQTA	KNPKNVQTM	6.03	0.2	NS3		HTAEVGGRA	HTAEVGGKA	0.29	0	NS4A		LIIMDEAHF	LVIMDEAHF	0.4	2.99	NS3
RHPGFTVIA	RHPGFTVTA	2.7	0.19	M		LNEAVMAVG	LNEAIMAVG	0.17	5.93	NS2B		TYGWNLVKL	TYGWNIVKL	2.79	0.38	NS5
KHGVERLKR	KHGAERLKR	1.38	0.19	NS5		HELVMKDGR	HELIMKDGR	0.23	4.46	NS5		GDKALKINW	GDNALKINW	3.31	0.31	E
GTERLKRMA	GAERLKRMA	0	0.19	NS5		FPQSNAPIM	FPQSNAPII	0.25	3.82	NS3		GRVPSHLAH	GRVPSHLAY	0.27	4.55	NS4A
KHGTERLKR	KHGAERLKR	0	0.19	NS5		HEEGICGIR	QEEGICGIR	0.28	3.56	NS1		FSCIVIGII	FSCIAIGII	2.57	0.45	E
GIGSRDFVE	GIGNRDFVE	4.72	0.19	E		EVPYLGKRE	EIPYLGKRE	0.28	3.53	NS5		LPAIVREAI	LPAIIREAI		0	NS3
YAWKTMAMV	YAWKTMAMI	5.38	0.19	NS2A		QTAGPWHLG	QIAGPWHLG	0.28	3.42	NS1		NQWDSARAA	NQWDSAKAA	3.21	0.31	NS5
IGSRDFVEG	IGNRDFVEG	4.72	0.19	E		GKVRKDIQQ	GKIRKDIQQ	0.3	3.36	NS5		SLKDTLKRR	SLKDTPKRR	0.44	3.54	NS2A
HGAERLRRM	HGAERLKRM	0	0.19	NS5		GAVLMHRGK	GAVLMHKGK	0.28	3.31	NS3		TGNIVSSVN	TGNIVASVN	3.32	0.32	NS5
HGTERLKRM	HGAERLKRM	0	0.19	NS5		GAVLTHKGK	GAVLMHKGK	2.03	3.31	NS3		VEKAADITW	VEKAADVTW	0.36	2.83	NS2B
AMALSIVSL	AMILSIVSL	0.07	0.19	NS2A		AISCVPNAV	AILCVPNAV	0.31	3.28	NS2A		VVQADMGCA	VVQADMGCV	3.89	0.58
MRCVGIGSR	MRCVGIGNR	4.69	0.19	E		KILIGVIIT	KILIGAIIT	0.6	3.2	E		AIIREAIKR	AIVREAIKR	0		NS3
TMAMVLSIV	TMAMILSIV	3.86	0.19	NS2A		NHMEGEHKK	NHMEGEHKR	3.97	3.2	NS5		WLPMTVAAM	WLPMAVAAM	2.86	0.36	NS2A
RCVGIGSRD	RCVGIGNRD	4.72	0.19	E		LLSQSTIPE	LLSQSAIPE	2.18	3.16	NS2A		AVEDEDFWK	AVEDEEFWK	0.37	3.32	NS5
LQGSWNTGE	FQGSWNTGE	2.65	0.19	NS3		IQVAINQVR	IQAAINQVR	2.17	3.08	NS5		CVIASSGML	CVIVSSGML	0.35	3.09	NS4A
GVERLKRMA	GAERLKRMA	5.75	0.19	NS5		FSTNIWLKL	FTTNIWLKL	0.18	2.67	NS1		KCPLIAEVE	KCPHIAEVE	3.03	0	M
EKHGTERLK	EKHGAERLK	0	0.19	NS5		EEAAVQNWL	EEVAVQNWL	3.16	2.6	NS5		ENVPYLGKR	EDVPYLGKR	0.31	3.05	NS5
VERLKRMAI	AERLKRMAI	5.75	0.19	NS5		PFEITDLEK	PFEIMDLEK	0.45	2.3	E		MPGIFQTTT	MPGTFQTTT	2.99	0.45	NS3
AERLRRMAI	AERLKRMAI	0	0.19	NS5		ADRKWCFDG	ADRRWCFDG	0.38	2.25	NS3		GWNIVKLMS	GWNLVKLMS	0.48	2.79	NS5
AMVLSIVSL	AMILSIVSL	4.36	0.19	NS2A		ALGKSEFQI	ALGKSEFQT	0.53	2.23	NS5		HLERLQRKY	HLERLQRKH	4.56	0.22	NS5
LRHPGFTVI	LRHPGFTVT	2.7	0.19	M		ISGVFPVSI	ISGLFPVSI	0.2	2.07	NS2B		VTTWEDVPY	VTTWENVPY	2.94	0.28	NS5
KTMAMVLSI	KTMAMILSI	5.45	0.19	NS2A		IESEKPNLD	IESETPNLD	3.19	1.92	NS5		VLTYNGKRL	VLTHNGKRL	0.34	3.03	NS3
AWKTMAMVL	AWKTMAMIL	7.28	0.19	NS2A		AVHNWLARV	AVQNWLARV	3.17	0.5	NS5		WQKQTRRSG	WQKQTQRSG	0
GSRDFVEGL	GNRDFVEGL	4.72	0.19	E		FMTQKTRDA	FMTQKARDA	3.53	0.4	NS4A		MCLNTFVLK	MCTNTFVLK	3.31	0.3	E
GGGWRLQGS	GGGWRFQGS	2.72	0.19	NS3		ETTECPNTN	ETAECPNTN	3.06	0.38	NS1		TTWEDVPYL	TTWENVPYL	3.05	0.31	NS5
GIGHVAVEN	GIGHVAAEN	3.02	0.19	NS4B		EVKNCHWPK	EVKSCHWPK	3.53	0.38	NS1		ITETPTWNR	TTETPTWNR	5.34	0.37	E
GAERLRRMA	GAERLKRMA	0	0.19	NS5		ERSWNTGHE	ERSWNSGHE	3.23	0.34	NS3		LIVSGIFPY	LIVSGVFPY	12.93	0.08	NS2B
HGVERLKRM	HGAERLKRM	1.38	0.19	NS5		GCVVSWKNK	GCIVSWKNK	3.93	0.32	E/NS1		IKEEHNSTW	IKEEHSSTW	0.32	3.32	NS5
RLQGSWNTG	RFQGSWNTG	2.65	0.19	NS3		LPWLPGADK	LPWLPGADT	3.22	0.32	E		TRKYLPAII	TRKYLPAIV	0		NS3
VGIGSRDFV	VGIGNRDFV	4.72	0.19	E		PISIPITAA	PVSIPITAA	3.2	0.32	NS2B
GGWRLQGSW	GGWRFQGSW	2.72	0.19	NS3		EVAVQNWLA	EIAVQNWLA	2.6	0.3	NS5
YGGGWRLQG	YGGGWRFQG	2.69	0.19	NS3		QVAINQVRS	QTAINQVRS	2.17	0.3	NS5
EKHGAERLR	EKHGAERLK	0	0.19	NS5		EEAAVQNWL	EEIAVQNWL	3.16	0.29	NS5
SYGGGWRLQ	SYGGGWRFQ	2.69	0.19	NS3		MLINRFTMR	MLINRFTMK	3.59	0.28	NS5
WRLQGSWNT	WRFQGSWNT	2.65	0.19	NS3		QRVLIFILL	QRALIFILL	3.35	0.28	M
TERLKRMAI	AERLKRMAI	0	0.19	NS5		MVMVGAAMT	MVMVGATMT	3.2	0.26	NS2A
CVGIGSRDF	CVGIGNRDF	4.72	0.19	E		AYRIKQKGI	AYRIKQRGI	4.24	0.24	NS3
EKHGVERLK	EKHGAERLK	1.39	0.19	NS5		EEEEQTLTI	EEEEHTLTI	4.43	0.23	NS2B
AMRCVGIGS	AMRCVGIGN	4.69	0.19			ALGAIFTDE	ALGAVFTDE	4.57	0.22	NS5
KHGAERLRR	KHGAERLKR	0	0.19	NS5		HAQRIETWI	HVQRIETWI	4.36	0.22	M
WKTMAMVLS	WKTMAMILS	7.28	0.19	NS2A		QKGIFGYSQ	QRGIFGYSQ	3.18	0.2	NS3
MAMVLSIVS	MAMILSIVS	3.86	0.19	NS2A		KASFIEVKS	KASFIEIKS	0.4	0.18	NS1
GWRLQGSWN	GWRFQGSWN	2.72	0.19	NS3		FWELVDRER	FWELIDRER	0.27	0.15	NS5
SRDFVEGLS	NRDFVEGLS	5	0.19	E		MGETLGEKW	VGETLGEKW	2.23	0	NS5
WLEKHGVER	WLEKHGAER	1.39	0.18	NS5		QMEGEGIFK	QMEGEGVFK	0.24	3.96	NS5
LEKHGTERL	LEKHGAERL	0	0.18	NS5		IKQKGIFGY	IKQKGILGY	3.18	3.88	NS3
LGIGHVAVE	LGIGHVAAE	3.02	0.18	NS4B		ILELTDALA	VLELTDALA	0.29	3.39	NS2A
HSGKDVFFV	HSGKDVFFM	2.21	0.18	NS5		GIESEIPNL	GIESEKPNL	1.51	3.19	NS5
LEKHGVERL	LEKHGAERL	1.39	0.18	NS5		IKQKGILGY	IKQKGIFGY	3.88	3.18	NS3
LDWLEKHGT	LDWLEKHGA	0	0.18	NS5		IIPKNFAGP	IIPKSFAGP	0.24	2.42	NS1
WLEKHGTER	WLEKHGAER	0	0.18	NS5		QLGQVMLLV	QLGQVMLLI	0.51	2.04	NS4B
DWLEKHGTE	DWLEKHGAE	0	0.18	NS5		DLEKRYVLG	DLEKRHVLG	3.36	0.31	E
AENHHHATM	AENHQHATM	0	0.18	NS4B		AAMTDDIGM	ATMTDDIGM	3.22	0.29	NS2A
HSGKDVFFI	HSGKDVFFM	1.94	0.18	NS5		GHGQVDNFS	GHGQIDNFS	3.48	0.29	NS2A
LDWLEKHGV	LDWLEKHGA	1.39	0.18	NS5		IIPKSFAGP	IIPKNFAGP	2.42	0.24	NS1
AAENHHHAT	AAENHQHAT	0	0.18	NS4B		AAAGIMKNP	TAAGIMKNP	4.4	0.23	NS4B
ISYGGGWRL	ISYGGGWRF	5.45	0.18	NS3		GRGIGKMTL	GKGIGKMTL	3.47	0.23	NS4A
DWLEKHGVE	DWLEKHGAE	1.39	0.18	NS5		DLELERATD	DLELERAAD	4.28	0.22	NS2B
PKNVQTMPG	PKNVQTTPG	0.2	0.17	NS3		LAVWNRVWI	LTVWNRVWI	0.22	4.76	NS5
AQIMEVTAK	TQIMEVTAK	1.42	0.17	NS5		ANDWDFVVT	TNDWDFVVT	0.21	4.67	NS3
KNPKNVQTA	KNPKNVQTT	6.03	0.17	NS3		HTLTILIRT	QTLTILIRT	0.23	4.43	NS2B
KAAEVSWEE	KAAEVSWEQ	3.23	0.17	NS2B		GTKKLMRIT	GTKKLMKIT	0.25	3.98	NS5
NKEGDQYIY	NKEGDQYVY	6.12	0.17	NS3		KNEEEEHTL	KNEEEEQTL	0.23	3.87	NS2B
GLLCVMASS	GLLCVTASS	4.01	0.17	NS4A		FICKHSMVD	FVCKHSMVD	0.29	3.71	E
RGTAQIMEV	RGTTQIMEV	4.2	0.17	NS5		LNDTWKMEK	LNDTWKIEK	0.29	3.53	NS1
AVFLLLIMG	AVFLLLVMG	0.59	0.17	NS2A		ATQEPESNI	ATQQPESNI	2.65	3.48	NS4B
QTMPGTFKT	QTTPGTFKT	0.2	0.17	NS3		LKETACLGK	LRETACLGK	0.28	3.47	NS5
KNPKNVQTM	KNPKNVQTT	0.2	0.17	NS3		HTQTAGPWH	HTQIAGPWH	0.22	3.42	NS1
SIGLLCVMA	SIGLLCVTA	4.01	0.17	NS4A		MCTLMAIDL	MCTLMAMDL	0.29	3.42	M
FLLLIMGQL	FLLLVMGQL	0.58	0.17	NS2A		EMVLLQMED	EMVLLQMEN	0.29	3.39	E
QTAPGTFKT	QTTPGTFKT	6.03	0.17	NS3		LKEKQDVFC	LKEKQDAFC	2.39	3.39	NS1
RAKRGTAQI	RAKRGTTQI	0	0.17	NS5		LLQMEDKAW	LLQMENKAW	0.29	3.39	E
NPKNVQTMP	NPKNVQTTP	0.2	0.17	NS3		KPLDDRFAS	KPLDDRFAN	0.55	3.33	NS5
PKNVQTAPG	PKNVQTTPG	6.03	0.17	NS3		LAVTIMAIS	LAVTIMAIL	0.33	3.28	NS2A
PRAKRGTAQ	PRAKRGTTQ	0	0.17	NS5		LFPVSIPIT	LFPISIPIT	2.07	3.24	NS2B
VQTAPGTFK	VQTTPGTFK	6.03	0.17	NS3		PVSIPITAA	PISIPITAA	0.32	3.2	NS2B
LAVFLLLIM	LAVFLLLVM	0.59	0.17	NS2A		IGIESETPN	IGIESEKPN	1.92	3.19	NS5
IMGQLTWND	VMGQLTWND	2.29	0.17	NS2A		GMEIKVTPQ	GKEIKVTPQ	2.99	2.6	E
VSWEEEAEH	VSWEQEAEH	5.5	0.17	NS2B		QEIKVTPQS	KEIKVTPQS	1.98	2.6	E
VQTMPGTFK	VQTTPGTFK	0.2	0.17	NS3		PVWLAYRVA	PVWLAYKVA	0.41	2.59	NS3
IGLLCVMAS	IGLLCVTAS	4.01	0.17	NS4A		GKLEMDFDL	GKLEMDFDF	0.34	2.29	NS1
NVQTAPGTF	NVQTTPGTF	6.03	0.17	NS3		KSEFQIYKK	KSEFQTYKK	0.54	2.23	NS5
LLIMGQLTW	LLVMGQLTW	1.99	0.17	NS2A		INYADRKWC	INYADRRWC	0.38	2.19	NS3
KNVQTAPGT	KNVQTTPGT	6.03	0.17	NS3		HVTRGAVLM	HVTRGAVLT	0.49	2.03	NS3
TSIGLLCVM	TSIGLLCVT	4.19	0.17	NS4A		NNQILEENM	NNQILEENV	0.51	1.99	NS3
WEEEAEHSG	WEQEAEHSG	5.41	0.17	NS2B		QHLTVTEEV	QHLTVTEEI	3.06	0.6	NS5
NPKNVQTAP	NPKNVQTTP	6.03	0.17	NS3		KPLDDRFAN	KPLDDRFAS	3.33	0.55	NS5
LIMGQLTWN	LVMGQLTWN	2.29	0.17	NS2A		ILRDVSKKE	ILRDVGKKE	2.34	0.53	NS5
AAEVSWEEE	AAEVSWEQE	3.23	0.17	NS2B		AAGLFLRKL	AAGLLLRKL	2.03	0.48	NS2A
SLDYAWKTM	SLDYAWKTT	0	0.17	NS2A		MDFDFCDGT	MDFDFCEGT	3.51	0.42	NS1
AEVSWEEEA	AEVSWEQEA	3.25	0.17	NS2B		ADRRWCFDG	ADRKWCFDG	2.25	0.38	NS3
LLLIMGQLT	LLLVMGQLT	0.58	0.17	NS2A		INYADRRWC	INYADRKWC	2.19	0.38	NS3
GTAQIMEVT	GTTQIMEVT	4.36	0.17	NS5		FPISIPITA	FPVSIPITA	3.24	0.32	NS2B
DYAWKTMAM	DYAWKTTAM	0	0.17	NS2A		DLGLGSIAT	DLGLGSITT	3.42	0.29	NS4B
AKRGTAQIM	AKRGTTQIM	3.97	0.17	NS5		AGWSLRETA	AGWSLKETA	3.5	0.28	NS5
LDYAWKTMA	LDYAWKTTA	0	0.17	NS2A		IKITPQSPI	IKITPQSSI	3.2	0.28	E
EVSWEEEAE	EVSWEQEAE	3.25	0.17	NS2B		EIKITPQSP	EIKITPQSS	3.2	0.25	E
NVQTMPGTF	NVQTTPGTF	0.2	0.17	NS3		KSFAGPVSQ	KNFAGPVSQ	2.42	0.23	NS1
TAQIMEVTA	TTQIMEVTA	4.36	0.17	NS5		MSGRGIGKM	MSGKGIGKM	3.47	0.23	NS4A
TPRAKRGTA	TPRAKRGTT	0	0.17	NS5		NKELKCGSG	SKELKCGSG	4.49	0.23	E/NS1
KNVQTMPGT	KNVQTTPGT	0.2	0.17	NS3		HWFSRENSL	HWFSRGNSL	4.88	0.21	NS5
TLAVFLLLI	TLAVFLLLV	0.57	0.17	NS2A		NEAIMAVGM	NEAVMAVGM	5.93	0.17	NS2B
KRGTAQIME	KRGTTQIME	4.2	0.17	NS5		ICSAVPSHW	ICSAVPPHW		0	NS5
SWEEEAEHS	SWEQEAEHS	5.41	0.17	NS2B		MKNPTVDGV	MKNPTVDGI	3.18		NS4B
VFLLLIMGQ	VFLLLVMGQ	0.58	0.17	NS2A		PHWVPTSRT	SHWVPTSRT	0		NS5
LVHQVFGAA	LVHQVFGTA	0	0.16	E		IVGVEPGQL	IIGVEPGQL	0	7.29	E
ADVQNTTFI	ADIQNTTFI	2.32	0.16	NS1		AALGAVFTD	AALGAIFTD	0.22	4.57	NS5
KLVHQIFGT	KLVHQVFGT	4.51	0.16	E		HMKGEHKKL	HMEGEHKKL	0.22	3.97	NS5
FVPPEKCDT	FMPPEKCDT	2.21	0.16	NS5		EQDKRFICK	EQDKRFVCK	0.3	3.73	E
GADIQNSTF	GADIQNTTF	0	0.16	NS1		EQDKRFLCK	EQDKRFVCK	0	3.73	E
VQNTTFIID	IQNTTFIID	2.32	0.16	NS1		PVGKAELED	PMGKAELED	0.41	3.72	NS3
VTTMAKDKP	VTTMAKNKP	5.58	0.16	E		QGEPSLNEE	QGEPSLKEE	0.3	3.62	E
VKTCIWPKS	VKTCTWPKS	4.28	0.16	NS1		PPVGKAELE	PPMGKAELE	0.41	3.61	NS3
LSLDYAWRT	LSLDYAWKT	0	0.16	NS2A		ITPHSGEEH	VTPHSGEEH	0.28	3.59	E
DVFFIPPEK	DVFFMPPEK	1.92	0.16	NS5		DKAWLVHRQ	NKAWLVHRQ	0.29	3.56	E
TCIWPKSHT	TCTWPKSHT	4.28	0.16	NS1		MTQKARDAL	MTQKTRDAL	0.39	3.53	NS4A
TAPGTFKTP	TTPGTFKTP	1.59	0.16	NS3		MSGKGIGKM	MSGRGIGKM	0.23	3.47	NS4A
APGTFKTPE	TPGTFKTPE	1.59	0.16	NS3		ALNDMGKVR	ALNDMGKIR	0.3	3.39	NS5
VFFVPPEKC	VFFMPPEKC	2.21	0.16	NS5		PGYHTQTAG	PGYHTQIAG	0.22	3.39	NS1
VHQIFGTAY	VHQVFGTAY	4.73	0.16	E		PLDDRFASA	PLDDRFANA	0.55	3.33	NS5
TEHGTTATI	TEHGTIATI	5.99	0.16	E		MVGATMTDD	MVGAAMTDD	0.29	3.22	NS2A
AKDKPTLDI	AKNKPTLDI	5.92	0.16	E		AGVIIMLIP	AGMIIMLIP	0.43	3.2	C
EVKTCIWPK	EVKTCTWPK	4.28	0.16	NS1		EHKKLAEAI	EHKRLAEAI		3.2	NS5
YIYMGQPLN	YVYMGQPLN	6.12	0.16	NS3		RALIFILLT	RALIFILLA	0.26	3.2	M
SGKDVFFIP	SGKDVFFMP	1.92	0.16	NS5		MAAILAYTI	MAAVLAYTI	0.38	3.16	M
TTATITPQA	TIATITPQA	6.42	0.16	E		NRAVHADMG	SRAVHADMG		3.16	NS1
SFIEVKTCI	SFIEVKTCT	3.95	0.16	NS1		LVLVGVVTL	LVLVGIVTL	0.25	3.14	E
LVHQIFGTA	LVHQVFGTA	4.51	0.16	E		IVGRQEKGK	IVGIQEKGK	0.28	3.13	M
EGDQYIYMG	EGDQYVYMG	6.12	0.16	NS3		DTGKHGQEI	DTGKHGMEI	1.98	2.99	E
SGKDVFFVP	SGKDVFFMP	2.21	0.16	NS5		MADDIGTGV	MADDIGMGV	3.16	2.97	NS2A
FIPPEKCDT	FMPPEKCDT	1.93	0.16	NS5		ELIMKDGRV	ELIMKDGRI	3.73	2.96	NS5
KLVHQVFGA	KLVHQVFGT	0	0.16	E		HNQTFLIDG	YNQTFLIDG	0.36	2.86	NS1
FIEVKTCIW	FIEVKTCTW	3.92	0.16	NS1		ELGKEKTPR	ELGKKKTPR	0	2.75	NS5
GKDVFFVPP	GKDVFFMPP	2.21	0.16	NS5		FDGIKNNQI	FDGVKNNQI	0.44	2.62	NS3
IEVKTCIWP	IEVKTCTWP	4.21	0.16	NS1		GKEIKITPQ	GKEIKVTPQ	0.28	2.6	E
MPGTFKTPE	TPGTFKTPE	0.2	0.16	NS3		KHGQEIKVT	KHGKEIKVT	1.98	2.6	E
GDQYIYMGQ	GDQYVYMGQ	6.12	0.16	NS3		ESESNILDI	EPESNILDI	0.21	2.4	NS4B
IQNSTFIID	IQNTTFIID	0	0.16	NS1		GNIGETLGE	GNMGETLGE	0.59	2.23	NS5
IYMGQPLNN	VYMGQPLNN	6.12	0.16	NS3		GTGNVGETL	GTGNMGETL	0	2.23	NS5
TTMAKDKPT	TTMAKNKPT	6.01	0.16	E		NTRRGTGNI	NTRRGTGNM	0.74	2.06
QYIYMGQPL	QYVYMGQPL	6.12	0.16	NS3		LLLRKLTSK	LFLRKLTSK	0.51	2.03	NS2A
FFIPPEKCD	FFMPPEKCD	1.93	0.16	NS5		EIPNLDIIG	ETPNLDIIG	0.58	1.92	NS5
TMPGTFKTP	TTPGTFKTP	0.2	0.16	NS3		NIGIESEIP	NIGIESETP	1.47	1.92	NS5
TATITPQAP	IATITPQAP	6.42	0.16	E		MTLGMCCII	MTLGMCCIV	0.5	1.89	NS4A
IWPKSHTLW	TWPKSHTLW	4.28	0.16	NS1		GTGNVGETL	GTGNIGETL	0	0.59	NS5
FFVPPEKCD	FFMPPEKCD	2.21	0.16	NS5		EKPNLDIIG	EIPNLDIIG	3.19	0.58	NS5
CVTTMAKDK	CVTTMAKNK	5.58	0.16	E		AYTVGTTHF	AYTIGTTHF	3.2	0.52	M
MAKDKPTLD	MAKNKPTLD	6.01	0.16	E		KARDALDNL	KARNALDNL	0.39	0.48	NS4A
CIWPKSHTL	CTWPKSHTL	4.28	0.16	NS1		AVQTKPGLF	AVQTKPGIF	2.15	0.46	NS3
DKPTLDIEL	NKPTLDIEL	6.42	0.16	E		CVVKPLDDR	CVVKPIDDR	2.24	0.46	NS5
IPPEKCDTL	MPPEKCDTL	1.93	0.16	NS5		GNDTGKHGM	GNDTGKHGK	2.99	0.44	E
GKDVFFIPP	GKDVFFMPP	1.92	0.16	NS5		FCIKVLNPY	FCVKVLNPY	2.32	0.43	NS5
KDVFFIPPE	KDVFFMPPE	1.92	0.16	NS5		GTVKKSKAI	GTIKKSKAI	3.2	0.43	C
DQYIYMGQP	DQYVYMGQP	6.12	0.16	NS3		DFDFCEGTT	DFDLCEGTT	0.41	0.34	NS1
KDKPTLDIE	KNKPTLDIE	5.92	0.16	E		GTTVIVTED	GTTVVVTED	3.13	0.32	NS1
ADIQNSTFI	ADIQNTTFI	0	0.16	NS1		AAINQVRSL	TAINQVRSL	3.08	0.3	NS5
DVFFVPPEK	DVFFMPPEK	2.21	0.16	NS5		DKRFLCKHS	DKRFICKHS	0	0.3	E
DVQNTTFII	DIQNTTFII	2.32	0.16	NS1		DKRFVCKHS	DKRFICKHS	3.73	0.3	E
EHGTTATIT	EHGTIATIT	5.95	0.16	E		EAAVQNWLA	EIAVQNWLA	3.16	0.3	NS5
GTTATITPQ	GTIATITPQ	6.42	0.16	E		FRKRRLTIM	FRKKRLTIM	3.53	0.29	NS3
KTCIWPKSH	KTCTWPKSH	4.28	0.16	NS1		IEDDIFRKR	IEDDIFRKK	3.45	0.29	NS3
DIQNSTFII	DIQNTTFII	0	0.16	NS1		CTGKFKVVK	CTGKFKIVK	3.5	0.28	E
IGADIQNST	IGADIQNTT	0	0.16	NS1		GKFKVVKEI	GKFKIVKEI	3.5	0.28	E
VPPEKCDTL	MPPEKCDTL	2.21	0.16	NS5		PTVEAGRTL	PTIEAGRTL	3.56	0.28	NS5
KDVFFVPPE	KDVFFMPPE	2.21	0.16	NS5		GVFKSIQRL	GIFKSIQRL	3.2	0.25	NS5
SCVTTMAKD	SCVTTMAKN	5.58	0.16	E		LVGIVTLYL	LVGVVTLYL	3.16	0.25	E/NS1
GADVQNTTF	GADIQNTTF	2.32	0.16	NS1		EQTLTILIR	EHTLTILIR	4.43	0.23	NS2B
HGTTATITP	HGTIATITP	5.99	0.16	E		GAYRIKQKG	GAYRIKQRG	4.32	0.23	NS3
IGADVQNTT	IGADIQNTT	2.35	0.16	NS1		GKGVGKMTL	GKGIGKMTL	2.4	0.23	NS4A
KEGDQYIYM	KEGDQYVYM	6.12	0.16	NS3		GVFTTNIWL	GVFSTNIWL	5.7	0.18	NS1
TLSLDYAWR	TLSLDYAWK	0	0.16	NS2A		NFKAERVID	NFRAERVID	5.63	0.18	NS3
VHQVFGAAY	VHQVFGTAY	0	0.16	E		PLNEAIMAV	PLNEAVMAV	5.93	0.17	NS2B
TMAKDKPTL	TMAKNKPTL	6.01	0.16	E		NHALSELPE	THALSELPE		0	NS4A
VFFIPPEKC	VFFMPPEKC	1.92	0.16	NS5		PFGDSYIIV	PFGDSYIII	0		E
EEVFKKRNL	DEVFKKRNL	0	0.15	NS3		DSYIIVGVE	DSYIIIGVE	0	7.29	E
RKKTGQPSF	RKKTGRPSF	0	0.15	C		LPENLEYTI	QPENLEYTI	0.15	6.59	E
NNQRKKTAR	NNQRKKTGR	7.23	0.15	C		KNMEGKVVQ	KNMEGKIVQ	0.5	4.06	E
PEIEDEVFR	PEIEDEVFK	5.07	0.15	NS3		KVVQPENLE	KIVQPENLE	0.5	4.06	E
STVSQLAKR	STGSQLAKR	6.08	0.15	C		MKGEHKKLA	MEGEHKKLA	0.22	3.97	NS5
NQRKKTARP	NQRKKTGRP	7.13	0.15	C		KQKGIFGYS	KQKGILGYS	3.18	3.88	NS3
ARNRVSTVS	ARNRVSTGS	5.71	0.15	C		APIMDEERE	APIIDEERE	0.25	3.82	NS3
HQVFGAAYG	HQVFGTAYG	0	0.15	E		GESSPNPTI	GESSPNPTV	0.28	3.56	NS5
EDEVFRKRN	EDEVFKKRN	5.07	0.15	NS3		DRKGKVVGL	DKKGKVVGL	0.29	3.53	NS3
EIEDEVFRK	EIEDEVFKK	5.07	0.15	NS3		EDDIFRKKR	EDDIFRKRR	0.29	3.47	NS3
QRKKTGQPS	QRKKTGRPS	0	0.15	C		LITGNMSFR	LITGNMSFK	0.28	3.47	NS2A
KTARPSFNM	KTGRPSFNM	7.08	0.15	C		IEDDIFRKK	IEDDIFRKR	0.29	3.45	NS3
IEDEVFRKR	IEDEVFKKR	5.07	0.15	NS3		GIVLLSQSA	GIVLLSQST	3.16	3.42	NS2A
RNRVSTVSQ	RNRVSTGSQ	7.08	0.15	C		LQMKNKAWL	LQMENKAWL	3.16	3.39	E
RKKTARPSF	RKKTGRPSF	7.08	0.15	C		LNRRRRTAG	LNRRRRSAG	0.38	3.31	C
GQPSFNMLK	GRPSFNMLK	0	0.15	C		FKSIQHLTV	FKNIQHLTV	0.39	3.24	NS5
RYLPAIVRE	RYLPAMVRE	4.21	0.15	NS3		LTVTEEIAV	LTVTEEAAV	0.52	3.16	NS5
IFGTAYGVL	VFGTAYGVL	7.23	0.15	E		GKEIKVTPQ	GMEIKVTPQ	2.6	2.99	E
TARPSFNML	TGRPSFNML	6.52	0.15	C		MTDDIGMGV	MADDIGMGV	0.35	2.97	NS2A
VFGAAYGVL	VFGTAYGVL	0	0.15	E		PGYHTQTAG	PGYYTQTAG	0.22	2.76	NS1
AIVREAIKR	AMVREAIKR	2.58	0.15	NS3		AGRTLRVLN	AGRTLRVLS	0.38	2.65	NS5
KTGQPSFNM	KTGRPSFNM	0	0.15	C		IEKMETLQR	IEKMEALQR	0.43	2.31	NS5
DEVFRKRNL	DEVFKKRNL	5.07	0.15	NS3		CKIPFEITD	CKIPFEIMD	0.45	2.17	E
LPAIVREAI	LPAMVREAI	3.19	0.15	NS3		IQAAINQVR	IQVAINQVR	3.08	2.17	NS5
YLPAIVREA	YLPAMVREA	8.06	0.15	NS3		RAVQTKPGI	RAVQTKPGL	0.46	2.15	NS3
PAIVREAIK	PAMVREAIK	3.19	0.15	NS3		KSIQHLTVT	KSIQRLTVT	0.39	0.47	NS5
KKTARPSFN	KKTGRPSFN	7.08	0.15	C		HKLGYILRD	HRLGYILRD	2.63	0.45	NS5
EIEEEVFKK	EIEDEVFKK	0	0.15	NS3		EDDIFRKRR	EDDIFRKKR	3.47	0.29	NS3
QVFGAAYGV	QVFGTAYGV	0	0.15	E		LKLKEKQDV	LKLREKQDV	2.39	0.29	NS1
RVSTVSQLA	RVSTGSQLA	6.52	0.15	C		LTTLSRTNK	LTTLSRTSK	3.33	0.29	NS2A
TRRYLPAIV	TRRYLPAMV	4.02	0.15	NS3		NMCTLMAMD	NMCTLMAID	3.42	0.29	C
ARPSFNMLK	GRPSFNMLK	6.52	0.15	C		AQEEGICGI	AHEEGICGI	3.56	0.28	NS1
EEEVFKKRN	EDEVFKKRN	0	0.15	NS3		DSGCVVSWK	DTGCVVSWK	3.5	0.28	E/NS1
IEEEVFKKR	IEDEVFKKR	0	0.15	NS3		GIVLLSQST	GIALLSQST	3.42	0.28	NS2A
QRKKTARPS	QRKKTGRPS	7.08	0.15	C		LITGNMSFK	LITGNMSFR	3.47	0.28	NS2A
TGQPSFNML	TGRPSFNML	0	0.15	C		MYWVSNASG	MYWVSNATG	3.53	0.28	NS5
VSTVSQLAK	VSTGSQLAK	6.56	0.15	C		QEEGICGIR	HEEGICGIR	3.56	0.28	NS1
DKTHISSWE	DKTHVSSWE	1.35	0.15	NS5		CVVSWKNKE	CVVSWKSKE	3.93	0.23	E/NS1
NQRKKTGQP	NQRKKTGRP	0	0.15	C		KQKGIFGYS	KQRGIFGYS	3.18	0.2	NS3
KTRRYLPAI	KTRRYLPAM	3.82	0.15	NS3		IEVKSCHWP	IEIKSCHWP	0.38	0.19	NS1
NRVSTVSQL	NRVSTGSQL	7.08	0.15	C		KRFRREEEE	KRFRKEEEE	5.48	0.18	NS5
NNQRKKTGQ	NNQRKKTGR	0	0.15	C		KNMEGKVVQ	KNMEGKVVL	0.5	0.16	E
PEIEEEVFK	PEIEDEVFK	0	0.15	NS3		KVVQPENLE	KVVLPENLE	0.5	0.16	E
QIFGTAYGV	QVFGTAYGV	7.23	0.15	E		LGYILRDVG	LGYILREVG	0.53	0	NS5
RRYLPAIVR	RRYLPAMVR	4.21	0.15	NS3		LSQSTIPET	LSQSTLPET	2.61	0	NS2A
HQIFGTAYG	HQVFGTAYG	7.23	0.15	E		GEHKRLAEA	GEHKKLAEA	3.2		NS5
KKTGQPSFN	KKTGRPSFN	0	0.15	C		HKRLAEAIF	HKKLAEAIF	3.2		NS5
VLLGSLGCK	VLLGSFGCK	6.04	0.14	NS2A		PSMKRFRKE	PSMKRFRRE	0.18	5.48	NS5
GVLLTWLGL	GILLTWLGL	6.17	0.14	E		FTPPEKCDT	FIPPEKCDT	0.29	3.59	NS5
GIGVLLTWL	GIGILLTWL	6.15	0.14	E		EYTIVITPH	EYTIVVTPH	0.28	3.56	E
MKIGIGVLL	MKIGIGILL	6.15	0.14	E		KFKIVKEIA	KFKVVKEIA	0.28	3.5	E
TQVCDHRLM	TQMCDHRLM	4.23	0.14	NS1		NMCTLMAID	NMCTLMAMD	0.29	3.42	M
RARNRVSTV	RARNRVSTG	5.63	0.14	C		LLQMKNKAW	LLQMENKAW	3.16	3.39	E
IIGADVQNT	IIGADIQNT	2.38	0.14	NS1		GLFPVSIPI	GLFPISIPI	2.07	3.24	NS2B
LGSLGCKPL	LGSFGCKPL	7.03	0.14	NS2A		ILKRWGTIK	ILKRWGTVK	0.45	3.2	C
PVLLGSLGC	PVLLGSFGC	6.04	0.14	NS2A		LGLGSIATQ	LGLGGIATQ	3.45	3.16	NS4B
LPVLLGSLG	LPVLLGSFG	6.04	0.14	NS2A		IQTAINQVR	IQAAINQVR	0.3	3.08	NS5
QVCDHRLMS	QMCDHRLMS	4.26	0.14	NS1		LKLKEKQDV	LKLKEKQDA	2.39	3.03	NS1
TVSQLAKRF	TGSQLAKRF	6.08	0.14	C		NWLNNNTQF	NWLNNDTQF	0.42	2.7	NS5
TQRAQNALD	TLRAQNALD	6.75	0.14	NS4A		NLVENWLNN	SLVENWLNN	0.42	2.65	NS5
PQHLTQRAQ	PQHLTLRAQ	6.75	0.14	NS4A		LFLMSGKGI	LFLMSGKGV	0.23	2.4	NS4A
WLPVLLGSL	WLPVLLGSF	6.04	0.14	NS2A		QPESNILDI	EPESNILDI	3.62	2.4	NS4B
DSYTQVCDH	DSYTQMCDH	2.5	0.14	NS1		DGRFWELVD	DSRFWELVD	0.47	2.37	NS5
VCDHRLMSA	MCDHRLMSA	4.26	0.14	NS1		PCKIPFEIT	PCKIPFEIM	0.45	2.17	E
SYTQVCDHR	SYTQMCDHR	2.54	0.14	NS1		MLRTRIGTK	MLRTRVGTK	0.54	1.77	NS2A
KLPQHLTQR	KLPQHLTLR	6.75	0.14	NS4A		HLTVTEEVA	HLTVTEEIA	3.11	0.6	NS5
IGIGVLLTW	IGIGILLTW	6.15	0.14	E		GKIVQPENL	GKVVQPENL	4.06	0.5	E
IGVLLTWLG	IGILLTWLG	6.15	0.14	E		GKVVLPENL	GKVVQPENL	0.16	0.5	E
YTQVCDHRL	YTQMCDHRL	2.54	0.14	NS1		REAVEDSRF	REAVEDGRF	1.9	0.47	NS5
IIGADIQNS	IIGADIQNT	0	0.14	NS1		GLFKTNTGT	GIFKTNTGT	2.07	0.44	NS3
HLTQRAQNA	HLTLRAQNA	6.75	0.14	NS4A		GEGLHKLGY	GEGLHRLGY	2.59	0.38	NS5
TTFIIDGPN	TTFIIDGPD	3.67	0.14	NS1		NRVWIRENP	NRVWIQENP	3.22	0.32	NS5
LPQHLTQRA	LPQHLTLRA	6.75	0.14	NS4A		IQKAQEEGI	IQKAHEEGI	3.56	0.29	NS1
KIGIGVLLT	KIGIGILLT	6.15	0.14	E		HFQRVLIFI	HFQRALIFI	3.33	0.28	M
KLRDSYTQV	KLRDSYTQM	2.35	0.14	NS1		HMIVGIQEK	HMIVGRQEK	3.13	0.28	M
LLGSLGCKP	LLGSFGCKP	6.04	0.14	NS2A		INRFTMRHK	INRFTMKHK	3.59	0.28	NS5
LTQRAQNAL	LTLRAQNAL	6.75	0.14	NS4A		IVGIQEKGK	IVGRQEKGK	3.13	0.28	M
QHLTQRAQN	QHLTLRAQN	6.75	0.14	NS4A		LGVMVQADS	LGVMVQADT	2.56	0.28	E/NS1
QRAQNALDN	LRAQNALDN	6.7	0.14	NS4A		LINRFTMRH	LINRFTMKH	3.59	0.28	NS5
STFIIDGPD	TTFIIDGPD	0	0.14	NS1		MIVGIQEKG	MIVGRQEKG	3.13	0.28	M
WTMKIGIGV	WTMKIGIGI	7.07	0.14	E		QSNAPIIDE	QSNAPIMDE	3.82	0.25	NS3
LRDSYTQVC	LRDSYTQMC	2.31	0.14	NS1		ISEMGANFK	ISEMGANFR	5.63	0.18	NS3
VLLTWLGLN	ILLTWLGLN	6.17	0.14	E		PSMKRFRRE	PSMKRFRKE	5.48	0.18	NS5
GKLPQHLTQ	GKLPQHLTL	7.7	0.14	NS4A		FGDSYIIIG	FGDSYIIVG		0	E
TMKIGIGVL	TMKIGIGIL	7.07	0.14	E		NIGETLGEK	NVGETLGEK	0.59	0	NS5
VSQLAKRFS	GSQLAKRFS	6.08	0.14	C		QDKRFVCKH	QDKRFLCKH	3.73	0	E
RDSYTQVCD	RDSYTQMCD	2.48	0.14	NS1		LLTLLAAVT	LLTLLATVT	0		NS4A
GLAMGIMIL	GLAMGIMML	7.75	0.13	NS2A		FGVFSTNIW	FGVFTTNIW	0.18	5.7	NS1
HQVGNESTE	HQVGNETTE	7.13	0.13	E		GFGVFSTNI	GFGVFTTNI	0.18	5.7	NS1
AQLIRQMES	VQLIRQMES	6.98	0.13	NS5		ANFRAERVI	ANFKAERVI	0.18	5.63	NS3
TLYAVATTI	TLYAVATTV	7.64	0.13	NS4B		NFRAERVID	NFKAERVID	0.18	5.63	NS3
YIVIGAGEK	YIVVGAGEK	1.89	0.13	E		RAERVIDPR	KAERVIDPR	0.18	5.63	NS3
DTRTPKAKR	DTRTPRAKR	6.65	0.13	NS5		DIISRKDQR	DIISRRDQR	0.19	5.14	NS5
EISNMLNIM	EISSMLNIM	1.66	0.13	C		EDHWFSRGN	EDHWFSREN	0.21	4.88	NS5
KEKPVNIEA	KEKPVNIET	4.82	0.13	E		GVVKLLTKP	GVVRLLTKP	0.2	4.88	NS5
EQGGRAYRH	EQGGKAYRH	6.56	0.13	NS4A		EGAWKHVQR	EGAWKHAQR	0.22	4.61	M
MPTALAFHL	LPTALAFHL	5.87	0.13			KHVQRIETW	KHAQRIETW	0.22	4.61	M
PSSIAARGY	PASIAARGY	6.12	0.13	NS3		LGAVFTDEN	LGAIFTDEN	0.22	4.57	NS5
DGPNTPECP	DGPDTPECP	6.04	0.13	NS1		CSHHFHELV	CSHHFHELI	0.23	4.46	NS5
EKPVNIEAE	EKPVNIETE	5.42	0.13	E		EEHTLTILI	EEQTLTILI	0.23	4.43	NS2B
ARWGSFKKN	ARWSSFKKN	1.45	0.13	C		AQKRTAAGI	AQKRAAAGI	0.23	4.4	NS4B
AVGIVSILL	AIGIVSILL	2.17	0.13	NS2B		ATREAQKRT	ATREAQKRA	0.23	4.4	NS4B
QLWATLLSL	QLWTTLLSL	5.21	0.13	NS2A		LHTAEVGGR	LHTAEAGGR	0.29	4.2	NS4A
DGIYRIMQR	DGIYRILQR	7.54	0.13	NS3		CKKNMEGKV	CKKNMEGKI	0.24	4.06	E
DEAHFTDPS	DEAHFTDPA	6.61	0.13	NS3		CIVSWKNKE	CVVSWKNKE	0.32	3.93	NS1
LWATLLSLT	LWTTLLSLT	5.21	0.13	NS2A		IVSWKNKEL	VVSWKNKEL	0.32	3.93	NS1
DVPYLGKRE	EVPYLGKRE	7.64	0.13	NS5		DKRFLCKHS	DKRFVCKHS	0	3.73	E
FIIDGPNTP	FIIDGPDTP	6	0.13	NS1		ELIMKDGRI	ELIMKDGRV	2.96	3.73	NS5
EGIMAVGIV	EGIMAIGIV	2.17	0.13	NS2B		DVFFTPPEK	DVFFIPPEK	0.28	3.59	NS5
TFTNMEAQL	TFTNMEVQL	7.08	0.13	NS5		MVTQMAMTD	TVTQMAMTD	0.28	3.59	NS5
FRKRNLTIM	FKKRNLTIM	7.64	0.13	NS3		ENLEYTIVI	ENLEYTIVV	0.29	3.56	E
SSMVNGVVK	SSMVNGVVR	6.93	0.13	NS5		MIIPKNFAG	MIIPKNLAG	0.24	3.56	NS1
KVDTRTPKA	KVDTRTPRA	7.03	0.13	NS5		IFRKKRLTI	IFRKRRLTI	0.29	3.53	NS3
NIEAEPPFG	NIETEPPFG	7.7	0.13	E		KMEKASFIE	KIEKASFIE	0.29	3.53	NS1
PFGESYIVI	PFGESYIVV	2.15	0.13	E		LAAVSVSPL	LAVVSVSPL	0.29	3.53	NS2A
VTMLLMLMP	VTMLLMLLP	6.23	0.13	C		QGAGWSLKE	QGAGWSLRE	0.28	3.5	NS5
ISNMLNIMN	ISSMLNIMN	1.66	0.13	C		GQIDNFSLG	GQVDNFSLG	0.29	3.48	NS2A
KKEISNMLN	KKEISSMLN	2.6	0.13	C		HGQIDNFSL	HGQVDNFSL	0.29	3.48	NS2A
GFKKEISNM	GFKKEISSM	2.8	0.13	C		ESWEEVPYL	ESWEEIPYL	0.28	3.47	NS5
KSMVSAGSG	RSMVSAGSG	6.17	0.13			IDNFSLGVL	VDNFSLGVL	0.3	3.45	NS2A
MAVGIVSIL	MAIGIVSIL	2.17	0.13	NS2B		KDFGLGSIA	KDLGLGSIA	2.74	3.42	NS4B
NGVVKLLTK	NGVVRLLTK	7.59	0.13	NS5		KLMRITAEW	KLMKITAEW	0.25	3.42	NS5
NMEAQLIRQ	NMEVQLIRQ	7.13	0.13	NS5		KNKAWLVHR	ENKAWLVHR	3.16	3.39	E
RNHNKEGDQ	RNQNKEGDQ	7.33	0.13	NS3		LQMEDKAWL	LQMENKAWL	0.29	3.39	E
EAQLIRQME	EVQLIRQME	7.03	0.13	NS5		DMGKVRKDI	DMGKIRKDI	0.3	3.36	NS5
RGRIGRNHN	RGRIGRNQN	6.75	0.13	NS3		LNDMGKVRK	LNDMGKIRK	0.3	3.36	NS5
LDDGIYRIM	LDDGIYRIL	7.54	0.13	NS3		IIMLIPTAM	IIMLIPTVM	0.44	3.33	C
RTPKAKRGT	RTPRAKRGT	6.65	0.13	NS5		LTHKGKRIE	LMHKGKRIE	2.03	3.31	NS3
LYAVATTII	LYAVATTVI	7.7	0.13	NS4B		IWLKLREKQ	IWLKLKEKQ	0.28	3.26	NS1
GIMILKLLT	GIMMLKLLT	7.92	0.13	NS2A		FASALTALN	FANALTALN	0.31	3.25	NS5
TTIITPMMR	TTVITPMMR	7.7	0.13	NS4B		NSGHEWVTD	NTGHEWVTD	0.4	3.23	NS3
IMAVGIVSI	IMAIGIVSI	2.17	0.13	NS2B		GLPIRYQTT	GLPIRYQTP	0.31	3.2	NS3
RKRNLTIMD	KKRNLTIMD	7.64	0.13	NS3		LPIRYQTTA	LPIRYQTPA	0.31	3.2	NS3
LARWGSFKK	LARWSSFKK	7.03	0.13	C		IGIESEIPN	IGIESEKPN	1.47	3.19	NS5
LMPTALAFH	LLPTALAFH	5.87	0.13			IPNLDIIGK	KPNLDIIGK	0.58	3.19	NS5
TNMEAQLIR	TNMEVQLIR	7.13	0.13	NS5		NIGIESETP	NIGIESEKP	1.92	3.19	NS5
SVTMLLMLM	SVTMLLMLL	6.23	0.13	C		MKNPTVDGI	MKNPTVDGV		3.18	NS4B
AVATTIITP	AVATTVITP	7.7	0.13	NS4B		ATMADDIGM	ATMADDIGT	2.89	3.16	NS2A
KFTVVVGDV	KFTVVVGDA	2.04	0.13	NS1		GVVTLYLGV	GIVTLYLGV	0.43	3.16	E
LVKSMVSAG	LVRSMVSAG	6.42	0.13			IVLLSQSTI	IVLLSQSAI	3.34	3.16	NS2A
VYPLSIPAT	VYPMSIPAT	7.08	0.13	NS2B		QHLTVTEEI	QHLTVTEEA	0.6	3.16	NS5
WATLLSLTF	WTTLLSLTF	5.21	0.13	NS2A		QHLTVTEEV	QHLTVTEEA	3.06	3.16	NS5
YAVATTIIT	YAVATTVIT	7.7	0.13	NS4B		QSTIPETVL	QSAIPETVL	3.3	3.16	NS2A
FTNMEAQLI	FTNMEVQLI	7.13	0.13	NS5		EPHMIVSIQ	EPHMIVGIQ	1.85	3.13	M
HQLWITLLS	HQLWTTLLS	0.22	0.13	NS2A		GEPHMIVSI	GEPHMIVGI	1.85	3.13	M
AVSGVYPLS	AVSGVYPMS	5.46	0.13	NS2B		ATWAKNIQV	ATWAKNIQA	2.17	3.08	NS5
NLVKSMVSA	NLVRSMVSA	6.42	0.13	NS1		KNIQVAINQ	KNIQAAINQ	2.17	3.08	NS5
VDTRTPKAK	VDTRTPRAK	7.08	0.13	NS5		PETAECPNT	PETTECPNT	0.38	3.06	NS1
HFTDPSSIA	HFTDPASIA	6.12	0.13	NS3		GATMTDDIG	GATMADDIG	0.29	3.01	NS2A
EFQPHQLWI	EFQPHQLWT	0.22	0.13	NS2A		DTGKHGKEI	DTGKHGMEI	0.44	2.99	E
RIGRNHNKE	RIGRNQNKE	6.75	0.13	NS3		LNILNKRRR	LNILNRRRR	0.31	2.77	C
RIMQRGLLG	RILQRGLLG	7.59	0.13	NS3		LNLVENWLN	LSLVENWLN	0.38	2.65	NS5
HNSEQGGRA	HNSEQGGKA	7.81	0.13	NS4A		GEGVFKNIQ	GEGVFKSIQ	3.37	2.64	NS5
EKVDTRTPK	EKVDTRTPR	7.7	0.13	NS5		EEIAVQNWL	EEVAVQNWL	0.29	2.6	NS5
GGRAYRHAM	GGKAYRHAM	6.21	0.13	NS4A		EVAVHNWLA	EVAVQNWLA	3.17	2.6	NS5
IGAGEKALK	VGAGEKALK	3.46	0.13	E		GKHGKEIKI	GKHGKEIKV	0.28	2.6	E
KEKEENLVK	KEKEENLVR	7.75	0.13	NS1		GVMVQADTG	GVMVQADSG	0.28	2.56
QHQVGNEST	QHQVGNETT	7.13	0.13	E		LGVMVQADT	LGVMVQADS	0.28	2.56
VGLVTLYLG	VGMVTLYLG	7.53	0.13	E		PKNFAGPVS	PKSFAGPVS	0.23	2.42	NS1
RGFKKEISN	RGFKKEISS	2.8	0.13	C		LMSGKGIGK	LMSGKGVGK	0.23	2.4	NS4A
NEGIMAVGI	NEGIMAIGI	2.17	0.13	NS2B		KLKEKQDAF	KLKEKQDVF	3.06	2.39	NS1
EENLVKSMV	EENLVRSMV	6.42	0.13	NS1		DSRFWELID	DSRFWELVD	0.15	2.37	NS5
EKEENLVKS	EKEENLVRS	7.64	0.13	NS1		EDSRFWELI	EDSRFWELV	0.15	2.37	NS5
LAVSGVYPL	LAVSGVYPM	5.46	0.13	NS2B		IGKMTLGMC	VGKMTLGMC	0.42	2.35	NS4A
GVVKLLTKP	GVVRLLTKP	7.59	0.13	NS5		FTTNIWLKL	FTTNIWLRL	2.67	2.34	NS1
WGSFKKNGA	WSSFKKNGA	1.46	0.13	C		QIYKKSGIQ	QTYKKSGIQ	0.49	2.23	NS5
AMGIMILKL	AMGIMMLKL	7.75	0.13	NS2A		AKNIQAAIN	AKNIQVAIN	3.08	2.17	NS5
VGIVSILLS	IGIVSILLS	2.17	0.13	NS2B		PIVAEKDSP	PIVTEKDSP	0	2.16	E
ESYIVIGAG	ESYIVVGAG	1.89	0.13	E		EGINYADRK	EGINYADRR	0.38	2.13	NS3
KEENLVKSM	KEENLVRSM	6.47	0.13	NS1		GVFPVSIPI	GLFPVSIPI	0.2	2.07	NS2B
RAYRHAMEE	KAYRHAMEE	6.21	0.13	NS4A		LLRKLTSKE	FLRKLTSKE	0.51	2.03	NS2A
SSIAARGYI	ASIAARGYI	6.12	0.13	NS3		MHKGKRIEP	THKGKRIEP	3.31	2.03	NS3
IMQRGLLGR	ILQRGLLGR	7.59	0.13	NS3		GMEIKVTPQ	GQEIKVTPQ	2.99	1.98	E
HQLWATLLS	HQLWTTLLS	2.95	0.13	NS2A		GEPHMIVGI	GEPHMIVSI	3.13	1.85	M
IDGPNTPEC	IDGPDTPEC	6	0.13	NS1		GIQEKGKSL	SIQEKGKSL	3.18	1.85	M
RRGRIGRNH	RRGRIGRNQ	6.75	0.13	NS3		LRTRIGTKH	LRTRVGTKH	0.55	1.77	NS2A
DDGIYRIMQ	DDGIYRILQ	7.54	0.13	NS3		CEGTTVVVT	CDGTTVVVT	0.29	1.75	NS1
DPSSIAARG	DPASIAARG	6.12	0.13	NS3		DFCEGTTVV	DFCDGTTVV	0.41	1.75	NS1
EVFRKRNLT	EVFKKRNLT	7.59	0.13	NS3		EGTTVVVTE	DGTTVVVTE	0.29	1.75	NS1
GIYRIMQRG	GIYRILQRG	7.54	0.13	NS3		FCEGTTVVV	FCDGTTVVV	0.41	1.75	NS1
FQPHQLWIT	FQPHQLWTT	0.22	0.13	NS2A		ENEIPNLDI	ESEIPNLDI	0.19	1.59	NS5
LAMGIMILK	LAMGIMMLK	7.75	0.13	NS2A		IGIENEIPN	IGIESEIPN	0.19	1.47	NS5
QPHQLWITL	QPHQLWTTL	0.22	0.13	NS2A		LIGAIITWI	LIGVIITWI	3.2	0.6	E
VVKLLTKPW	VVRLLTKPW	7.59	0.13	NS5		QHLTVTEEA	QHLTVTEEI	3.16	0.6	NS5
SVGKLVHQI	SVGKLVHQV	3.6	0.13	E		MKILIGAII	MKILIGVII	3.2	0.55	E
TAGILARWG	TAGILARWS	6.47	0.13	C		MLRTRVGTK	MLRTRIGTK	1.77	0.54	NS2A
GSLGCKPLT	GSFGCKPLT	6.7	0.13	NS2A		FMTLITGNM	FVTLITGNM	2.14	0.53	NS2A
PLNEGIMAV	PLNEGIMAI	7.64	0.13	NS2B		LAYTVGTTH	LAYTIGTTH	3.2	0.52	M
RWGSFKKNG	RWSSFKKNG	1.46	0.13	C		LTVTEEAAV	LTVTEEIAV	3.16	0.52	NS5
ATTIITPMM	ATTVITPMM	7.7	0.13	NS4B		ATEEIAVQN	VTEEIAVQN	0.44	0.5	NS5
LVTLYLGVM	MVTLYLGVM	6.07	0.13	E		IVQPENLEY	VVQPENLEY	4.15	0.5	E
NMLNIMNRR	SMLNIMNRR	2.19	0.13	C		KNMEGKIVQ	KNMEGKVVQ	4.06	0.5	E
TRTPKAKRG	TRTPRAKRG	6.65	0.13	NS5		NMEGKVVLP	NMEGKVVQP	0.16	0.5	E
QLWITLLSL	QLWTTLLSL	0.22	0.13	NS2A		LIAHYAIIG	LVAHYAIIG	2.81	0.49	NS4B
SYIVIGAGE	SYIVVGAGE	1.91	0.13	E		MLLILCVTQ	MLLVLCVTQ	2.04	0.49	NS4B
YEWITDFPG	YDWITDFPG	4.28	0.13	NS3		QTYKKSGIQ	QIYKKSGIQ	2.23	0.49	NS5
WITLLSLTF	WTTLLSLTF	0.22	0.13	NS2A		QKARDALDN	QKARNALDN	0.39	0.48	NS4A
KLLTKPWDV	RLLTKPWDV	7.59	0.13	NS5		HLTVTEEIA	RLTVTEEIA	0.6	0.47	NS5
AHFTDPSSI	AHFTDPASI	6.12	0.13	NS3		AEDGSMSIK	SEDGSMSIK	3.2	0.45	NS2B
QVGNESTEH	QVGNETTEH	7.13	0.13	E		LKRWGTVKK	LKRWGTIKK	3.2	0.45	C
AKIIGADVQ	AKIIGADIQ	2.81	0.13	NS1		AGVIVMLIP	AGVIIMLIP	0.46	0.43	C
GRIGRNHNK	GRIGRNQNK	6.75	0.13	NS3		FLEKTKKDF	FLEKTKKDL	2.57	0.43	NS4B
NHNKEGDQY	NQNKEGDQY	7.33	0.13	NS3		KMEALQRKY	KMETLQRKY	2.32	0.43	NS5
EAEPPFGES	ETEPPFGES	7.7	0.13	E		DLPVWLAYK	DLPVWLAYR	2.59	0.41	NS3
VKLLTKPWD	VRLLTKPWD	7.59	0.13	NS5		PPPMGKAEL	PPPVGKAEL	3.61	0.41	NS3
VKSMVSAGS	VRSMVSAGS	6.17	0.13			PPVEKAELE	PPVGKAELE	0.5	0.41	NS3
GPNTPECPD	GPDTPECPD	5.63	0.13	NS1		FKSIQHLTA	FKSIQHLTV	0.46	0.39	NS5
GLVTLYLGV	GMVTLYLGV	6.07	0.13	E		FIEVKNCHW	FIEVKSCHW	3.53	0.38	NS1
MLLMLMPTA	MLLMLLPTA	5.49	0.13	C		KGILGYSQI	RGILGYSQI	3.88	0.38	NS3
NTFTNMEAQ	NTFTNMEVQ	7.08	0.13	NS5		KRRRTAGVI	RRRRTAGVI	0.31	0.38	C
GNESTEHGT	GNETTEHGT	7.13	0.13	E		FILLAAVAP	FILLTAVAP	3.2	0.37	M
LHNSEQGGR	LHNSEQGGK	7.75	0.13	NS4A		ILLAAVAPS	ILLTAVAPS	3.2	0.37	M
AEPPFGESY	TEPPFGESY	7.08	0.13	E		ADDIGMGVT	TDDIGMGVT	2.93	0.35	NS2A
DQHQVGNES	DQHQVGNET	7.08	0.13	E		DFCEGTTVV	DLCEGTTVV	0.41	0.34	NS1
KEISNMLNI	KEISSMLNI	1.63	0.13	C		GVITLYLGA	GVVTLYLGA	2.65	0.34	E
LLMLMPTAL	LLMLLPTAL	5.8	0.13	C		IPERSWNTG	IPERSWNSG	3.23	0.34	NS3
AGILAQGKK	NGILAQGKK	1.69	0.13	NS1		ADSGCVVSW	ADSGCIVSW	3.5	0.32	E/NS1
LWITLLSLT	LWTTLLSLT	0.22	0.13	NS2A		IVTEDCGNR	VVTEDCGNR	3.13	0.32	NS1
TFIIDGPNT	TFIIDGPDT	6.98	0.13	NS1		MVQADSGCV	MVQADSGCI	1.77	0.32	E/NS1
FGESYIVIG	FGESYIVVG	2.14	0.13	E		EKRYVLGRL	EKRHVLGRL	3.36	0.31	E
GIMAVGIVS	GIMAIGIVS	2.17	0.13	NS2B		FANALTALN	FASALTALN	3.25	0.31	NS5
NVFHTMWHV	GVFHTMWHV	7.81	0.13	NS3		KRYVLGRLI	KRHVLGRLI	3.36	0.31	E
VATTIITPM	VATTVITPM	7.7	0.13	NS4B		PAIKTEHTG	TAIKTEHTG	0.65	0.31	NS3
EAHFTDPSS	EAHFTDPAS	6.61	0.13	NS3		DMGKIRKDI	DMGKVRKDI	3.36	0.3	NS5
GRNHNKEGD	GRNQNKEGD	7.33	0.13	NS3		FLFLMSGRG	FLFLMSGKG	3.47	0.3	NS4A
LGCKPLTMF	FGCKPLTMF	6.25	0.13	NS2A		ILCVPNAVI	ISCVPNAVI	3.25	0.3	NS2A
VNIEAEPPF	VNIETEPPF	7.03	0.13	E		PTQGEPSLK	PTQGEPSLN	3.62	0.3	E
GSFKKNGAI	SSFKKNGAI	1.46	0.13	C		FLTTLSRTN	FLTTLSRTS	3.33	0.29	NS2A
GVYPLSIPA	GVYPMSIPA	7.08	0.13	NS2B		FVCKHSMVD	FICKHSMVD	3.71	0.29	E
GYEWITDFP	GYDWITDFP	4.28	0.13	NS3		GAAMTDDIG	GATMTDDIG	3.22	0.29	NS2A
HEHKSTWHY	NEHKSTWHY	6.65	0.13	NS5		GATMADDIG	GATMTDDIG	3.01	0.29	NS2A
ILARWGSFK	ILARWSSFK	6.47	0.13	C		GLGSIATQE	GLGSITTQE	1.74	0.29	NS4B
MEAQLIRQM	MEVQLIRQM	7.13	0.13	NS5		KDLGLGSIA	KDLGLGSIT	3.42	0.29	NS4B
MGIMILKLL	MGIMMLKLL	7.75	0.13	NS2A		KEKQDVFCD	REKQDVFCD	2.39	0.29	NS1
MQRGLLGRS	LQRGLLGRS	7.59	0.13	NS3		KIEKASFIE	KMEKASFIE	3.53	0.29	NS1
QGGRAYRHA	QGGKAYRHA	6.56	0.13	NS4A		LGSIITQES	LGSITTQES	0.22	0.29	NS4B
SGVYPLSIP	SGVYPMSIP	7.08	0.13	NS2B		MAMDLGELC	MAIDLGELC	3.42	0.29	C
TIITPMMRH	TVITPMMRH	7.7	0.13	NS4B		NCHWPKSHT	SCHWPKSHT	3.53	0.29	NS1
VNGVVKLLT	VNGVVRLLT	6.93	0.13	NS5		PTFMTQKTR	PTFMTQKAR	3.53	0.29	NS4A
AGILARWGS	AGILARWSS	6.47	0.13	C		ADSGCVVSW	ADTGCVVSW	3.5	0.28	E/NS1
FKKEISNML	FKKEISSML	2.87	0.13	C		ELMMTTIGI	ELMMATIGI	3.56	0.28	NS2A
FTDPSSIAA	FTDPASIAA	6.12	0.13	NS3		EPHMIVGIQ	EPHMIVGRQ	3.13	0.28	M
GESYIVIGA	GESYIVVGA	1.89	0.13	E		ESSPNPTVE	ESSPNPTIE	3.56	0.28	NS5
GILARWGSF	GILARWSSF	6.47	0.13	C		EYTIVVTPH	EYTIVITPH	3.56	0.28	E
GRAYRHAME	GKAYRHAME	6.21	0.13	NS4A		FKVVKEIAE	FKIVKEIAE	3.5	0.28	E
KAKIIGADV	KAKIIGADI	2.83	0.13	NS1		GTSGSPIID	GTSGSPIVD	3.56	0.28	NS3
KIIGADVQN	KIIGADIQN	2.81	0.13	NS1		HGKEIKVTP	HGKEIKITP	2.6	0.28	E
LNEGIMAVG	LNEGIMAIG	7.64	0.13	NS2B		IPPEKCDTL	TPPEKCDTL	3.59	0.28	NS5
LNTFTNMEA	LNTFTNMEV	7.08	0.13	NS5		IPYLGKRED	VPYLGKRED	3.53	0.28	NS5
MNNQRKKTA	MNNQRKKTG	7.23	0.13	C		KHGKEIKVT	KHGKEIKIT	2.6	0.28	E
VIGAGEKAL	VVGAGEKAL	1.83	0.13	E		PNPTVEAGR	PNPTIEAGR	3.56	0.28	NS5
IVIGAGEKA	IVVGAGEKA	1.82	0.13	E		GSIITQESE	GSITTQESE	0.22	0.25	NS4B
IYRIMQRGL	IYRILQRGL	7.54	0.13	NS3		GTKKLMKIT	GTKKLMRIT	3.98	0.25	NS5
MVNGVVKLL	MVNGVVRLL	6.93	0.13	NS5		KKLMKITAE	KKLMRITAE	3.42	0.25	NS5
SEQGGRAYR	SEQGGKAYR	7.13	0.13	NS4A		LVLVGIVTL	LVLVGVVTL	3.14	0.25	E/NS1
VFRKRNLTI	VFKKRNLTI	7.64	0.13	NS3		PIIDEEREI	PIMDEEREI	3.82	0.25	NS3
LMLMPTALA	LMLLPTALA	5.87	0.13	C		IPKSFAGPV	IPKNFAGPV	2.42	0.23	NS1
VGNESTEHG	VGNETTEHG	7.13	0.13	E		PKSFAGPVS	PKNFAGPVS	2.42	0.23	NS1
PVNIEAEPP	PVNIETEPP	7.08	0.13	E		LGLGSIATQ	LGLGSIITQ	3.45	0.22	NS4B
TDPSSIAAR	TDPASIAAR	6.12	0.13	NS3		MTTEDMLTV	MTTEDMLAV	4.67	0.22	NS5
IEAEPPFGE	IETEPPFGE	7.7	0.13	E		GITVIDLDP	GITVIDLEP	4.31	0.21	NS4B
IGRNHNKEG	IGRNQNKEG	6.75	0.13	NS3		GKSYAQMWS	GKSYAQMWT	4.74	0.21	NS5
IITPMMRHT	VITPMMRHT	7.7	0.13	NS4B		GLGKGWPLS	GLGRGWPLS	5.19	0.2	NS4B
MLMPTALAF	MLLPTALAF	5.87	0.13			KGWPLSKMD	RGWPLSKMD	5.19	0.2	NS4B
SLGCKPLTM	SFGCKPLTM	6.7	0.13	NS2A		MDIISRRDQ	MDIISRKDQ	5.14	0.19	NS5
TMLLMLMPT	TMLLMLLPT	5.49	0.13	C		NIGIESEIP	NIGIENEIP	1.47	0.19	NS5
SNMLNIMNR	SSMLNIMNR	2.19	0.13	C		MEKASFIEV	MEKASFIEI	0.39	0.18	NS1
IIDGPNTPE	IIDGPDTPE	6	0.13	NS1		GKVVQPENL	GKVVLPENL	0.5	0.16	E
SMVNGVVKL	SMVNGVVRL	6.93	0.13	NS5		MEGKVVQPE	MEGKVVLPE	0.5	0.16	E
ENLVKSMVS	ENLVRSMVS	6.42	0.13	NS1		EEQDKRFVC	EEQDKRFLC	3.73	0	E
KPVNIEAEP	KPVNIETEP	7.03	0.13	E		IALLSQSTI	IALLSQSTL	0.34	0	NS2A
NSEQGGRAY	NSEQGGKAY	7.81	0.13	NS4A		KRFVCKHSM	KRFLCKHSM	3.71	0	E
PHQLWITLL	PHQLWTTLL	0.22	0.13	NS2A		LATVTGGIF	LAAVTGGIF	5.92	0	NS4A
QHGTVLVQI	QHGTVLVQV	7.13	0.13	E		LGSITTQES	FGSITTQES	0.29	0	NS4B
QVGVGVFQE	QVGVGVFQD	7.64	0.13	NS3		LLATVTGGI	LLAAVTGGI	5.92	0	NS4A
VGKLVHQIF	VGKLVHQVF	3.6	0.13	E		PIVTEKDSP	PIVAEKDSP	2.16	0	E
VSGVYPLSI	VSGVYPMSI	6.17	0.13	NS2B		QDKRFICKH	QDKRFLCKH	0.3	0	E
YRIMQRGLL	YRILQRGLL	7.54	0.13	NS3		RDVGKKEGG	REVGKKEGG	0.53	0	NS5
DGLAMGIMI	DGLAMGIMM	7.75	0.13	NS2A		CSAVPPHWV	CSAVPSHWV	0		NS5
GKLVHQIFG	GKLVHQVFG	4.67	0.13	E		FGDSYIIVG	FGDSYIIIG	0		E
IKHEHKSTW	IKNEHKSTW	6.7	0.12	NS5		GLGRGWPLS	GLGKGWPLS	0.2	5.19	NS4B
SWNSGYEWI	SWNSGYDWI	4.28	0.12	NS3		MLAVWNRVW	MLTVWNRVW	0.22	4.76	NS5
ENIKHEHKS	ENIKNEHKS	6.21	0.12	NS5		EEQDKRFIC	EEQDKRFVC	0.3	3.73	E
NSGYEWITD	NSGYDWITD	4.28	0.12	NS3		KRLTIMDLH	RRLTIMDLH	0.29	3.53	NS3
DIMEPEHAL	EIMEPEHAL	4	0.12	NS5		CTGKFKIVK	CTGKFKVVK	0.28	3.5	E
SGYEWITDF	SGYDWITDF	4.28	0.12	NS3		MCTGKFKIV	MCTGKFKVV	0.28	3.5	E
LSIPATLFV	MSIPATLFV	6.7	0.12	NS2B		ITGNMSFRD	ITGNMSFKD	0.28	3.47	NS2A
IENIKHEHK	IENIKNEHK	6.7	0.12	NS5		GIVLLSQST	GIVLLSQSA	3.42	3.16	NS2A
QRIENIKHE	QRIENIKNE	6.65	0.12	NS5		LIPTAMAFH	LIPTVMAFH	0.32	3.07	C
NIKHEHKST	NIKNEHKST	6.21	0.12	NS5		KMLSTESHN	KMLSTESYN	0.36	2.89	NS1
ITDIMEPEH	ITEIMEPEH	4	0.12	NS5		GRMLNILNK	GRMLNILNR	0.31	2.71	C
EVDSFSLGL	EVDSFSLGI	7.03	0.12	NS2A		EGLHRLGYI	EGLHKLGYI	0.38	2.59	NS5
IAVGLVTLY	IAVGMVTLY	6.98	0.12	E		GINYADRKW	GINYTDRKW	0.38	2.24	NS3
PLSIPATLF	PMSIPATLF	7.08	0.12	NS2B		LDDRFANAL	LDDRFASAL	3.33	0.55	NS5
SMTCIAVGL	SMTCIAVGM	7.13	0.12	E		MEGKVVLPE	MEGKVVQPE	0.16	0.5	E
YPLSIPATL	YPMSIPATL	7.08	0.12	NS2B		RDALDNLAV	RNALDNLAV	2.09	0.48	NS4A
GQRIENIKH	GQRIENIKN	6.65	0.12	NS5		FKSIQHLTV	FKSIQHLTA	0.39	0.46	NS5
TCIAVGLVT	TCIAVGMVT	6.98	0.12	E		MTLITGNMS	VTLITGNMS	2.14	0.45	NS2A
VTMLDVDLR	ATMLDVDLR	0	0.12	NS4B		QFCIKVLNP	QFCVKVLNP	2.4	0.43	NS5
TDIMEPEHA	TEIMEPEHA	4	0.12	NS5		MTQKTRDAL	MTQKARDAL	3.53	0.39	NS4A
RSWNSGYEW	RSWNSGYDW	4.28	0.12	NS3		LSTESYNQT	LSTESHNQT	2.89	0.38	NS1
MTCIAVGLV	MTCIAVGMV	6.98	0.12	E		KIRKDIQQW	KVRKDIQQW	3.36	0.3	NS5
RIENIKHEH	RIENIKNEH	6.65	0.12	NS5		LNHILAENE	LNHILSENE	3.59	0.28	NS1
ERSWNSGYE	ERSWNSGYD	4.31	0.12	NS3		EGEGVFKSI	EGEGIFKSI	2.64	0.25	NS5
EWITDFPGK	DWITDFPGK	7.13	0.12	NS3		EIKVTPQSS	EIKITPQSS	3.65	0.25	E
DSFSLGLLC	DSFSLGILC	6.56	0.12	NS2A		DGITVIDLD	DGITVIDLE	4.31	0.21	NS4B
VDSFSLGLL	VDSFSLGIL	7.03	0.12	NS2A		PESNILDID	SESNILDID	4.7	0.21	NS4B
AVGLVTLYL	AVGMVTLYL	6.98	0.12	E		ATVLMGLGK	ATVLMGLGR	4.42	0.2	NS4B
WNSGYEWIT	WNSGYDWIT	4.28	0.12	NS3		QRGILGYSQ	QRGIFGYSQ	0.38	0.2	NS3
KHEHKSTWH	KNEHKSTWH	6.65	0.12	NS5		GYILRDVGK	GYILREVGK	0.53	0	NS5
CIAVGLVTL	CIAVGMVTL	6.98	0.12	E		AVPPHWVPT	AVPSHWVPT	0		NS5
TLKGMSYVM	TLKGTSYVM	4.39	0.11	E		NEEEEHTLT	NEEEEQTLT	0.23	4.43	NS2B
FGTAYGVLF	FGAAYGVLF	9.63	0.11	E		ELERAADVK	ELERATDVK	0.21	4.28	NS2B
VDLHPASAW	VDLRPASAW	8.16	0.11	NS4B		PELNHILSE	PELNHILAE	0.28	3.59	NS1
MDKLTLKGM	MDKLTLKGT	4.82	0.11	E		KDLGLGGIA	KDLGLGSIA	3.16	3.42	NS4B
KASQEGPLP	KTSQEGPLP	5.19	0.11	NS3		GTTHFQRAL	GTTHFQRVL	0.29	3.33	M
LHPASAWTL	LRPASAWTL	9.13	0.11	NS4B		ILLTAVAPS	ILLAAVAPS	0.37	3.2	M
MLDVDLHPA	MLDVDLRPA	8.16	0.11	NS4B		KGIGKMTLG	KGVGKMTLG	0.23	2.4	NS4A
DKLTLKGMS	DKLTLKGTS	4.82	0.11	E		CVKVLNPYM	CIKVLNPYM	0.43	2.32	NS5
MSYVMCTGS	TSYVMCTGS	5.27	0.11	E		KIPFEITDL	KIPFEIMDL	0.46	2.17	E
KLTLKGMSY	KLTLKGTSY	4.73	0.11	E		HMIVGIQEK	HMIVSIQEK	3.13	1.85	M
TAYGVLFSG	AAYGVLFSG	9.63	0.11	E		MTLGMCCIV	MTLGMCCII	1.89	0.5	NS4A
LDVDLHPAS	LDVDLRPAS	8.16	0.11	NS4B		IIMLIPTAM	IVMLIPTAM	0.44	0.48	C
ASQEGPLPE	TSQEGPLPE	6.19	0.11	NS3		AREAVEDSR	AREAVEDGR	1.9	0.47	NS5
DLHPASAWT	DLRPASAWT	9.13	0.11	NS4B		DDCVVKPLD	DDCVVKPID	2.21	0.46	NS5
AKASQEGPL	AKTSQEGPL	3.05	0.11	NS3		AGRTLRVLS	AGRTLRVLN	2.65	0.38	NS5
LKGMSYVMC	LKGTSYVMC	4.39	0.11	E		IMAILCVPN	IMAISCVPN	3.28	0.33	NS2A
DVDLHPASA	DVDLRPASA	8.16	0.11	NS4B		DIQQWEPSK	DIQQWEPSR	3.61	0.28	NS5
GTAYGVLFS	GAAYGVLFS	9.63	0.11	E		FPQSNAPII	FPQSNAPIM	3.82	0.25	NS3
HPASAWTLY	RPASAWTLY	9.13	0.11	NS4B		GEGVFKSIQ	GEGIFKSIQ	2.64	0.25	NS5
LTLKGMSYV	LTLKGTSYV	4.73	0.11	E		ITQESESNI	TTQESESNI	0	0.25	NS4B
KGMSYVMCT	KGTSYVMCT	4.39	0.11	E		GYHTQIAGP	GYHTQTAGP	3.42	0.22	NS1
GMSYVMCTG	GTSYVMCTG	8.32	0.11	E		FIEVKSCHW	FIEIKSCHW	0.38	0.19	NS1
QAKASQEGP	QAKTSQEGP	2.91	0.11	NS3		LGLGSITTQ	LGFGSITTQ	0.29	0	NS4B
HGTVLVQIK	HGTVLVQVK	6.61	0.1	E		GAYRIKQRG	GAYRIKQKG	0.23	4.32	NS3
VSAIAQAKA	VSAIAQAKT	3.1	0.1	NS3		QADTGCVVS	QADSGCVVS	0.28	3.5
IAQAKASQE	IAQAKTSQE	2.91	0.1	NS3		GILKRWGTI	GILKRWGTV	0.45	3.2	C
AIAQAKASQ	AIAQAKTSQ	3.18	0.1	NS3		AEKDSPVNI	TEKDSPVNI	0	2.18	E
TVLVQIKYE	TVLVQVKYE	6.61	0.1	E		NVGETLGEK	NIGETLGEK	0	0.59	NS5
QIKYEGTDA	QVKYEGTDA	6.17	0.1	E		LGYILRDVS	LGYILRDVG	2.34	0.53	NS5
VLVQIKYEG	VLVQVKYEG	6.61	0.1	E		PTFAAGLFL	PTFAAGLLL	2.03	0.53	NS2A
AQAKASQEG	AQAKTSQEG	2.91	0.1	NS3		AMTDDIGMG	TMTDDIGMG	3.22	0.29	NS2A
VQIKYEGTD	VQVKYEGTD	6.61	0.1	E		PVESWEEIP	PVESWEEVP	3.47	0.29	NS5
IKYEGTDAP	VKYEGTDAP	6.17	0.1	E		GLGSIATQE	GLGSIITQE	1.74	0.22	NS4B
SAIAQAKAS	SAIAQAKTS	3.18	0.1	NS3		LTVWNRVWI	LAVWNRVWI	4.76	0.22	NS5
GTVLVQIKY	GTVLVQVKY	6.61	0.1	E		FSRENSLSG	FSRGNSLSG	4.88	0.21	NS5
LVQIKYEGT	LVQVKYEGT	6.61	0.1	E		IVMLIPTAM	IVMLIPTVM	0.48	0	C
ECPDDQRAW	ECPDNQRAW	4.73	0.07	NS1		DMLAVWNRV	DMLTVWNRV	0.22	4.76	NS5
PDDQRAWNI	PDNQRAWNI	4.39	0.07	NS1		KSYAQMWTL	KSYAQMWSL	0.21	4.74	NS5
PDTPECPDD	PDTPECPDN	0	0.07	NS1		KTRANDWDF	KTRTNDWDF	0.21	4.61	NS3
AMVLSIVSL	AMALSIVSL	4.36	0.07	NS2A		ALGAVFTDE	ALGAIFTDE	0.22	4.57	NS5
EEAEHSGTS	QEAEHSGTS	0	0.07	NS2B		DSEYVKTRA	DSEYVKTRT	0.21	4.35	NS3
DTPECPDDQ	DTPECPDNQ	0	0.07	NS1		DGVTVIDLD	DGITVIDLD	3.18	4.31	NS4B
VLSIVSLFP	ALSIVSLFP	2.11	0.07	NS2A		PSRGWNDWT	PSKGWNDWT	0.28	3.64	NS5
TPECPDDQR	TPECPDNQR	4.14	0.07	NS1		NILNRRRRT	NILNRRRRS	0.36	3.53	C
DQRAWNIWE	NQRAWNIWE	4.65	0.07	NS1		DFDFCEGTT	DFDFCDGTT	0.41	3.51	NS1
MVLSIVSLF	MALSIVSLF	2.11	0.07	NS2A		KIVKEIAET	KVVKEIAET	0.28	3.5	E
AMILSIVSL	AMALSIVSL	0.19	0.07	NS2A		AKNIQTAIN	AKNIQVAIN	0.29	2.17	NS5
DDQRAWNIW	DNQRAWNIW	4.28	0.07	NS1		CGSGIFITD	CGSGIFVTD	0.47	2.12	E/NS1
KTTAMVLSI	KTTAMALSI	0.49	0.07	NS2A		IFKTNTGTI	LFKTNTGTI	0.44	2.07	NS3
AWKTTAMVL	AWKTTAMAL	0.49	0.07	NS2A		AVLMHKGKR	AVLTHKGKR	3.31	2.03	NS3
TMTYKCPRI	TMTYKCPQI	9.43	0.07	C		NIGIESETP	NIGIESEIP	1.92	1.47	NS5
TTAMVLSIV	TTAMALSIV	0.49	0.07	NS2A		NQILEENVE	NQILEENME	1.99	0.52	NS3
DTMTYKCPR	DTMTYKCPQ	9.34	0.07	C		DGVKNNQIL	DGIKNNQIL	2.62	0.44	NS3
PECPDDQRA	PECPDNQRA	4.14	0.07	NS1		KVAAEGINY	RVAAEGINY	2.27	0.41	NS3
TYKCPRITE	TYKCPQITE	7.6	0.07	C		NYTDRKWCF	NYADRKWCF	2.24	0.38	NS3
CPDDQRAWN	CPDNQRAWN	4.73	0.07	NS1		AVTIMAILC	AVTIMAISC	3.28	0.33	NS2A
EEEAEHSGT	EQEAEHSGT	0	0.07	NS2B		DSGCVVSWK	DSGCIVSWK	3.5	0.32	E/NS1
WKTTAMVLS	WKTTAMALS	0.49	0.07	NS2A		QKTDWIPLA	QKADWIPLA	3.5	0.29	NS2A
MTYKCPRIT	MTYKCPQIT	6.08	0.07	C		KITPQSSTT	KITPQSSIT	0	0.28	E
TAMVLSIVS	TAMALSIVS	0.49	0.07	NS2A		MSFKDLGRV	MSFRDLGRV	3.47	0.28	NS2A
YAWKTTAMV	YAWKTTAMA	0.49	0.07	NS2A		QTLTILIRT	HTLTILIRT	4.43	0.23	NS2B
ILSIVSLFP	ALSIVSLFP	0.2	0.07	NS2A		GLLVISGLF	GLLVISGVF	4.74	0.2	NS2B
MILSIVSLF	MALSIVSLF	0.2	0.07	NS2A		KELGKKKTP	KELGKEKTP	2.75	0	NS5
CVSIMIEEV	CASIMIEEV	0.23	0.06	NS2A		AYRIKQRGI	AYRIKQKGI	0.24	4.24	NS3
CISIMIEEV	CASIMIEEV	3.29	0.06	NS2A		AVQNWLARV	AVHNWLARV	0.5	3.17	NS5
ISIMIEEVM	ASIMIEEVM	3.35	0.06	NS2A		GNVGETLGE	GNMGETLGE	0	2.23	NS5
ILCVSIMIE	ILCASIMIE	0.23	0.06	NS2A		GLGSIITQE	GLGSIATQE	0.22	1.74	NS4B
LGILCVSIM	LGILCASIM	0.23	0.06	NS2A		ILIGAIITW	ILIGVIITW	3.2	0.6	E
GILCVSIMI	GILCASIMI	0.23	0.06	NS2A		FAAGLFLRK	FAAGLLLRK	2.03	0.54	NS2A
SLGILCVSI	SLGILCASI	0.22	0.06	NS2A		MDLEKRHVL	TDLEKRHVL	0.47	0.45	E
VSIMIEEVM	ASIMIEEVM	0.23	0.06	NS2A		QDKRFLCKH	QDKRFICKH	0	0.3	E
LCVSIMIEE	LCASIMIEE	0.23	0.06	NS2A		IIDEEREIP	IMDEEREIP	3.82	0.25	NS3
FSLGILCVS	FSLGILCAS	0.22	0.06	NS2A		ENSLSGVEG	GNSLSGVEG	4.88	0.21	NS5
LCISIMIEE	LCASIMIEE	3.29	0.06	NS2A		IGVEPGQLK	VGVEPGQLK	7.29	0	E
SFSLGILCV	SFSLGILCA	0.2	0.06	NS2A		LWKELGKKK	LWKELGKEK	2.63	0	NS5
HSGASHNIL	HSGTSHNIL	13.14	0.05	NS2B		GHGQIDNFS	GHGQVDNFS	0.29	3.48	NS2A
SGASHNILV	SGTSHNILV	13.14	0.05	NS2B		MAAILAYTI	MAAILAYTV	0.38	3.2	M
AEHSGASHN	AEHSGTSHN	16.08	0.05	NS2B		AALLLLIAH	AALLLLVAH	2.81	0.49	NS4B
EHSGASHNI	EHSGTSHNI	15.95	0.05	NS2B		EALQRKYGG	ETLQRKYGG	2.32	0.43	NS5
ASHNILVEV	TSHNILVEV	7.05	0.05	NS2B		AQRIETWIL	VQRIETWIL	4.2	0.22	M
EAEHSGASH	EAEHSGTSH	21.15	0.05	NS2B		DLGLGSITT	DLGLGSIIT	0.29	0.22	NS4B
GASHNILVE	GTSHNILVE	7	0.05	NS2B		ESEIPNLDI	ENEIPNLDI	1.59	0.19	NS5
ATLLSLTFI	TTLLSLTFI	4.15	0.04	NS2A		ASFIEVKSC	ASFIEVKNC	0.39	3.53	NS1
ITLLSLTFI	TTLLSLTFI	0.22	0.04	NS2A		GRVVVMVGA	GRVMVMVGA	3.39	0.29	NS2A
EIEDEVFKK	EIEEEVFKK	0.15	0	NS3		EAVMAVGMV	EAIMAVGMV	0.17	5.93	NS2B
AENQHHATM	AENHHHATM	0	0	NS4B		AAVTGGIFL	ATVTGGIFL	0	5.92	NS4A
CKIPFSTQD	CKIPFSAQD	1.65	0	E		AVTGGIFLF	TVTGGIFLF	0	5.92	NS4A
EKHGAERLK	EKHGTERLK	0.19	0	NS5		EDYGFGVFS	EDYGFGVFT	0.18	5.7	NS1
HATMLDVDL	HVTMLDVDL	0.54	0	NS4B		GANFRAERV	GANFKAERV	0.18	5.63	NS3
TALNDMGKV	IALNDMGKV	1.79	0	NS5		MPSMKRFRK	MPSMKRFRR	0.18	5.48	NS5
LDWLEKHGV	LDWLEKHGT	1.39	0	NS5		IISRKDQRG	IISRRDQRG	0.19	5.14	NS5
SLDYAWRTM	SLDYAWKTM	0	0	NS2A		MDIISRKDQ	MDIISRRDQ	0.19	5.14	NS5
TMAHRKPTY	TMAHRKPTF	14.04	0	NS5		NGVVKLLTK	NGVVRLLTK	0.2	4.98	NS5
DTPECPDNQ	DTPECPDDQ	0.07	0	NS1		DHWFSRGNS	DHWFSRENS	0.21	4.88	NS5
RFATALTAL	RFATALIAL	1.87	0	NS5		LLVISGVFP	LLVISGLFP	0.2	4.74	NS2B
DWLEKHGVE	DWLEKHGTE	1.39	0	NS5		DLEPIPYDP	DLDPIPYDP	0.21	4.6	NS4B
HGAERLKRM	HGAERLRRM	0.19	0	NS5		GAVFTDENK	GAIFTDENK	0.22	4.57	NS5
TGRPSFNML	TGQPSFNML	0.15	0	C		NAALGAVFT	NAALGAIFT	0.22	4.57	NS5
AERLKRMAI	TERLKRMAI	0.19	0	NS5		ADLELERAA	ADLELERAT	0.22	4.45	NS2B
EKHGVERLK	EKHGTERLK	1.39	0	NS5		EEEHTLTIL	EEEQTLTIL	0.23	4.43	NS2B
GAERLKRMA	GAERLRRMA	0.19	0	NS5		ERAADVKWE	ERATDVKWE	0.21	4.31	NS2B
IEDEVFKKR	IEEEVFKKR	0.15	0	NS3		GITVIDLEP	GITVIDLDP	0.21	4.31	NS4B
PNTPECPDD	PDTPECPDD	5.63	0	NS1		LELERAADV	LELERATDV	0.22	4.28	NS2B
PKAKRGTAQ	PRAKRGTAQ	5.02	0	NS5		LAVLHTAEV	LAVLHTAEA	0.24	4.26	NS4A
AAENHHHAT	AAENQHHAT	0	0	NS4B		AADVKWEDQ	ATDVKWEDQ	0.21	4.18	NS2B
VFVDENQWN	VFIDENQWN		0	NS5		PIMDEEREI	PIIDEEREI	0.25	3.82	NS3
LKRMAISGD	LRRMAISGD		0	NS5		IMKDGRILV	IMKDGRVLV	2.96	3.73	NS5
NRRKRSVTM	NRRKKSVTM	10.82	0	C		KRFLCKHSM	KRFVCKHSM	0	3.71	E
FVDENQWNS	FIDENQWNS		0	NS5		EPSRGWNDW	EPSKGWNDW	0.28	3.68	NS5
EGPLPEIED	EGPLPEIEE	1.97	0	NS3		DVPSPPPVG	DVPSPPPMG	0.41	3.66	NS3
ASVEPHWIA	ANVEPHWIA		0	NS4A		ASAIQKAHE	ASAIQKAQE	0.29	3.62	NS1
WNLVKLHSG	WNLVKLYSG		0	NS5		QQWEPSRGW	QQWEPSKGW	0.28	3.61	NS5
LDYAWKTTA	LDYAWKTMA	0.17	0	NS2A		IKITPQSSI	IKVTPQSSI	0.28	3.59	E
FKTSAGVNM	FKTSAGINM	2.14	0	C		EMIIPKNFA	EMIIPKNLA	0.24	3.56	NS1
GVERLKRMA	GTERLKRMA	5.75	0	NS5		FTMKHKKAT	FTMRHKKAT	0.28	3.56	NS5
KAKRGTAQI	RAKRGTAQI	5.02	0	NS5		GTSGSPIVD	GTSGSPIID	0.28	3.56	NS3
MAHRKPTYE	MTHRKPTYE	14.04	0	NS5		KAHEEGICG	KAQEEGICG	0.29	3.56	NS1
SVEPHWIAA	NVEPHWIAA		0	NS4A		MKHKKATYE	MRHKKATYE	0.28	3.56	NS5
EQDANFVCR	EQDSNFVCR	10.43	0	E		EEVPYLGKR	EEIPYLGKR	0.28	3.53	NS5
NAAIGAVFV	NAAIGAVFI	4.94	0	NS5		KKRLTIMDL	KRRLTIMDL	0.29	3.53	NS3
RKRSVTMLL	RKKSVTMLL	7	0	C		LPTFMTQKA	LPTFMTQKT	0.29	3.53	NS4A
SLDYAWKTM	SLDYAWRTM	0	0	NS2A		MDFDFCEGT	MDFDFCDGT	0.42	3.51	NS1
GPLPEIEDE	GPLPEIEEE	2.04	0	NS3		FKIVKEIAE	FKVVKEIAE	0.28	3.5	E
LVHQVFGTA	LVHQVFGAA	0.16	0	E		IVKEIAETQ	VVKEIAETQ	0.28	3.5	E
PQPMEHKYS	PQPMEHRYS	0.57	0	NS1		LFLMSGKGI	LFLMSGRGI	0.23	3.47	NS4A
LLNRFTMAH	LLNRFTMTH	4.02	0	NS5		IPETILELT	IPETVLELT	0.38	3.43	NS2A
DIQNTTFII	DIQNSTFII	0.16	0	NS1		CTILAAVSV	CTILAVVSV	0.29	3.42	NS2A
DYAWKTMAM	DYAWRTMAM	0	0	NS2A		DLGLGSIIT	DLGLGSIAT	0.22	3.42	NS4B
DYAWRTMAM	DYAWKTMAM	0	0	NS2A		DLGLGSITT	DLGLGSIAT	0.29	3.42	NS4B
SLSGVEGEG	SFSGVEGEG		0	NS5		MEDKAWLVH	MENKAWLVH	0.29	3.39	E
LVKLHSGKD	LVKLYSGKD		0	NS5		IVLLSQSAI	IVLLSQSTI	3.16	3.34	NS2A
RSVTMLLML	KSVTMLLML	7	0	C		LSRTSKKRS	LSRTNKKRS	0.29	3.33
APCKIPFST	APCKIPFSA	1.71	0	E		ALLSQSTIP	VLLSQSTIP	0.34	3.31	NS2A
RFTMAHRKP	RFTMTHRKP	4.02	0	NS5		LMHRGKRIE	LMHKGKRIE	0.28	3.31	NS3
ATALTALND	ATALIALND	1.91	0	NS5		ASALTALND	ANALTALND	0.31	3.28	NS5
EDEVFKKRN	EEEVFKKRN	0.15	0	NS3		DRFASALTA	DRFANALTA	0.31	3.28	NS5
LDYAWKTMA	LDYAWRTMA	0	0	NS2A		IKITPQSSI	IKITPQSPI	0.28	3.2	E
LTALNDMGK	LIALNDMGK	1.79	0	NS5		ITPQSSITE	ITPQSPITE	0.28	3.2	E
NTPECPDDQ	DTPECPDDQ	5.28	0	NS1		KRWGTIKKS	KRWGTVKKS	0.49	3.2	C
QVFGTAYGV	QVFGAAYGV	0.15	0	E		LKRWGTIKK	LKRWGTVKK	0.45	3.2	C
KTMAMVLSI	RTMAMVLSI	5.45	0	NS2A		IESETPNLD	IESEKPNLD	1.92	3.19	NS5
VNMCTLIAM	INMCTLIAM	9.63	0	C		PTVDGITVI	PTVDGVTVI		3.18	NS4B
AAIGAVFVD	AAIGAVFID	5.33	0	NS5		AAILAYTIG	AAVLAYTIG	0.38	3.16	M
ENSLSGVEG	ENSFSGVEG		0	NS5		EEVAVQNWL	EEAAVQNWL	2.6	3.16	NS5
LNRFTMAHR	LNRFTMTHR	4.02	0	NS5		IPTAMAFHL	IPTVMAFHL	0.32	3.15	C
KLHSGKDVF	KLYSGKDVF	14.04	0	NS5		HLTVTEEIA	HLTVTEEVA	0.6	3.11	NS5
LPEIEDEVF	LPEIEEEVF	1.98	0	NS3		IQENPWMED	IRENPWMED	0.32	3.09	NS5
[truncated: 153 more rows]

## Sheet: Table S1b
Table S1b: All peptides/patterns (9-mers) and their double amino acid variant, associated significantly with DF and DHF
Serotype 1						Serotype 2						Serotype 3
Peptide1	Peptide2	RR-P1	RR-P2	Protein		Peptide1	Peptide2	RR-P1	RR-P2	Protein		Peptide1	Peptide2	RR-P1	RR-P2	Protein
AAENHHHAT	AVENHHHAA	0	1.74	NS4B		AAILAYTVG	AAVLAYTIG	3.2	3.16	M		ADLENPHLL	ADLENPRLP	4.34	2.7	NS5
AAENHQHAT	AAENQHHAT	0.18	0	NS4B		AAMTDDIGM	ATMADDIGM	3.22	2.89	NS2A		ADLENPHLS	ADLENPRLP	0.18	2.7	NS5
AAENQHHAT	AAENHQHAT	0	0.18	NS4B		AAVLAYTIG	AAILAYTVG	3.16	3.2	M		ADLENPRLP	ADLENPHLL	2.7	4.34	NS5
AAMLDVDLH	ATMLDVDLR	1.9	0.12	NS4B		AAVQNWLAR	VAVHNWLAR	3.16	3.17	NS5		ADLENPRLP	ADLENPHLS	2.7	0.18	NS5
ADIQNSTFI	ADVQNTTFI	0	2.32	NS1		ADDIGTGVT	TDDIGMGVT	3.16	0.35	NS2A		ADMGCAINW	ADTGCVINW	3.89	0.29
ADVQNTTFI	ADIQNSTFI	2.32	0	NS1		ADKQESNWI	ADTQGSNWI	3.16	0.33	E		ADTGCVINW	ADMGCAINW	0.29	3.89
AENHHHATM	VENHHHAAM	0	1.74	NS4B		ADRRWCFDG	TDRKWCFDG	2.25	2.24	NS3		ADVPLQWIA	AEIPLQWIA	3.19	0.31	NS4A
AENHQHATM	AENQHHATM	0.18	0	NS4B		ADSGCIVSW	ADTGCVVSW	0.32	0.28			AEIPLQWIA	ADVPLQWIA	0.31	3.19	NS4A
AENKIWGRR	TENKIWGRK	1.34	0.2	NS2A		ADTGCVVSW	ADSGCIVSW	0.28	0.32			AKAAVEDED	ARAAVEDEE	0.31	3.38	NS5
AENQHHATM	AENHQHATM	0	0.18	NS4B		ADTQGSNWI	ADKQESNWI	0.33	3.16	E		AKSKPTLDI	ARNKPTLDI	2.41	5.4	E
AERLRRMAI	TERLKRMAI	0	0	NS5		AEVGGKAYT	AEVGGRAYN	0	0.3	NS4A		ARAAVEDEE	AKAAVEDED	3.38	0.31	NS5
AERLRRMAI	VERLKRMAI	0	5.75	NS5		AEVGGRAYN	AEVGGKAYT	0.3	0	NS4A		ARNKPTLDI	AKSKPTLDI	5.4	2.41	E
AHRKPTFER	THRKPTYER	0	0	NS5		AGMIIMLIP	AGVIVMLIP	3.2	0.46	C		ASTTEAILP	ASTVEAVLP	0.32	4.43	E
AKITEIMEP	ARITDIMEP	0.12	1.28	NS5		AGVIVMLIP	AGMIIMLIP	0.46	3.2	C		ASTVEAVLP	ASTTEAILP	4.43	0.32	E
ALLWMANVE	VLLWMASVE	0	2.71	NS4A		AIKTEHTGR	AIRAEHTGR	0.5	1.59	NS3		AVPVHWIPI	AVPVHWVPT	5.34	0.21	NS5
ALSIVSLFP	VLSIVSLLP	0.07	1.51	NS2A		AILAYTVGT	AVLAYTIGT	3.2	3.16	M		AVPVHWVPT	AVPVHWIPI	0.21	5.34	NS5
AMLDVDLHP	TMLDVDLRP	1.9	0.11	NS4B		AILLVALSF	AILLVTVSF	0	3.24	NS2A		CLMMILPAA	CLMMMLPAT	0.42	3.26	C
ANFVCRRTL	SNFVCRRTF	0	0	E		AILLVTVSF	AILLVALSF	3.24	0	NS2A		CLMMMLPAT	CLMMILPAA	3.26	0.42	C
ANGILAQGK	VAGILAQGK	0.14	1.69	NS1		AIPETVLEL	TIPETILEL	3.16	0.38	NS2A		CPHIAEVEP	CPLVAEVEP	0	5.34	M
APGTFKTSE	MPGTFKTPE	1.34	0.2	NS3		AIRAEHTGR	AIKTEHTGR	1.59	0.5	NS3		CPHITEVEP	CPLIAEVEP	0.44	3.14	C
APGTFKTSE	TPGTFKTPE	1.34	0.16	NS3		AKNTPFNML	ARSTPFNML	3.59	0.3	C		CPLIAEVEP	CPHITEVEP	3.14	0.44	M
APSTEIQLT	APTSEIQLT	1.34	0.52	E		ALGKSEFQT	TLGKSEFQI	2.23	3.16	NS5		CPLVAEVEP	CPHIAEVEP	5.34	0	M
APTSEIQLT	APSTEIQLT	0.52	1.34	E		ALIFILLAA	VLIFILLTA	3.2	3.3	M		CVTTMAKSK	CVTTMARNK	2.41	5.4	E
AQIMEVTAR	TQIMEVTAK	1.23	0.17	NS5		ALLSQSTIP	VLLSQSAIP	0.34	3.16	NS2A		CVTTMARNK	CVTTMAKSK	5.4	2.41	E
ARITDIMEP	AKITEIMEP	1.28	0.12	NS5		ALLSQSTLP	VLLSQSTIP	0	3.31	NS2A		DIPYLGKRE	NVPYLGKRE	5.34	0.31	NS5
ARPSFNMLK	GQPSFNMLK	6.52	0	C		ALSFVTLIT	AVSFMTLIT	0	2.14	NS2A		DLAHTLIMI	DMTHTLIMI	5.34	0	NS2A
ARWGSFKKS	ARWSSFKKN	1.31	0.13	C		ALSFVTLIT	TVSFVTLIT	0	3.24	NS2A		DLENPHLLE	DLENPRLPE	3.21	2.7	NS5
ARWSSFKKN	ARWGSFKKS	0.13	1.31	C		AMTDDIGMG	TMADDIGMG	3.22	2.93	NS2A		DLENPHLSE	DLENPRLPE	0.18	2.7	NS5
ATMLDVDLR	AAMLDVDLH	0.12	1.9	NS4B		AMVQADSGC	VMVQADTGC	0.43	0.28			DLENPRLPE	DLENPHLLE	2.7	3.21	NS5
AVENHHHAA	AAENHHHAT	1.74	0	NS4B		ARNALDNLA	TRDALDNLA	0.48	3.53	NS4A		DLENPRLPE	DLENPHLSE	2.7	0.18	NS5
AVFFLLIMG	AVFLLLVMG	1.89	0.17	NS2A		ARRGTGNMG	TRRGTGNIG	3.18	0.58			DMGCAINWK	DTGCVINWK	3.89	0.29	NS1
AVFLLLVMG	AVFFLLIMG	0.17	1.89	NS2A		ARRGTGNMG	TRRGTGNVG	3.18	0			DMTHTLIMI	DLAHTLIMI	0	5.34	NS2A
AWKTMAMIL	AWKTTAMAL	0.19	0.07	NS2A		ARSTPFNML	AKNTPFNML	0.3	3.59	C		DTGCVINWK	DMGCAINWK	0.29	3.89	NS1
AWKTMAMIL	AWKTTAMVL	0.19	0.49	NS2A		ASFIEIKSC	ASFIEVKNC	0.18	3.53	NS1		DTQGVTVEI	ETQGVTAEI	3.37	0.3	E
AWKTMAMIL	AWRTMAMVL	0.19	0	NS2A		ASFIEVKNC	ASFIEIKSC	3.53	0.18	NS1		DVPLQWIAS	EIPLQWIAS	3.19	0.31	NS4A
AWKTMAMVL	AWKTTAMAL	7.28	0.07	NS2A		ATEEIAVQN	VTEEAAVQN	0.44	3.16	NS5		EDIPYLGKR	ENVPYLGKR	5.34	0.31	NS5
AWKTTAMAL	AWKTMAMIL	0.07	0.19	NS2A		ATEEIAVQN	VTEEVAVQN	0.44	2.52	NS5		EIPLQWIAS	DVPLQWIAS	0.31	3.19	NS4A
AWKTTAMAL	AWKTMAMVL	0.07	7.28	NS2A		ATIGIALLS	TTIGIVLLS	0.27	3.44	NS2A		EIRPISEKE	EIRPTNEKE	0.31	5.34	NS1
AWKTTAMVL	AWKTMAMIL	0.49	0.19	NS2A		ATMADDIGM	AAMTDDIGM	2.89	3.22	NS2A		EIRPTNEKE	EIRPISEKE	5.34	0.31	NS1
AWKTTAMVL	AWRTMAMVL	0.49	0	NS2A		ATMADDIGT	ATMTDDIGM	3.16	0.29	NS2A		ENPHLLEKK	ENPRLPEKK	3.1	2.7	NS5
AWRTMAMVL	AWKTMAMIL	0	0.19	NS2A		ATMTDDIGM	ATMADDIGT	0.29	3.16	NS2A		ENPHLSEKK	ENPRLPEKK	0.18	2.7	NS5
AWRTMAMVL	AWKTTAMVL	0	0.49	NS2A		ATQEPESNI	ITQESESNI	2.65	0	NS4B		ENPRLPEKK	ENPHLLEKK	2.7	3.1	NS5
CPQITEAEP	CPRITETEP	0.07	1.31	M		ATQEPESNI	TTQESESNI	2.65	0.25	NS4B		ENPRLPEKK	ENPHLSEKK	2.7	0.18	NS5
CPRITETEP	CPQITEAEP	1.31	0.07	M		AVLAYTIGT	AILAYTVGT	3.16	3.2	M		ENVPYLGKR	EDIPYLGKR	0.31	5.34	NS5
CVMASSVLL	CVTASSALL	2.44	0.17	NS4A		AVLMHRGKR	AVLTHKGKR	0.28	2.03	NS3		ETQGVTAEI	DTQGVTVEI	0.3	3.37	E
CVTASSALL	CVMASSVLL	0.17	2.44	NS4A		AVLTHKGKR	AVLMHRGKR	2.03	0.28	NS3		FQTMPGIFQ	FQTTPGTFQ	3.16	0	NS3
DANGILAQG	DVAGILAQG	0.13	1.69	NS1		AVSFMTLIT	ALSFVTLIT	2.14	0	NS2A		FQTTPGTFQ	FQTMPGIFQ	0	3.16	NS3
DEVFRKRNL	EEVFKKRNL	5.07	0	NS3		AVSFMTLIT	TVSFVTLIT	2.14	3.24	NS2A		GCVTTMAKS	GCVTTMARN	2.41	5.4	E
DGVFHTMWH	ENVFHTMWH	0.13	7.81	NS3		AVWNRVWIQ	TVWNRVWIR	0.21	3.26	NS5		GCVTTMARN	GCVTTMAKS	5.4	2.41	E
DIQNSTFII	DVQNTTFII	0	2.32	NS1		CDGTTVIVT	CEGTTVVVT	3.13	0.29	NS1		GMEIRPISE	GMEIRPTNE	0.31	5.34	NS1
DKTHISSWG	DKTHVSSWE	1.57	0.15	NS5		CEGTTVVVT	CDGTTVIVT	0.29	3.13	NS1		GMEIRPTNE	GMEIRPISE	5.34	0.31	NS1
DKTHVSSWE	DKTHISSWG	0.15	1.57	NS5		CIVSWKNKE	CVVSWKSKE	0.32	0.23	NS1		GMLWMADVP	GMLWMAEIP	3.19	0.32	NS4A
DSDPEGALW	EGDPEGALW	2.68	1.29	NS5		CVVSWKSKE	CIVSWKNKE	0.23	0.32	NS1		GMLWMAEIP	GMLWMADVP	0.32	3.19	NS4A
DSHTQVCDH	DSYTQMCDH	1.63	0.14	NS1		DFCDGTTVI	DFCEGTTVV	3.17	0.41	NS1		GNDTQGVTV	GNETQGVTA	3.37	0.3	E
DSYTQMCDH	DSHTQVCDH	0.14	1.63	NS1		DFCDGTTVV	DLCEGTTVV	1.75	0.34	NS1		GNETQGVTA	GNDTQGVTV	0.3	3.37	E
DTPECPDNQ	NTPECPDDQ	0.07	5.28	NS1		DFCEGTTVV	DFCDGTTVI	0.41	3.17	NS1		GQITWRDLA	GQITWRDMT	5.34	0	NS2A
DVAGILAQG	DANGILAQG	1.69	0.13	NS1		DFDFCDGTT	DFDLCEGTT	3.51	0.34	NS1		GQITWRDMT	GQITWRDLA	0	5.34	NS2A
DVQNTTFII	DIQNSTFII	2.32	0	NS1		DFDLCEGTT	DFDFCDGTT	0.34	3.51	NS1		GRVPSHLAY	GRVPTHLAH	4.55	1.81	NS4A
DWLEKHGAE	DWLEKYGVE	0.18	1.34	NS5		DFGLGSIAT	DLGLGGIAT	2.39	3.16	NS4B		GRVPTHLAH	GRVPSHLAY	1.81	4.55	NS4A
DWLEKHGTE	DWLEKYGVE	0	1.34	NS5		DFGLGSIAT	DLGLGSIIT	2.39	0.22	NS4B		GTRKVMEIT	GTRRVMGIT	3.32	0.41	NS5
DWLEKHGVE	DWLKKYGVE	1.39	1.96	NS5		DFGLGSIAT	DLGLGSITT	2.39	0.29	NS4B		GTRRVMGIT	GTRKVMEIT	0.41	3.32	NS5
DWLEKYGVE	DWLEKHGAE	1.34	0.18	NS5		DGITVIDLE	DGVTVIDLD	0.21	3.18	NS4B		HIAEVEPED	LVAEVEPED	0	5.34	M
DWLEKYGVE	DWLEKHGTE	1.34	0	NS5		DGRFWELVD	DSRFWELID	0.47	0.15	NS5		HITEVEPED	LIAEVEPED	0.44	3.14	C
DWLKKYGVE	DWLEKHGVE	1.96	1.39	NS5		DGTTVIVTE	EGTTVVVTE	3.13	0.29	NS1		HLLEKKITQ	RLPEKKITQ	3.25	2.7	NS5
DYAWKTTAM	DYAWRTMAM	0.17	0	NS2A		DGVTVIDLD	DGITVIDLE	3.18	0.21	NS4B		HLSEKKITQ	RLPEKKITQ	0	2.7	NS5
DYAWKTTAM	HYAWKTMAM	0.17	5.53	NS2A		DKQESNWIQ	DTQGSNWIQ	3.16	0.33	E		HWIPISRTT	HWVPTSRTT	5.34	0.21	NS5
DYAWRTMAM	DYAWKTTAM	0	0.17	NS2A		DLCEGTTVV	DFCDGTTVV	0.34	1.75	NS1		HWVPTSRTT	HWIPISRTT	0.21	5.34	NS5
DYAWRTMAM	HYAWKTMAM	0	5.53	NS2A		DLGFGSITT	DLGLGSIAT	0	3.42	NS4B		ILPAALAFH	MLPATLAFH	0.28	3.26	CprM
EAKITEIME	EARITDIME	0.12	1.3	NS5		DLGFGSITT	DLGLGSIIT	0	0.22	NS4B		IMKIGIGVL	VMKIGIGIL	3.32	0	E
EARITDIME	EAKITEIME	1.3	0.12	NS5		DLGLGGIAT	DFGLGSIAT	3.16	2.39	NS4B		IPISRTTWS	VPTSRTTWS	5.34	0.21	NS5
EDEVFRKRN	EEEVFKKRN	5.07	0	NS3		DLGLGGIAT	DLGLGSIIT	3.16	0.22	NS4B		IRPISEKEE	IRPTNEKEE	0.31	5.34	NS1
EEAEHSGAS	QEAEHSGTS	7.13	0.07	NS2B		DLGLGGIAT	DLGLGSITT	3.16	0.29	NS4B		IRPTNEKEE	IRPISEKEE	5.34	0.31	NS1
EEEAEHSGA	EQEAEHSGT	7.13	0.07	NS2B		DLGLGSIAT	DLGFGSITT	3.42	0	NS4B		ISEKEENMV	TNEKEENMV	0.31	5.34	NS1
EEEVFKKRN	EDEVFRKRN	0	5.07	NS3		DLGLGSIIT	DFGLGSIAT	0.22	2.39	NS4B		ISLTCSNTM	VSLTCSNTI	0	3.38	NS2A
EEVFKKRNL	DEVFRKRNL	0	5.07	NS3		DLGLGSIIT	DLGFGSITT	0.22	0	NS4B		ITEVEPEDI	VAEVEPEDI	0.43	5.34	C
EEVPYLGKR	GDVPYLGKR	0.13	2.06	NS5		DLGLGSIIT	DLGLGGIAT	0.22	3.16	NS4B		ITTWENVPY	VTTWEDVPY	4.04	2.94	NS5
EGDPEGALW	DSDPEGALW	1.29	2.68	NS5		DLGLGSITT	DFGLGSIAT	0.29	2.39	NS4B		ITWRDLAHT	ITWRDMTHT	5.34	0	NS2A
EHKYSWKSW	EYKYSWRSW	0.57	2.68	NS1		DLGLGSITT	DLGLGGIAT	0.29	3.16	NS4B		ITWRDMTHT	ITWRDLAHT	0	5.34	NS2A
EHRYSWKSW	EYKYSWKSW	0	1.76	NS1		DRKWCFDGI	DRRWCFDGV	0.45	2.62	NS3		KAAVEDEDF	RAAVEDEEF	0.31	3.38	NS5
EIEDEVFRK	EIEEEVFKK	5.07	0	NS3		DRRWCFDGV	DRKWCFDGI	2.62	0.45	NS3		KCPHIAEVE	KCPLVAEVE	0	5.34	M
EIEEEVFKK	EIEDEVFRK	0	5.07	NS3		DSGCIVSWK	DTGCVVSWK	0.32	0.28	NS1		KCPHITEVE	KCPLIAEVE	0.44	3.03	C
EISNMLNTM	EISSMLNIM	1.83	0.13	C		DSRFWELID	DGRFWELVD	0.15	0.47	NS5		KCPLIAEVE	KCPHITEVE	3.03	0.44	M
EISNMLNTM	EVSNMLNIM	1.83	1.79	C		DTGCVVSWK	DSGCIVSWK	0.28	0.32	NS1		KCPLVAEVE	KCPHIAEVE	5.34	0	M
EISSMLNIM	EISNMLNTM	0.13	1.83	C		DTQFCIKVL	NTQFCVKVL	2.7	0.43	NS5		KKTSFCLMM	KKTSLCLVM	5.34	0	C
EISSMLNIM	EVSNMLNIM	0.13	1.79	C		DTQGSNWIQ	DKQESNWIQ	0.33	3.16	E		KKTSLCLVM	KKTSFCLMM	0	5.34	C
EKHGAERLK	EKYGVERLK	0.19	1.34	NS5		DVLPTVTQM	DVVPMVTQM	3.59	0.28	NS5		KNFQTMPGI	KNFQTTPGT	3.21	0	NS3
EKHGAERLR	EKHGTERLK	0	0	NS5		DVPSPPPMG	DVPSPPPVE	3.66	0.5	NS3		KNFQTTPGT	KNFQTMPGI	0	3.21	NS3
EKHGAERLR	EKHGVERLK	0	1.39	NS5		DVPSPPPVE	DVPSPPPMG	0.5	3.66	NS3		KSDWLPMTV	KTDWLPMAV	0	0.36	NS2A
EKHGTERLK	EKHGAERLR	0	0	NS5		DVSKKEGGA	EVGKKEGGA	2.28	0	NS5		KSKPTLDIE	RNKPTLDIE	2.41	5.4	E
EKHGTERLK	EKYGVERLK	0	1.34	NS5		DVVPMVTQM	DVLPTVTQM	0.28	3.59	NS5		KTDWLPMAV	KSDWLPMTV	0.36	0	NS2A
EKHGVERLK	EKHGAERLR	1.39	0	NS5		EAAVQNWLA	EVAVHNWLA	3.16	3.17	NS5		KTPITTWEN	KTPVTTWED	4.04	3.16	NS5
EKHGVERLK	KKYGVERLK	1.39	1.96	NS5		EDGRFWELV	EDSRFWELI	0.47	0.15	NS5		KTPVTTWED	KTPITTWEN	3.16	4.04	NS5
EKYGVERLK	EKHGAERLK	1.34	0.19	NS5		EDKAWLVHR	KNKAWLVHR	0.29	3.16	E		KTSLCLMMM	KTSLCLVMI	3.21	0	C
EKYGVERLK	EKHGTERLK	1.34	0	NS5		EDSRFWELI	EDGRFWELV	0.15	0.47	NS5		KTSLCLVMI	KTSLCLMMM	0	3.21	C
ENHHHAAML	ENHQHATML	1.86	0.18	NS4B		EEAAVQNWL	EEVAVHNWL	3.16	3.17	NS5		KVMEITAEW	RVMGITAEW	3.32	0.42	NS5
ENHHHAAML	ENQHHATML	1.86	0	NS4B		EEIAVQNWL	EEVAVHNWL	0.29	3.17	NS5		LAHTLIMIG	MTHTLIMIG	5.34	0	NS2A
ENHQHATML	ENHHHAAML	0.18	1.86	NS4B		EEVAVHNWL	EEAAVQNWL	3.17	3.16	NS5		LCLMMMLPA	LCLVMILPA	3.26	0	C
ENHQHATML	ENQHHATML	0.18	0	NS4B		EEVAVHNWL	EEIAVQNWL	3.17	0.29	NS5		LCLVMILPA	LCLMMMLPA	0	3.26	C
ENQHHATML	ENHHHAAML	0	1.86	NS4B		EGEGIFKSI	EGEGVFKNI	0.25	3.42	NS5		LENPHLLEK	LENPRLPEK	3.21	2.7	NS5
ENQHHATML	ENHQHATML	0	0.18	NS4B		EGEGVFKNI	EGEGIFKSI	3.42	0.25	NS5		LENPHLSEK	LENPRLPEK	0.18	2.7	NS5
ENVFHTMWH	DGVFHTMWH	7.81	0.13	NS3		EGEHKRLAE	KGEHKKLAE	3.2	0.22	NS5		LENPRLPEK	LENPHLLEK	2.7	3.21	NS5
EQEAEHSGT	EEEAEHSGA	0.07	7.13	NS2B		EGIFKSIQH	EGVFKNIQH	0.35	3.26	NS5		LENPRLPEK	LENPHLSEK	2.7	0.18	NS5
ESTEHGTTA	ETTEHGTIA	6.03	0.13	E		EGIFKSIQH	EGVFKSIQR	0.35	3.2	NS5		LIAEVEPED	HITEVEPED	3.14	0.44	M
ESYIIIGAG	ESYIVVGAG	1.75	0.13	E		EGINYADRR	EGINYTDRK	2.13	2.24	NS3		LMMILPAAL	LMMMLPATL	0.42	3.15	C
ESYIVVGAG	ESYIIIGAG	0.13	1.75	E		EGINYTDRK	EGINYADRR	2.24	2.13	NS3		LMMMLPATL	LMMILPAAL	3.15	0.42	C
ETTEHGTIA	ESTEHGTTA	0.13	6.03	E		EGKIVQPEN	EGKVVLPEN	4.06	0.16	E		LVAEVEPED	HIAEVEPED	5.34	0	M
EVSNMLNIM	EISNMLNTM	1.79	1.83	C		EGKVVLPEN	EGKIVQPEN	0.16	4.06	E		LWMADVPLQ	LWMAEIPLQ	3.19	0.32	NS4A
EVSNMLNIM	EISSMLNIM	1.79	0.13	C		EGTTVVVTE	DGTTVIVTE	0.29	3.13	NS1		LWMAEIPLQ	LWMADVPLQ	0.32	3.19	NS4A
EYKYSWKSW	EHRYSWKSW	1.76	0	NS1		EGVFKNIQH	EGIFKSIQH	3.26	0.35	NS5		MADVPLQWI	MAEIPLQWI	3.19	0.32	NS4A
EYKYSWRSW	EHKYSWKSW	2.68	0.57	NS1		EGVFKNIQH	EGVFKSIQR	3.26	3.2	NS5		MAEIPLQWI	MADVPLQWI	0.32	3.19	NS4A
FFLLIMGQL	FLLLVMGQL	1.89	0.17	NS2A		EGVFKSIQR	EGIFKSIQH	3.2	0.35	NS5		MAKSKPTLD	MARNKPTLD	2.41	5.4	E
FGESYIIIG	FGESYIVVG	1.75	0.13	E		EGVFKSIQR	EGVFKNIQH	3.2	3.26	NS5		MARNKPTLD	MAKSKPTLD	5.4	2.41	E
FGESYIVVG	FGESYIIIG	0.13	1.75	E		EIAVQNWLA	EVAVHNWLA	0.3	3.17	NS5		MEIRPISEK	MEIRPTNEK	0.31	5.34	NS1
FIKTTFSLH	FIKTTLSLD	1.78	0.05	NS2A		EIKITPQSP	EIKVTPQSS	3.2	3.65	E		MEIRPTNEK	MEIRPISEK	5.34	0.31	NS1
FIKTTLSLD	FIKTTFSLH	0.05	1.78	NS2A		EIKSCHWPK	EVKNCHWPK	0.19	3.53	NS1		MGCAINWKG	TGCVINWKG	3.89	0.29	NS1
FKKEISSML	FKKEVSNML	0.13	1.74	C		EIKVTPQSS	EIKITPQSP	3.65	3.2	E		MILPAALAF	MMLPATLAF	0.28	3.26	CprM
FKKEVSNML	FKKEISSML	1.74	0.13	C		EIMDLEKRY	EITDLEKRH	3.42	0.45	E		MLPATLAFH	ILPAALAFH	3.26	0.28
FKNDSDPEG	FKNEGDPEG	2.68	1.3	NS5		EITDLEKRH	EIMDLEKRY	0.45	3.42	E		MLWMADVPL	MLWMAEIPL	3.19	0.32	NS4A
FKNEGDPEG	FKNDSDPEG	1.3	2.68	NS5		EKTKKDFGL	EKTKKDLGF	2.57	0	NS4B		MLWMAEIPL	MLWMADVPL	0.32	3.19	NS4A
FLLIMGQLT	LLLVMGQLT	1.91	0.17	NS2A		EKTKKDLGF	EKTKKDFGL	0	2.57	NS4B		MMILPAALA	MMMLPATLA	0.41	3.15	C
FLLLVMGQL	FFLLIMGQL	0.17	1.89	NS2A		ELIDRERNL	ELVDKERNL	0.15	4.44	NS5		MMLPATLAF	MILPAALAF	3.26	0.28
FQDGVFHTM	FQENVFHTM	0.13	7.81	NS3		ELIMKDGRI	ELVMKDGRV	2.96	0.23	NS5		MMMLPATLA	MMILPAALA	3.15	0.41	C
FQENVFHTM	FQDGVFHTM	7.81	0.13	NS3		ELVDKERNL	ELIDRERNL	4.44	0.15	NS5		MPGIFQTTT	TPGTFQTTT	2.99	0	NS3
FQPHQLWIT	FQSHQLWAT	0.22	2.77	NS2A		ELVMKDGRV	ELIMKDGRI	0.23	2.96	NS5		MPGTRKVME	MPGTRRVMG	3.32	0.42	NS5
FQPHQLWTT	FQSHQLWAT	0.13	2.77	NS2A		EMDFDFCDG	EMDFDLCEG	3.51	0.34	NS1		MPGTRRVMG	MPGTRKVME	0.42	3.32	NS5
FQSHQLWAT	FQPHQLWIT	2.77	0.22	NS2A		EMDFDLCEG	EMDFDFCDG	0.34	3.51	NS1		MTHTLIMIG	LAHTLIMIG	0	5.34	NS2A
FQSHQLWAT	FQPHQLWTT	2.77	0.13	NS2A		EMIIPKNLA	EMIIPKSFA	3.56	2.42	NS1		NDTQGVTVE	NETQGVTAE	3.37	0.3	E
FSLGILCAS	FSLGLLCIS	0.06	4.31	NS2A		EMIIPKSFA	EMIIPKNLA	2.42	3.56	NS1		NETQGVTAE	NDTQGVTVE	0.3	3.37	E
FSLGILCVS	FSLGLLCIS	0.22	4.31	NS2A		EMVLLQMED	EMVLLQMKN	0.29	3.16	E		NFQTMPGIF	NFQTTPGTF	3.21	0	NS3
FSLGLLCIS	FSLGILCAS	4.31	0.06	NS2A		EMVLLQMKN	EMVLLQMED	3.16	0.29	E		NFQTTPGTF	NFQTMPGIF	0	3.21	NS3
FSLGLLCIS	FSLGILCVS	4.31	0.22	NS2A		ENEIPNLDI	ESEKPNLDI	0.19	3.19	NS5		NPHLLEKKI	NPRLPEKKI	3.2	2.7	NS5
FSLHYAWKT	LSLDYAWKT	2.06	0.16	NS2A		ENEIPNLDI	ESETPNLDI	0.19	1.92	NS5		NPHLSEKKI	NPRLPEKKI	0	2.7	NS5
FTVVVGDAN	FTVVVGDVA	0.13	1.53	NS1		EPHMIVGRQ	EPHMIVSIQ	0.28	1.85	M		NPRLPEKKI	NPHLLEKKI	2.7	3.2	NS5
FTVVVGDVA	FTVVVGDAN	1.53	0.13	NS1		EPHMIVSIQ	EPHMIVGRQ	1.85	0.28	M		NPRLPEKKI	NPHLSEKKI	2.7	0	NS5
GADIQNSTF	GADVQNTTF	0	2.32	NS1		ESEKPNLDI	ENEIPNLDI	3.19	0.19	NS5		NVPYLGKRE	DIPYLGKRE	0.31	5.34	NS5
GADVQNTTF	GADIQNSTF	2.32	0	NS1		ESESNILDI	QPESNILDI	0.21	3.62	NS4B		PGTRKVMEI	PGTRRVMGI	3.32	0.41	NS5
GAERLRRMA	GTERLKRMA	0	0	NS5		ESETPNLDI	ENEIPNLDI	1.92	0.19	NS5		PGTRRVMGI	PGTRKVMEI	0.41	3.32	NS5
GAERLRRMA	GVERLKRMA	0	5.75	NS5		EVAVHNWLA	EAAVQNWLA	3.17	3.16	NS5		PHIAEVEPE	PLVAEVEPE	0	5.34	M
GDANGILAQ	GDVAGILAQ	0.13	1.69	NS1		EVAVHNWLA	EIAVQNWLA	3.17	0.3	NS5		PHITEVEPE	PLIAEVEPE	0.44	3.14	C
GDVAGILAQ	GDANGILAQ	1.69	0.13	NS1		EVGGKAYTH	EVGGRAYNH	0	0.3	NS4A		PHLLEKKIT	PRLPEKKIT	3.25	2.7	NS5
GDVPYLGKR	EEVPYLGKR	2.06	0.13	NS5		EVGGRAYNH	EVGGKAYTH	0.3	0	NS4A		PHLSEKKIT	PRLPEKKIT	0	2.7	NS5
GESYIIIGA	GESYIVVGA	1.75	0.13	E		EVGKKEGGA	DVSKKEGGA	0	2.28	NS5		PISEKEENM	PTNEKEENM	0.31	5.34	NS1
GESYIVVGA	GESYIIIGA	0.13	1.75	E		EVKNCHWPK	EIKSCHWPK	3.53	0.19	NS1		PITTWENVP	PVTTWEDVP	4.04	2.94	NS5
GFKKEISSM	GFKKEVSNM	0.13	1.74	C		FCDGTTVIV	FCEGTTVVV	3.13	0.41	NS1		PLIAEVEPE	PHITEVEPE	3.14	0.44	M
GFKKEVSNM	GFKKEISSM	1.74	0.13	C		FCDGTTVVV	LCEGTTVVV	1.75	0.34	NS1		PLVAEVEPE	PHIAEVEPE	5.34	0	M
GHVAAENHQ	GHVAAENQH	0.07	0	NS4B		FCEGTTVVV	FCDGTTVIV	0.41	3.13	NS1		PMPGTRKVM	SMPGTRRVM	3.32	0.33	NS5
GHVAAENHQ	GHVAVENHH	0.07	3.05	NS4B		FDFCDGTTV	FDLCEGTTV	3.51	0.34	NS1		PQASTTEAI	PQASTVEAV	0.32	4.43	E
GHVAAENQH	GHVAAENHQ	0	0.07	NS4B		FDLCEGTTV	FDFCDGTTV	0.34	3.51	NS1		PQASTVEAV	PQASTTEAI	4.43	0.32	E
GHVAAENQH	GHVAVENHH	0	3.05	NS4B		FGLGSIATQ	LGLGGIATQ	2.39	3.16	NS4B		PRLPEKKIT	PHLLEKKIT	2.7	3.25	NS5
GHVAVENHH	GHVAAENHQ	3.05	0.07	NS4B		FGLGSIATQ	LGLGSIITQ	2.39	0.22	NS4B		PRLPEKKIT	PHLSEKKIT	2.7	0	NS5
GHVAVENHH	GHVAAENQH	3.05	0	NS4B		FGLGSIATQ	LGLGSITTQ	2.39	0.29	NS4B		PRPMPGTRK	PRSMPGTRR	3.32	0.33	NS5
GILCASIMI	GLLCISIMI	0.06	3.29	NS2A		FGSITTQES	LGSIITQES	0	0.22	NS4B		PRSMPGTRR	PRPMPGTRK	0.33	3.32	NS5
GILCVSIMI	GLLCISIMI	0.23	3.29	NS2A		FIEIKSCHW	FIEVKNCHW	0.19	3.53	NS1		PSHLAYRTR	PTHLAHRTR	4.55	1.81	NS4A
GLLCISIMI	GILCASIMI	3.29	0.06	NS2A		FIEVKNCHW	FIEIKSCHW	3.53	0.19	NS1		PTHLAHRTR	PSHLAYRTR	1.81	4.55	NS4A
GLLCISIMI	GILCVSIMI	3.29	0.23	NS2A		FKDLGRVVV	FRDLGRVMV	3.42	0.28	NS2A		PTNEKEENM	PISEKEENM	5.34	0.31	NS1
GQPSFNMLK	ARPSFNMLK	0	6.52	C		FKNIQHLTV	FKSIQHLTA	3.24	0.46	NS5		PVHWIPISR	PVHWVPTSR	5.34	0.21	NS5
GSFKKSGAI	SSFKKNGAI	1.31	0.13	C		FKNIQHLTV	FKSIQRLTV	3.24	0.47	NS5		PVHWVPTSR	PVHWIPISR	0.21	5.34	NS5
GTERLKRMA	GAERLRRMA	0	0	NS5		FKSIQHLTA	FKNIQHLTV	0.46	3.24	NS5		PVTTWEDIP	PVTTWENVP	5.34	0.28	NS5
GVERLKRMA	GAERLRRMA	5.75	0	NS5		FKSIQHLTA	FKSIQRLTV	0.46	0.47	NS5		PVTTWEDVP	PITTWENVP	2.94	4.04	NS5
GVFQDGVFH	GVFQENVFH	0.13	7.81	NS3		FKSIQRLTV	FKNIQHLTV	0.47	3.24	NS5		PVTTWENVP	PVTTWEDIP	0.28	5.34	NS5
GVFQENVFH	GVFQDGVFH	7.81	0.13	NS3		FKSIQRLTV	FKSIQHLTA	0.47	0.46	NS5		QADMGCAIN	QADTGCVIN	3.89	0.29
GVGVFQDGV	GVGVFQENV	0.13	7.81	NS3		FLMSGKGVG	FLMSGRGIG	2.4	3.47	NS4A		QADTGCVIN	QADMGCAIN	0.29	3.89
GVGVFQENV	GVGVFQDGV	7.81	0.13	NS3		FLMSGRGIG	FLMSGKGVG	3.47	2.4	NS4A		QASTTEAIL	QASTVEAVL	0.32	4.43	E
HAAMLDVDL	HVTMLDVDL	1.89	0	NS4B		FMTQKARNA	FMTQKTRDA	0.48	3.53	NS4A		QASTVEAVL	QASTTEAIL	4.43	0.32	E
HGAERLKRM	YGVERLKRM	0.19	1.43	NS5		FMTQKTRDA	FMTQKARNA	3.53	0.48	NS4A		QITWRDLAH	QITWRDMTH	5.34	0	NS2A
HGAERLRRM	HGTERLKRM	0	0	NS5		FRDLGRVMV	FKDLGRVVV	0.28	3.42	NS2A		QITWRDMTH	QITWRDLAH	0	5.34	NS2A
HGAERLRRM	HGVERLKRM	0	1.38	NS5		FSTNIWLKL	FTTNIWLRL	0.18	2.34	NS1		QTMPGIFQT	QTTPGTFQT	3.16	0	NS3
HGTERLKRM	HGAERLRRM	0	0	NS5		FTTNIWLRL	FSTNIWLKL	2.34	0.18	NS1		QTTPGTFQT	QTMPGIFQT	0	3.16	NS3
HGTERLKRM	YGVERLKRM	0	1.43	NS5		FWELIDRER	FWELVDKER	0.15	4.6	NS5		RAAVEDEEF	KAAVEDEDF	3.38	0.31	NS5
HGVERLKRM	HGAERLRRM	1.38	0	NS5		FWELVDKER	FWELIDRER	4.6	0.15	NS5		RDLAHTLIM	RDMTHTLIM	5.34	0	NS2A
HHAAMLDVD	QHATMLDVD	1.91	0.18	NS4B		GAAMTDDIG	GATMADDIG	3.22	3.01	NS2A		RDMTHTLIM	RDLAHTLIM	0	5.34	NS2A
HHHAAMLDV	HQHATMLDV	1.91	0.18	NS4B		GADKQESNW	GADTQGSNW	3.16	0.33	E		RKKTSFCLM	RKKTSLCLV	5.34	0	C
HHHAAMLDV	QHHATMLDV	1.91	0	NS4B		GADTQGSNW	GADKQESNW	0.33	3.16	E		RKKTSLCLV	RKKTSFCLM	0	5.34	C
HISSWEDVP	HVSSWEEVP	1.35	0.13	NS5		GAMVQADSG	GVMVQADTG	0.43	0.28			RKSDWLPMT	RKTDWLPMA	0	0.36	NS2A
HKYSWKSWG	YKYSWRSWG	0.57	2.68	NS1		GATMADDIG	GAAMTDDIG	3.01	3.22	NS2A		RKTDWLPMA	RKSDWLPMT	0.36	0	NS2A
HNKEGDQYI	QNKEGDQYV	5.95	0.13	NS3		GAVLMHRGK	GAVLTHKGK	0.28	2.03	NS3		RKVMEITAE	RRVMGITAE	3.32	0.42	NS5
HQHATMLDV	HHHAAMLDV	0.18	1.91	NS4B		GAVLTHKGK	GAVLMHRGK	2.03	0.28	NS3		RLPEKKITQ	HLLEKKITQ	2.7	3.25	NS5
HQHATMLDV	QHHATMLDV	0.18	0	NS4B		GCIVSWKNK	GCVVSWKSK	0.32	0.23	NS1		RLPEKKITQ	HLSEKKITQ	2.7	0	NS5
HQIFGTAYG	HQVFGAAYG	7.23	0	E		GCVVSWKSK	GCIVSWKNK	0.23	0.32	NS1		RNKPTLDIE	KSKPTLDIE	5.4	2.41	E
HQVFGAAYG	HQIFGTAYG	0	7.23	E		GEGIFKSIQ	GEGVFKNIQ	0.25	3.37	NS5		RPISEKEEN	RPTNEKEEN	0.31	5.34	NS1
HRYSWKSWG	YKYSWKSWG	0	1.76	NS1		GEGVFKNIQ	GEGIFKSIQ	3.37	0.25	NS5		RPMPGTRKV	RSMPGTRRV	3.32	0.33	NS5
HSGKDVFFI	YSGKDVFFT	1.94	0	NS5		GEPHMIVGR	GEPHMIVSI	0.28	1.85	M		RPTNEKEEN	RPISEKEEN	5.34	0.31	NS1
HSGKDVFFM	YSGKDVFFT	0.18	0	NS5		GEPHMIVSI	GEPHMIVGR	1.85	0.28	M		RRVMGITAE	RKVMEITAE	0.42	3.32	NS5
HSGKDVFFV	YSGKDVFFT	2.21	0	NS5		GFGSITTQE	GLGSIATQE	0	1.74	NS4B		RSMPGTRRV	RPMPGTRKV	0.33	3.32	NS5
HTQVCDHRL	YTQMCDHRL	1.63	0.14	NS1		GFGSITTQE	GLGSIITQE	0	0.22	NS4B		RVMGITAEW	KVMEITAEW	0.42	3.32	NS5
HVAAENHQH	HVAAENQHH	0.07	0	NS4B		GGIATQQPE	GSIATQEPE	3.16	2.61	NS4B		RVPSHLAYR	RVPTHLAHR	4.55	1.81	NS4A
HVAAENHQH	HVAVENHHH	0.07	3.05	NS4B		GGKAYTHAL	GGRAYNHAL	0	9.74	NS4A		RVPTHLAHR	RVPSHLAYR	1.81	4.55	NS4A
HVAAENQHH	HVAAENHQH	0	0.07	NS4B		GGRAYNHAL	GGKAYTHAL	9.74	0	NS4A		SDWLPMTVA	TDWLPMAVA	0	0.36	NS2A
HVAAENQHH	HVAVENHHH	0	3.05	NS4B		GIALLSQST	GIVLLSQSA	0.28	3.16	NS2A		SGMLWMADV	SGMLWMAEI	3.19	0.32	NS4A
HVAVENHHH	HVAAENHQH	3.05	0.07	NS4B		GIATQQPES	SIATQEPES	3.16	2.61	NS4B		SGMLWMAEI	SGMLWMADV	0.32	3.19	NS4A
HVAVENHHH	HVAAENQHH	3.05	0	NS4B		GIENEIPNL	GIESEKPNL	0.19	3.19	NS5		SHLAYRTRN	THLAHRTRN	4.55	1.81	NS4A
HVSSWEEVP	HISSWEDVP	0.13	1.35	NS5		GIENEIPNL	GIESETPNL	0.19	1.92	NS5		SLCLMMMLP	SLCLVMILP	3.26	0	C
HVTMLDVDL	HAAMLDVDL	0	1.89	NS4B		GIESEKPNL	GIENEIPNL	3.19	0.19	NS5		SLCLVMILP	SLCLMMMLP	0	3.26	C
HYAWKTMAM	DYAWKTTAM	5.53	0.17	NS2A		GIESETPNL	GIENEIPNL	1.92	0.19	NS5		SMPGTRRVM	PMPGTRKVM	0.33	3.32	NS5
HYAWKTMAM	DYAWRTMAM	5.53	0	NS2A		GIFKSIQHL	GVFKNIQHL	0.35	3.26	NS5		STTEAILPE	STVEAVLPE	0.32	4.43	E
IEDEVFRKR	IEEEVFKKR	5.07	0	NS3		GIFKSIQHL	GVFKSIQRL	0.35	3.2	NS5		STVEAVLPE	STTEAILPE	4.43	0.32	E
IEEEVFKKR	IEDEVFRKR	0	5.07	NS3		GINYADRRW	GINYTDRKW	2.19	2.24	NS3		TDWLPMAVA	SDWLPMTVA	0.36	0	NS2A
IFGTAYGVL	VFGAAYGVL	7.23	0	E		GINYTDRKW	GINYADRRW	2.24	2.19	NS3		TEAILPEYG	VEAVLPEYG	0.31	4.43	E
IGADIQNST	IGADVQNTT	0	2.35	NS1		GITVIDLEP	GVTVIDLDP	0.21	3.18	NS4B		TGCVINWKG	MGCAINWKG	0.29	3.89	NS1
IGADVQNTT	IGADIQNST	2.35	0	NS1		GIVLLSQSA	GIALLSQST	3.16	0.28	NS2A		THLAHRTRN	SHLAYRTRN	1.81	4.55	NS4A
IGAGEKTLK	VGAGEKALK	2.68	0.13	E		GIVTLYLGV	GVVTLYLGA	3.16	0.34	E/NS1		TMAKSKPTL	TMARNKPTL	2.41	5.4	E
IGHVAAENQ	IGHVAVENH	0	3.02	NS4B		GKAYTHALS	GRAYNHALS	0	10.81	NS4A		TMARNKPTL	TMAKSKPTL	5.4	2.41	E
IGHVAVENH	IGHVAAENQ	3.02	0	NS4B		GKEIKITPQ	GMEIKVTPQ	0.28	2.99	E		TMPGIFQTT	TTPGTFQTT	3.16	0	NS3
IIGADIQNS	IIGADVQNT	0	2.38	NS1		GKEIKITPQ	GQEIKVTPQ	0.28	1.98	E		TNEKEENMV	ISEKEENMV	5.34	0.31	NS1
IIGADVQNT	IIGADIQNS	2.38	0	NS1		GKGVGKMTL	GRGIGKMTL	2.4	3.47	NS4A		TPGTFQTTT	MPGIFQTTT	0	2.99	NS3
IIGAGEKAL	VVGAGEKAL	1.73	0.13	E		GKHGKEIKI	GKHGMEIKV	0.28	2.99	E		TPITTWENV	TPVTTWEDV	4.04	2.94	NS5
IIIGAGEKA	IVVGAGEKA	1.73	0.13	E		GKHGKEIKI	GKHGQEIKV	0.28	1.98	E		TPVTTWEDI	TPVTTWENV	5.34	0.28	NS5
IKTTFSLHY	IKTTLSLDY	1.79	0.05	NS2A		GKHGMEIKV	GKHGKEIKI	2.99	0.28	E		TPVTTWEDV	TPITTWENV	2.94	4.04	NS5
IKTTLSLDY	IKTTFSLHY	0.05	1.79	NS2A		GKHGQEIKV	GKHGKEIKI	1.98	0.28	E		TPVTTWENV	TPVTTWEDI	0.28	5.34	NS5
ILCASIMIE	LLCISIMIE	0.06	3.29	NS2A		GKIVQPENL	GKVVLPENL	4.06	0.16	E		TRKVMEITA	TRRVMGITA	3.32	0.42	NS5
ILCVSIMIE	LLCISIMIE	0.23	3.29	NS2A		GKVVLPENL	GKIVQPENL	0.16	4.06	E		TRRVMGITA	TRKVMEITA	0.42	3.32	NS5
ILKLLTDFQ	MLKLLTEFQ	7.92	0.13	NS2A		GLFPISIPI	GVFPVSIPI	3.24	0.2	NS2B		TSLCLMMML	TSLCLVMIL	3.26	0	C
ILSIVSLFP	VLSIVSLLP	0.2	1.51	NS2A		GLGGIATQQ	GLGSIATQE	3.16	1.74	NS4B		TSLCLVMIL	TSLCLMMML	0	3.26	C
IMILKLLTD	IMMLKLLTE	7.92	0.13	NS2A		GLGSIATQE	GFGSITTQE	1.74	0	NS4B		TTEAILPEY	TVEAVLPEY	0.32	4.43	E
IMMLKLLTE	IMILKLLTD	0.13	7.92	NS2A		GLGSIATQE	GLGGIATQQ	1.74	3.16	NS4B		TTMAKSKPT	TTMARNKPT	2.41	5.4	E
IMNRRKKSV	TMNRRKRSV	0	1.89	C		GLGSIATQQ	GLGSIITQE	3.27	0.22	NS4B		TTMARNKPT	TTMAKSKPT	5.4	2.41	E
IQNSTFIID	VQNTTFIID	0	2.32	NS1		GLGSIATQQ	GLGSITTQE	3.27	0.29	NS4B		TTPGTFQTT	TMPGIFQTT	0	3.16	NS3
IRPQPMEHR	IRPQPMEYK	0	1.9	NS1		GLGSIITQE	GFGSITTQE	0.22	0	NS4B		TTWEDIPYL	TTWENVPYL	5.34	0.31	NS5
IRPQPMEYK	IRPQPMEHR	1.9	0	NS1		GLGSIITQE	GLGSIATQQ	0.22	3.27	NS4B		TTWENVPYL	TTWEDIPYL	0.31	5.34	NS5
ISNMLNTMN	ISSMLNIMN	1.83	0.13	C		GLGSITTQE	GLGSIATQQ	0.29	3.27	NS4B		TVEAVLPEY	TTEAILPEY	4.43	0.32	E
ISNMLNTMN	VSNMLNIMN	1.83	1.79	C		GMEIKVTPQ	GKEIKITPQ	2.99	0.28	E		TVTYKCPHI	TVTYKCPLV	0.3	5.34	C
ISSMLNIMN	ISNMLNTMN	0.13	1.83	C		GMIIMLIPT	GVIVMLIPT	3.42	0.45	C		TVTYKCPLV	TVTYKCPHI	5.34	0.3	M
ISSMLNIMN	VSNMLNIMN	0.13	1.79	C		GQEIKVTPQ	GKEIKITPQ	1.98	0.28	E		TWEDIPYLG	TWENVPYLG	5.34	0.31	NS5
ITPQAPSTE	ITPQAPTSE	1.34	0.52	E		GRAYNHALS	GKAYTHALS	10.81	0	NS4A		TWENVPYLG	TWEDIPYLG	0.31	5.34	NS5
ITPQAPTSE	ITPQAPSTE	0.52	1.34	E		GRFWELVDR	SRFWELIDR	0.46	0.15	NS5		TWRDLAHTL	TWRDMTHTL	5.34	0	NS2A
IVVGAGEKA	IIIGAGEKA	0.13	1.73	E		GRFWELVDR	SRFWELVDK	0.46	4.12	NS5		TWRDMTHTL	TWRDLAHTL	0	5.34	NS2A
KAKRGTAQI	RAKRGTTQI	5.02	0.17	NS5		GRGIGKMTL	GKGVGKMTL	3.47	2.4	NS4A		TYKCPHIAE	TYKCPLVAE	0	5.34	M
KCPQITEAE	KCPRITETE	0.07	1.31	M		GRQEKGKSL	SIQEKGKSL	0.28	1.85	M		TYKCPHITE	TYKCPLIAE	0.44	2.98	C
KCPRITETE	KCPQITEAE	1.31	0.07	M		GSIATQEPE	GGIATQQPE	2.61	3.16	NS4B		TYKCPLIAE	TYKCPHITE	2.98	0.44	M
KEISNMLNT	KEISSMLNI	1.83	0.13	C		GSIATQEPE	GSIITQESE	2.61	0.22	NS4B		TYKCPLVAE	TYKCPHIAE	5.34	0	M
KEISNMLNT	KEVSNMLNI	1.83	1.79	C		GSIATQEPE	GSITTQESE	2.61	0.25	NS4B		VAEVEPEDI	ITEVEPEDI	5.34	0.43	M
KEISSMLNI	KEISNMLNT	0.13	1.83	C		GSIITQESE	GSIATQEPE	0.22	2.61	NS4B		VEAVLPEYG	TEAILPEYG	4.43	0.31	E
KEISSMLNI	KEVSNMLNI	0.13	1.79	C		GSITTQESE	GSIATQEPE	0.25	2.61	NS4B		VHWIPISRT	VHWVPTSRT	5.34	0.21	NS5
KEVSNMLNI	KEISNMLNT	1.79	1.83	C		GSPIIDKKG	GSPIVDRKG	3.5	0.28	NS3		VHWVPTSRT	VHWIPISRT	0.21	5.34	NS5
KEVSNMLNI	KEISSMLNI	1.79	0.13	C		GSPIVDRKG	GSPIIDKKG	0.28	3.5	NS3		VMKIGIGIL	IMKIGIGVL	0	3.32	E
KFTVVVGDA	KLTVVVGDV	0.13	1.28	NS1		GVFKNIQHL	GIFKSIQHL	3.26	0.35	NS5		VPSHLAYRT	VPTHLAHRT	4.55	1.81	NS4A
KHGAERLKR	KYGVERLKR	0.19	1.43	NS5		GVFKNIQHL	GVFKSIQRL	3.26	3.2	NS5		VPTHLAHRT	VPSHLAYRT	1.81	4.55	NS4A
KHGAERLRR	KHGTERLKR	0	0	NS5		GVFKSIQRL	GIFKSIQHL	3.2	0.35	NS5		VPTSRTTWS	IPISRTTWS	0.21	5.34	NS5
KHGAERLRR	KHGVERLKR	0	1.38	NS5		GVFKSIQRL	GVFKNIQHL	3.2	3.26	NS5		VPVHWIPIS	VPVHWVPTS	5.34	0.21	NS5
KHGTERLKR	KHGAERLRR	0	0	NS5		GVFPVSIPI	GLFPISIPI	0.2	3.24	NS2B		VPVHWVPTS	VPVHWIPIS	0.21	5.34	NS5
KHGTERLKR	KYGVERLKR	0	1.43	NS5		GVITLYLGA	GVVTLYLGV	2.65	0.43	E		VQADMGCAI	VQADTGCVI	3.89	0.29
KHGVERLKR	KHGAERLRR	1.38	0	NS5		GVIVMLIPT	GMIIMLIPT	0.45	3.42	C		VQADTGCVI	VQADMGCAI	0.29	3.89
KITEIMEPE	RITDIMEPE	0.12	1.27	NS5		GVMVQADTG	GAMVQADSG	0.28	0.43			VSLTCSNTI	ISLTCSNTM	3.38	0	NS2A
KKEISSMLN	KKEVSNMLN	0.13	1.79	C		GVTVIDLDP	GITVIDLEP	3.18	0.21	NS4B		VTTMAKSKP	VTTMARNKP	2.41	5.4	E
KKEVSNMLN	KKEISSMLN	1.79	0.13	C		GVVTLYLGA	GIVTLYLGV	0.34	3.16	E		VTTMARNKP	VTTMAKSKP	5.4	2.41	E
KKTARPSFN	KKTGQPSFN	7.08	0	C		GVVTLYLGV	GVITLYLGA	0.43	2.65	E		VTTWEDIPY	VTTWENVPY	5.34	0.28	NS5
KKTGQPSFN	KKTARPSFN	0	7.08	C		GYHTQIAGP	GYYTQTAGP	3.42	2.76	NS1		VTTWEDVPY	ITTWENVPY	2.94	4.04	NS5
KKYGVERLK	EKHGVERLK	1.96	1.39	NS5		GYILRDVSK	GYILREVGK	2.34	0	NS5		VTTWENVPY	VTTWEDIPY	0.28	5.34	NS5
KLLTDFQSH	KLLTEFQPH	2.94	0.13	NS2A		GYILREVGK	GYILRDVSK	0	2.34	NS5		VTYKCPHIA	VTYKCPLVA	0	5.34	M
KLLTEFQPH	KLLTDFQSH	0.13	2.94	NS2A		GYYTQTAGP	GYHTQIAGP	2.76	3.42	NS1		VTYKCPHIT	VTYKCPLIA	0.44	2.98	C
KLRDSHTQV	KLRDSYTQM	1.63	0.14	NS1		HAILLVALS	HAILLVTVS	0	3.24	NS2A		VTYKCPLIA	VTYKCPHIT	2.98	0.44	M
KLRDSYTQM	KLRDSHTQV	0.14	1.63	NS1		HAILLVTVS	HAILLVALS	3.24	0	NS2A		VTYKCPLVA	VTYKCPHIA	5.34	0	M
KLTVVVGDV	KFTVVVGDA	1.28	0.13	NS1		HGKEIKITP	HGMEIKVTP	0.28	2.99	E		VVQADMGCA	VVQADTGCV	3.89	0.28
KLVHQIFGT	KLVHQVFGA	4.51	0	E		HGKEIKITP	HGQEIKVTP	0.28	1.98	E		VVQADTGCV	VVQADMGCA	0.28	3.89
KLVHQVFGA	KLVHQIFGT	0	4.51	E		HGMEIKVTP	HGKEIKITP	2.99	0.28	E		WEDIPYLGK	WENVPYLGK	5.34	0.31	NS5
KNDSDPEGA	KNEGDPEGA	2.68	1.29	NS5		HGQEIKVTP	HGKEIKITP	1.98	0.28	E		WENVPYLGK	WEDIPYLGK	0.31	5.34	NS5
KNEGDPEGA	KNDSDPEGA	1.29	2.68	NS5		HKLGYILRD	HRLGYILRE	2.63	0	NS5		WIMKIGIGV	WVMKIGIGI	3.32	0	E
KRFKNDSDP	KRFKNEGDP	2.68	1.3	NS5		HLTATEEIA	HLTVTEEAA	0.44	3.16	NS5		WIPISRTTW	WVPTSRTTW	5.34	0.21	NS5
KRFKNEGDP	KRFKNDSDP	1.3	2.68	NS5		HLTATEEIA	HLTVTEEVA	0.44	3.11	NS5		WMADVPLQW	WMAEIPLQW	3.19	0.32	NS4A
KTARPSFNM	KTGQPSFNM	7.08	0	C		HLTATEEIA	RLTVTEEIA	0.44	0.47	NS5		WMAEIPLQW	WMADVPLQW	0.32	3.19	NS4A
KTGQPSFNM	KTARPSFNM	0	7.08	C		HLTVTEEAA	HLTATEEIA	3.16	0.44	NS5		WRDLAHTLI	WRDMTHTLI	5.34	0	NS2A
KTHISSWED	KTHVSSWEE	1.35	0.13	NS5		HLTVTEEAA	RLTVTEEIA	3.16	0.47	NS5		WRDMTHTLI	WRDLAHTLI	0	5.34	NS2A
KTHVSSWEE	KTHISSWED	0.13	1.35	NS5		HLTVTEEVA	HLTATEEIA	3.11	0.44	NS5		WVMKIGIGI	WIMKIGIGV	0	3.32	E
KTMAMILSI	KTTAMALSI	0.19	0.07	NS2A		HLTVTEEVA	RLTVTEEIA	3.11	0.47	NS5		WVPTSRTTW	WIPISRTTW	0.21	5.34	NS5
KTMAMILSI	KTTAMVLSI	0.19	0.49	NS2A		HMEGEHKRL	HMKGEHKKL	3.2	0.22	NS5		YGMEIRPIS	YGMEIRPTN	0.31	5.34	NS1
KTMAMILSI	RTMAMVLSI	0.19	0	NS2A		HMIVGRQEK	HMIVSIQEK	0.28	1.85	M		YGMEIRPTN	YGMEIRPIS	5.34	0.31	NS1
KTMAMVLSI	KTTAMALSI	5.45	0.07	NS2A		HMIVSIQEK	HMIVGRQEK	1.85	0.28	M		YKCPHIAEV	YKCPLVAEV	0	5.34	M
KTTAMALSI	KTMAMILSI	0.07	0.19	NS2A		HMKGEHKKL	HMEGEHKRL	0.22	3.2	NS5		YKCPHITEV	YKCPLIAEV	0.44	3.03	C
KTTAMALSI	KTMAMVLSI	0.07	5.45	NS2A		HRLGYILRE	HKLGYILRD	0	2.63	NS5		YKCPLIAEV	YKCPHITEV	3.03	0.44	M
KTTAMVLSI	KTMAMILSI	0.49	0.19	NS2A		HTAEAGGRA	HTAEVGGKA	4.2	0	NS4A		YKCPLVAEV	YKCPHIAEV	5.34	0	M
KTTAMVLSI	RTMAMVLSI	0.49	0	NS2A		HTAEVGGKA	HTAEAGGRA	0	4.2	NS4A
KTTFSLHYA	KTTLSLDYA	1.78	0.13	NS2A		HTQIAGPWH	YTQTAGPWH	3.42	2.76	NS1
KTTLSLDYA	KTTFSLHYA	0.13	1.78	NS2A		IALLSQSTI	IVLLSQSAI	0.34	3.16	NS2A
KYGVERLKR	KHGAERLKR	1.43	0.19	NS5		IALLSQSTL	IVLLSQSTI	0	3.34	NS2A
KYGVERLKR	KHGTERLKR	1.43	0	NS5		IATQEPESN	IITQESESN	2.61	0	NS4B
KYSWRSWGK	RYSWKSWGK	2.68	0	NS1		IATQEPESN	ITTQESESN	2.61	0.25	NS4B
LAVFFLLIM	LAVFLLLVM	1.89	0.17	NS2A		IAVQNWLAR	VAVHNWLAR	0.3	3.17	NS5
LAVFLLLVM	LAVFFLLIM	0.17	1.89	NS2A		IDDRFASAL	LDDRFANAL	0.45	3.33	NS5
LCVMASSVL	LCVTASSAL	2.44	0.17	NS4A		IDKKGKVVG	VDRKGKVVG	3.5	0.28	NS3
LCVTASSAL	LCVMASSVL	0.17	2.44	NS4A		IDRERNLHL	VDKERNLHL	0.15	4.53	NS5
LDWLEKHGA	LDWLEKYGV	0.18	1.32	NS5		IEIKSCHWP	IEVKNCHWP	0.19	3.53	NS1
LDWLEKHGT	LDWLEKYGV	0	1.32	NS5		IEKASFIEV	MEKASFIEI	3.53	0.18	NS1
LDWLEKHGV	LDWLKKYGV	1.39	1.96	NS5		IENEIPNLD	IESEKPNLD	0.19	3.19	NS5
LDWLEKYGV	LDWLEKHGA	1.32	0.18	NS5		IENEIPNLD	IESETPNLD	0.19	1.92	NS5
LDWLEKYGV	LDWLEKHGT	1.32	0	NS5		IESEKPNLD	IENEIPNLD	3.19	0.19	NS5
LDWLKKYGV	LDWLEKHGV	1.96	1.39	NS5		IESETPNLD	IENEIPNLD	1.92	0.19	NS5
LDYAWKTTA	LDYAWRTMA	0.17	0	NS2A		IEVKNCHWP	IEIKSCHWP	3.53	0.19	NS1
LDYAWKTTA	LHYAWKTMA	0.17	5.53	NS2A		IFKSIQHLT	VFKNIQHLT	0.35	3.29	NS5
LDYAWRTMA	LDYAWKTTA	0	0.17	NS2A		IFKSIQHLT	VFKSIQRLT	0.35	3.2	NS5
LDYAWRTMA	LHYAWKTMA	0	5.53	NS2A		IGIENEIPN	IGIESEKPN	0.19	3.19	NS5
LEKHGAERL	LEKYGVERL	0.18	1.34	NS5		IGIENEIPN	IGIESETPN	0.19	1.92	NS5
LEKHGTERL	LEKYGVERL	0	1.34	NS5		IGIESEKPN	IGIENEIPN	3.19	0.19	NS5
LEKHGVERL	LKKYGVERL	1.39	1.96	NS5		IGIESETPN	IGIENEIPN	1.92	0.19	NS5
LEKYGVERL	LEKHGAERL	1.34	0.18	NS5		IGTTHFQRV	VGTTHFQRA	3.33	3.2	M
LEKYGVERL	LEKHGTERL	1.34	0	NS5		IIDKKGKVV	IVDRKGKVV	3.5	0.28	NS3
LGILCASIM	LGLLCISIM	0.06	3.58	NS2A		IIMLIPTAM	IVMLIPTVM	0.44	0	C
LGILCVSIM	LGLLCISIM	0.23	3.58	NS2A		IIMLIPTVM	IVMLIPTAM	3.33	0.48	C
LGLLCISIM	LGILCASIM	3.58	0.06	NS2A		IIPKNLAGP	IIPKSFAGP	3.56	2.42	NS1
LGLLCISIM	LGILCVSIM	3.58	0.23	NS2A		IIPKSFAGP	IIPKNLAGP	2.42	3.56	NS1
LHYAWKTMA	LDYAWKTTA	5.53	0.17	NS2A		IITQESESN	IATQEPESN	0	2.61	NS4B
LHYAWKTMA	LDYAWRTMA	5.53	0	NS2A		IKITPQSPI	IKITPQSST	3.2	0	E
LKKYGVERL	LEKHGVERL	1.96	1.39	NS5		IKITPQSPI	IKVTPQSSI	3.2	3.59	E
LKLLTDFQS	LKLLTEFQP	6.21	0.13	NS2A		IKITPQSST	IKITPQSPI	0	3.2	E
LKLLTEFQP	LKLLTDFQS	0.13	6.21	NS2A		IKITPQSST	IKVTPQSSI	0	3.59	E
LLCISIMIE	ILCASIMIE	3.29	0.06	NS2A		IKQKGIFGY	IKQRGILGY	3.18	0.38	NS3
LLCISIMIE	ILCVSIMIE	3.29	0.23	NS2A		IKQKGILGY	IKQRGIFGY	3.88	0.2	NS3
LLCVMASSV	LLCVTASSA	2.4	0.17	NS4A		IKQRGIFGY	IKQKGILGY	0.2	3.88	NS3
LLCVTASSA	LLCVMASSV	0.17	2.4	NS4A		IKQRGILGY	IKQKGIFGY	0.38	3.18	NS3
LLLVMGQLT	FLLIMGQLT	0.17	1.91	NS2A		IKSCHWPKS	VKNCHWPKS	0.19	3.53	NS1
LLTDFQSHQ	LLTEFQPHQ	2.94	0.13	NS2A		IKTEHTGRE	IRAEHTGRE	0.5	1.59	NS3
LLTEFQPHQ	LLTDFQSHQ	0.13	2.94	NS2A		IKVTPQSSI	IKITPQSPI	3.59	3.2	E
LNIMNRRKK	LNTMNRRKR	0	1.87	C		IKVTPQSSI	IKITPQSST	3.59	0	E
LNTMNRRKR	LNIMNRRKK	1.87	0	C		ILAYTVGTT	VLAYTIGTT	3.2	3.16	M
LQETWNRQD	SQETWNRKD	2.68	1.34	E		ILLVALSFV	ILLVAVSFM	0	2.34	NS2A
LQNEAKITE	LQNEARITD	0.12	1.3	NS5		ILLVALSFV	ILLVTVSFV	0	3.24	NS2A
LQNEARITD	LQNEAKITE	1.3	0.12	NS5		ILLVAVSFM	ILLVALSFV	2.34	0	NS2A
LRDSHTQVC	LRDSYTQMC	1.63	0.14	NS1		ILLVAVSFM	ILLVTVSFV	2.34	3.24	NS2A
LRDSYTQMC	LRDSHTQVC	0.14	1.63	NS1		ILLVTVSFV	ILLVALSFV	3.24	0	NS2A
LSLDYAWKT	FSLHYAWKT	0.16	2.06	NS2A		ILLVTVSFV	ILLVAVSFM	3.24	2.34	NS2A
LTDFQSHQL	LTEFQPHQL	2.94	0.13	NS2A		ILNKRRRTA	ILNRRRRSA	0.31	3.36	C
LTEFQPHQL	LTDFQSHQL	0.13	2.94	NS2A		ILNRRRRSA	ILNKRRRTA	3.36	0.31	C
LVHQIFGTA	LVHQVFGAA	4.51	0	E		ILRDVSKKE	ILREVGKKE	2.34	0	NS5
LVHQVFGAA	LVHQIFGTA	0	4.51	E		ILREVGKKE	ILRDVSKKE	0	2.34	NS5
MAHRKPTFE	MTHRKPTYE	0	0	NS5		IMDLEKRYV	ITDLEKRHV	3.36	0.45	E
MALSIVSLF	MVLSIVSLL	0.07	1.51	NS2A		IMKDGRILV	VMKDGRVLV	2.96	0.23	NS5
MAMILSIVS	TAMALSIVS	0.19	0.07	NS2A		IMLIPTAMA	VMLIPTVMA	0.44	0	C
MAMILSIVS	TAMVLSIVS	0.19	0.49	NS2A		IMLIPTVMA	VMLIPTAMA	3.33	0.48	C
MAMVLSIVS	TAMALSIVS	3.86	0.07	NS2A		INYADRRWC	INYTDRKWC	2.19	2.24	NS3
MASSVLLWM	TASSALLWM	2.47	0.17	NS4A		INYTDRKWC	INYADRRWC	2.24	2.19	NS3
MEHKYSWKS	MEYKYSWRS	0.57	2.68	NS1		IPETVLELT	LPETILELT	3.43	0	NS2A
MEHRYSWKS	MEYKYSWKS	0	1.76	NS1		IPKNLAGPV	IPKSFAGPV	3.53	2.42	NS1
MEYKYSWKS	MEHRYSWKS	1.76	0	NS1		IPKSFAGPV	IPKNLAGPV	2.42	3.53	NS1
MEYKYSWRS	MEHKYSWKS	2.68	0.57	NS1		IQHLTATEE	IQRLTVTEE	0.48	0.5	NS5
MILKLLTDF	MMLKLLTEF	7.92	0.13	NS2A		IQRLTVTEE	IQHLTATEE	0.5	0.48	NS5
MILSIVSLF	MVLSIVSLL	0.2	1.51	NS2A		IRAEHTGRE	IKTEHTGRE	1.59	0.5	NS3
MKRFKNDSD	MKRFKNEGD	2.68	1.3	NS5		IRYQTPAIR	IRYQTTAIK	1.67	0.31	NS3
MKRFKNEGD	MKRFKNDSD	1.3	2.68	NS5		IRYQTTAIK	IRYQTPAIR	0.31	1.67	NS3
MLKLLTEFQ	ILKLLTDFQ	0.13	7.92	NS2A		ISGLFPISI	ISGVFPVSI	3.24	0.2	NS2B
MMLKLLTEF	MILKLLTDF	0.13	7.92	NS2A		ISGVFPVSI	ISGLFPISI	0.2	3.24	NS2B
MPGTFKTPE	APGTFKTSE	0.2	1.34	NS3		ITDLEKRHV	IMDLEKRYV	0.45	3.36	E
MTHRKPTYE	MAHRKPTFE	0	0	NS5		ITLYLGAMV	VTLYLGVMV	2.65	2.19	E
MVLSIVSLL	MALSIVSLF	1.51	0.07	NS2A		ITPQSPITE	ITPQSSTTE	3.2	0	E
MVLSIVSLL	MILSIVSLF	1.51	0.2	NS2A		ITPQSPITE	VTPQSSITE	3.2	3.62	E
NDSDPEGAL	NEGDPEGAL	2.68	1.29	NS5		ITPQSSTTE	ITPQSPITE	0	3.2	E
NEAKITEIM	NEARITDIM	0.12	1.3	NS5		ITPQSSTTE	VTPQSSITE	0	3.62	E
NEARITDIM	NEAKITEIM	1.3	0.12	NS5		ITQESESNI	ATQEPESNI	0	2.65	NS4B
NEGDPEGAL	NDSDPEGAL	1.29	2.68	NS5		ITTQESESN	IATQEPESN	0.25	2.61	NS4B
NESTEHGTT	NETTEHGTI	6.03	0.13	E		ITVIDLEPI	VTVIDLDPI	0.21	3.18	NS4B
NETTEHGTI	NESTEHGTT	0.13	6.03	E		IVDRKGKVV	IIDKKGKVV	0.28	3.5	NS3
NHHHAAMLD	NHQHATMLD	1.92	0.18	NS4B		IVGRQEKGK	IVSIQEKGK	0.28	1.85	M
NHHHAAMLD	NQHHATMLD	1.92	0	NS4B		IVLLSQSAI	IALLSQSTI	3.16	0.34	NS2A
NHQHATMLD	NHHHAAMLD	0.18	1.92	NS4B		IVLLSQSTI	IALLSQSTL	3.34	0	NS2A
NHQHATMLD	NQHHATMLD	0.18	0	NS4B		IVMLIPTAM	IIMLIPTVM	0.48	3.33	C
NIMNRRKKS	NTMNRRKRS	0	1.87	C		IVMLIPTVM	IIMLIPTAM	0	0.44	C
NMLNTMNRR	SMLNIMNRR	1.83	0.13	C		IVQPENLEY	VVLPENLEY	4.15	0.15	E
NNQRKKTAR	NNQRKKTGQ	7.23	0	C		IVSIQEKGK	IVGRQEKGK	1.85	0.28	M
NNQRKKTGQ	NNQRKKTAR	0	7.23	C		IVSWKNKEL	VVSWKSKEL	0.32	0.23	NS1
NQHHATMLD	NHHHAAMLD	0	1.92	NS4B		IVTLYLGVM	VVTLYLGAM	3.16	0.23	E/NS1
NQHHATMLD	NHQHATMLD	0	0.18	NS4B		IWLKLREKQ	IWLRLKEKQ	0.28	2.57	NS1
NQRKKTARP	NQRKKTGQP	7.13	0	C		IWLRLKEKQ	IWLKLREKQ	2.57	0.28	NS1
NQRKKTGQP	NQRKKTARP	0	7.13	C		KAKNTPFNM	KARSTPFNM	3.59	0.3	C
NTMNRRKRS	NIMNRRKKS	1.87	0	C		KARNALDNL	KTRDALDNL	0.48	3.53	NS4A
NTPECPDDQ	DTPECPDNQ	5.28	0.07	NS1		KARSTPFNM	KAKNTPFNM	0.3	3.59	C
PDTPECPDN	PNTPECPDD	0.07	5.63	NS1		KASFIEIKS	KASFIEVKN	0.18	3.47	NS1
PEIEDEVFR	PEIEEEVFK	5.07	0	NS3		KASFIEVKN	KASFIEIKS	3.47	0.18	NS1
PEIEEEVFK	PEIEDEVFR	0	5.07	NS3		KAYTHALSE	RAYNHALSE	0	10.81	NS4A
PFGESYIII	PFGESYIVV	1.75	0.13	E		KDFGLGSIA	KDLGLGGIA	2.74	3.16	NS4B
PFGESYIVV	PFGESYIII	0.13	1.75	E		KDFGLGSIA	KDLGLGSII	2.74	0.22	NS4B
PHQLWITLL	SHQLWATLL	0.22	2.77	NS2A		KDFGLGSIA	KDLGLGSIT	2.74	0.29	NS4B
PHQLWTTLL	SHQLWATLL	0.13	2.77	NS2A		KDLGFGSIT	KDLGLGSIA	0	3.42	NS4B
PKAKRGTAQ	PRAKRGTTQ	5.02	0.17	NS5		KDLGFGSIT	KDLGLGSII	0	0.22	NS4B
PMEHKYSWK	PMEYKYSWR	0.57	2.68	NS1		KDLGLGGIA	KDFGLGSIA	3.16	2.74	NS4B
PMEHRYSWK	PMEYKYSWK	0	1.81	NS1		KDLGLGGIA	KDLGLGSII	3.16	0.22	NS4B
PMEYKYSWK	PMEHRYSWK	1.81	0	NS1		KDLGLGGIA	KDLGLGSIT	3.16	0.29	NS4B
PMEYKYSWR	PMEHKYSWK	2.68	0.57	NS1		KDLGLGSIA	KDLGFGSIT	3.42	0	NS4B
PNTPECPDD	PDTPECPDN	5.63	0.07	NS1		KDLGLGSII	KDFGLGSIA	0.22	2.74	NS4B
PQAPSTEIQ	PQAPTSEIQ	1.34	0.52	E		KDLGLGSII	KDLGFGSIT	0.22	0	NS4B
PQAPTSEIQ	PQAPSTEIQ	0.52	1.34	E		KDLGLGSII	KDLGLGGIA	0.22	3.16	NS4B
PQITEAEPD	PRITETEPD	0.07	1.31	M		KDLGLGSIT	KDFGLGSIA	0.29	2.74	NS4B
PQPMEHRYS	PQPMEYKYS	0	1.88	NS1		KDLGLGSIT	KDLGLGGIA	0.29	3.16	NS4B
PQPMEYKYS	PQPMEHRYS	1.88	0	NS1		KDLGRVVVM	RDLGRVMVM	3.5	0.28	NS2A
PRAKRGTTQ	PKAKRGTAQ	0.17	5.02	NS5		KEEQDKRFV	NEEQDKRFI	3.48	0.3	E
PRITETEPD	PQITEAEPD	1.31	0.07	M		KEEQDKRFV	NEEQDKRFL	3.48	0	E
PSTEIQLTD	PTSEIQLTD	1.34	0.52	E		KEIKITPQS	MEIKVTPQS	0.28	2.99	E
PTSEIQLTD	PSTEIQLTD	0.52	1.34	E		KEIKITPQS	QEIKVTPQS	0.28	1.98	E
QAPSTEIQL	QAPTSEIQL	1.34	0.52	E		KEKQDAFCD	REKQDVFCD	3.39	0.29	NS1
QAPTSEIQL	QAPSTEIQL	0.52	1.34	E		KGEHKKLAE	EGEHKRLAE	0.22	3.2	NS5
QDGVFHTMW	QENVFHTMW	0.13	7.81	NS3		KGIFGYSQI	RGILGYSQI	3.18	0.38	NS3
QEAEHSGTS	EEAEHSGAS	0.07	7.13	NS2B		KGILGYSQI	RGIFGYSQI	3.88	0.2	NS3
QENVFHTMW	QDGVFHTMW	7.81	0.13	NS3		KGVGKMTLG	RGIGKMTLG	2.4	3.47	NS4A
QHATMLDVD	HHAAMLDVD	0.18	1.91	NS4B		KHAILLVAL	KHAILLVTV	0	3.24	NS2A
QHHATMLDV	HHHAAMLDV	0	1.91	NS4B		KHAILLVTV	KHAILLVAL	3.24	0	NS2A
QHHATMLDV	HQHATMLDV	0	0.18	NS4B		KHGKEIKIT	KHGMEIKVT	0.28	2.99	E
QIFGTAYGV	QVFGAAYGV	7.23	0	E		KHGKEIKIT	KHGQEIKVT	0.28	1.98	E
QITEAEPDD	RITETEPDD	0.07	1.31	M		KHGMEIKVT	KHGKEIKIT	2.99	0.28	E
QNEAKITEI	QNEARITDI	0.12	1.3	NS5		KHGQEIKVT	KHGKEIKIT	1.98	0.28	E
QNEARITDI	QNEAKITEI	1.3	0.12	NS5		KITPQSPIT	KITPQSSTT	3.2	0	E
QNKEGDQYV	HNKEGDQYI	0.13	5.95	NS3		KITPQSPIT	KVTPQSSIT	3.2	3.59	E
QPHQLWITL	QSHQLWATL	0.22	2.77	NS2A		KITPQSSTT	KITPQSPIT	0	3.2	E
QPHQLWTTL	QSHQLWATL	0.13	2.77	NS2A		KITPQSSTT	KVTPQSSIT	0	3.59	E
QPMEHRYSW	QPMEYKYSW	0	1.88	NS1		KIVQPENLE	KVVLPENLE	4.06	0.16	E
QPMEYKYSW	QPMEHRYSW	1.88	0	NS1		KKAKNTPFN	KKARSTPFN	3.59	0.3	C
QRKKTARPS	QRKKTGQPS	7.08	0	C		KKARSTPFN	KKAKNTPFN	0.3	3.59	C
QRKKTGQPS	QRKKTARPS	0	7.08	C		KKDFGLGSI	KKDLGFGSI	2.57	0	NS4B
QSHQLWATL	QPHQLWITL	2.77	0.22	NS2A		KKDFGLGSI	KKDLGLGGI	2.57	3.16	NS4B
QSHQLWATL	QPHQLWTTL	2.77	0.13	NS2A		KKDLGFGSI	KKDFGLGSI	0	2.57	NS4B
QVFGAAYGV	QIFGTAYGV	0	7.23	E		KKDLGFGSI	KKDLGLGGI	0	3.16	NS4B
RAKRGTTQI	KAKRGTAQI	0.17	5.02	NS5		KKDLGLGGI	KKDFGLGSI	3.16	2.57	NS4B
RDSHTQVCD	RDSYTQMCD	1.63	0.14	NS1		KKDLGLGGI	KKDLGFGSI	3.16	0	NS4B
RDSYTQMCD	RDSHTQVCD	0.14	1.63	NS1		KLGYILRDV	RLGYILREV	2.69	0	NS5
RFKNDSDPE	RFKNEGDPE	2.68	1.3	NS5		KLKEKQDAF	KLREKQDVF	3.06	0.29	NS1
RFKNEGDPE	RFKNDSDPE	1.3	2.68	NS5		KLKEKQDVF	RLKEKQDAF	2.39	2.57	NS1
RGFKKEISS	RGFKKEVSN	0.13	1.74	C		KLREKQDVF	KLKEKQDAF	0.29	3.06	NS1
RGFKKEVSN	RGFKKEISS	1.74	0.13	C		KNIQHLTVT	KSIQHLTAT	3.24	0.44	NS5
RITDIMEPE	KITEIMEPE	1.27	0.12	NS5		KNIQHLTVT	KSIQRLTVT	3.24	0.47	NS5
RITETEPDD	QITEAEPDD	1.31	0.07	M		KNKAWLVHR	EDKAWLVHR	3.16	0.29	E
RKKTARPSF	RKKTGQPSF	7.08	0	C		KNLAGPVSQ	KSFAGPVSQ	3.53	2.42	NS1
RKKTGQPSF	RKKTARPSF	0	7.08	C		KNMEGKIVQ	KNMEGKVVL	4.06	0.16	E
RPQPMEHRY	RPQPMEYKY	0	1.88	NS1		KNMEGKVVL	KNMEGKIVQ	0.16	4.06	E
RPQPMEYKY	RPQPMEHRY	1.88	0	NS1		KNTPFNMLK	RSTPFNMLK	3.59	0.3	C
RTMAMVLSI	KTMAMILSI	0	0.19	NS2A		KPIDDRFAS	KPLDDRFAN	0.45	3.33	NS5
RTMAMVLSI	KTTAMVLSI	0	0.49	NS2A		KPLDDRFAN	KPIDDRFAS	3.33	0.45	NS5
RVLDWLEKH	RVLDWLKKY	0.74	1.96	NS5		KPWDVLPTV	KPWDVVPMV	3.59	0.28	NS5
RVLDWLKKY	RVLDWLEKH	1.96	0.74	NS5		KPWDVVPMV	KPWDVLPTV	0.28	3.59	NS5
RWGSFKKSG	RWSSFKKNG	1.31	0.13	C		KQESNWIQK	TQGSNWIQK	3.16	0.33	E
RWSSFKKNG	RWGSFKKSG	0.13	1.31	C		KQKGIFGYS	KQRGILGYS	3.18	0.38	NS3
RYSWKSWGK	KYSWRSWGK	0	2.68	NS1		KQKGILGYS	KQRGIFGYS	3.88	0.2	NS3
SALLWMANV	SVLLWMASV	0	2.71	NS4A		KQRGIFGYS	KQKGILGYS	0.2	3.88	NS3
SFSLGILCA	SFSLGLLCI	0.06	4.31	NS2A		KQRGILGYS	KQKGIFGYS	0.38	3.18	NS3
SFSLGILCV	SFSLGLLCI	0.2	4.31	NS2A		KSFAGPVSQ	KNLAGPVSQ	2.42	3.53	NS1
SFSLGLLCI	SFSLGILCA	4.31	0.06	NS2A		KSIQHLTAT	KNIQHLTVT	0.44	3.24	NS5
SFSLGLLCI	SFSLGILCV	4.31	0.2	NS2A		KSIQHLTAT	KSIQRLTVT	0.44	0.47	NS5
SHQLWATLL	PHQLWITLL	2.77	0.22	NS2A		KSIQRLTVT	KNIQHLTVT	0.47	3.24	NS5
SHQLWATLL	PHQLWTTLL	2.77	0.13	NS2A		KSIQRLTVT	KSIQHLTAT	0.47	0.44	NS5
SHTQVCDHR	SYTQMCDHR	1.63	0.14	NS1		KTEHTGREI	RAEHTGREI	0.5	1.59	NS3
SLDYAWKTT	SLDYAWRTM	0.17	0	NS2A		KTKKDFGLG	KTKKDLGFG	2.57	0	NS4B
SLDYAWKTT	SLHYAWKTM	0.17	5.53	NS2A		KTKKDLGFG	KTKKDFGLG	0	2.57	NS4B
SLDYAWRTM	SLDYAWKTT	0	0.17	NS2A		KTRDALDNL	KARNALDNL	3.53	0.48	NS4A
SLDYAWRTM	SLHYAWKTM	0	5.53	NS2A		KVTPQSSIT	KITPQSPIT	3.59	3.2	E
SLGILCASI	SLGLLCISI	0.06	4.31	NS2A		KVTPQSSIT	KITPQSSTT	3.59	0	E
SLGILCVSI	SLGLLCISI	0.22	4.31	NS2A		KVVLPENLE	KIVQPENLE	0.16	4.06	E
SLGLLCISI	SLGILCASI	4.31	0.06	NS2A		KWCFDGIKN	RWCFDGVKN	0.45	2.62	NS3
SLGLLCISI	SLGILCVSI	4.31	0.22	NS2A		LCEGTTVVV	FCDGTTVVV	0.34	1.75	NS1
SLHYAWKTM	SLDYAWKTT	5.53	0.17	NS2A		LDDRFANAL	IDDRFASAL	3.33	0.45	NS5
SLHYAWKTM	SLDYAWRTM	5.53	0	NS2A		LEMDFDFCD	LEMDFDLCE	3.51	0.34	NS1
SMKRFKNDS	SMKRFKNEG	2.68	1.3	NS5		LEMDFDLCE	LEMDFDFCD	0.34	3.51	NS1
SMKRFKNEG	SMKRFKNDS	1.3	2.68	NS5		LFLMSGKGV	LFLMSGRGI	2.4	3.47	NS4A
SMLNIMNRR	NMLNTMNRR	0.13	1.83	C		LFLMSGRGI	LFLMSGKGV	3.47	2.4	NS4A
SNFVCRRTF	ANFVCRRTL	0	0	E		LFPISIPIT	VFPVSIPIT	3.24	0.2	NS2B
SNMLNTMNR	SSMLNIMNR	1.83	0.13	C		LGAMVQADS	LGVMVQADT	0.43	0.28
SQETWNRKD	LQETWNRQD	1.34	2.68	E		LGFGSITTQ	LGLGSIATQ	0	3.45	NS4B
SSALLWMAN	SSVLLWMAS	0	2.71	NS4A		LGFGSITTQ	LGLGSIITQ	0	0.22	NS4B
SSFKKNGAI	GSFKKSGAI	0.13	1.31	C		LGGIATQQP	LGSIATQEP	3.16	2.61	NS4B
SSMLNIMNR	SNMLNTMNR	0.13	1.83	C		LGLGGIATQ	FGLGSIATQ	3.16	2.39	NS4B
SSVLLWMAS	SSALLWMAN	2.71	0	NS4A		LGLGGIATQ	LGLGSIITQ	3.16	0.22	NS4B
SSWEEVPYL	SSWGDVPYL	0.13	2.07	NS5		LGLGGIATQ	LGLGSITTQ	3.16	0.29	NS4B
SSWGDVPYL	SSWEEVPYL	2.07	0.13	NS5		LGLGSIATQ	LGFGSITTQ	3.45	0	NS4B
STEHGTTAT	TTEHGTIAT	6.03	0.13	E		LGLGSIITQ	FGLGSIATQ	0.22	2.39	NS4B
STEIQLTDY	TSEIQLTDY	1.34	0.52	E		LGLGSIITQ	LGFGSITTQ	0.22	0	NS4B
STFIIDGPD	TTFIIDGPN	0	3.67	NS1		LGLGSIITQ	LGLGGIATQ	0.22	3.16	NS4B
SVLLWMASV	SALLWMANV	2.71	0	NS4A		LGLGSITTQ	FGLGSIATQ	0.29	2.39	NS4B
SWEEVPYLG	SWGDVPYLG	0.13	2.07	NS5		LGLGSITTQ	LGLGGIATQ	0.29	3.16	NS4B
SWGDVPYLG	SWEEVPYLG	2.07	0.13	NS5		LGSIATQEP	LGGIATQQP	2.61	3.16	NS4B
SYIIIGAGE	SYIVVGAGE	1.75	0.13	E		LGSIATQEP	LGSIITQES	2.61	0.22	NS4B
SYIVVGAGE	SYIIIGAGE	0.13	1.75	E		LGSIATQEP	LGSITTQES	2.61	0.29	NS4B
SYTQMCDHR	SHTQVCDHR	0.14	1.63	NS1		LGSIITQES	FGSITTQES	0.22	0	NS4B
TAMALSIVS	MAMILSIVS	0.07	0.19	NS2A		LGSIITQES	LGSIATQEP	0.22	2.61	NS4B
TAMALSIVS	MAMVLSIVS	0.07	3.86	NS2A		LGSITTQES	LGSIATQEP	0.29	2.61	NS4B
TAMVLSIVS	MAMILSIVS	0.49	0.19	NS2A		LGVMVQADT	LGAMVQADS	0.28	0.43
TAPGTFKTS	TMPGTFKTP	1.34	0.2	NS3		LGYILRDVS	LGYILREVG	2.34	0	NS5
TAPGTFKTS	TTPGTFKTP	1.34	0.16	NS3		LGYILREVG	LGYILRDVS	0	2.34	NS5
TARPSFNML	TGQPSFNML	6.52	0	C		LHTAEAGGR	LHTAEVGGK	4.2	0	NS4A
TASSALLWM	MASSVLLWM	0.17	2.47	NS4A		LHTAEVGGK	LHTAEAGGR	0	4.2	NS4A
TDFQSHQLW	TEFQPHQLW	2.94	0.13	NS2A		LIDRERNLH	LVDKERNLH	0.15	4.53	NS5
TEFQPHQLW	TDFQSHQLW	0.13	2.94	NS2A		LIMKDGRIL	LVMKDGRVL	2.96	0.23	NS5
TENKIWGRK	AENKIWGRR	0.2	1.34	NS2A		LKEKQDAFC	LREKQDVFC	3.39	0.29	NS1
TERLKRMAI	AERLRRMAI	0	0	NS5		LKLKEKQDA	LKLREKQDV	3.03	0.29	NS1
TFSLHYAWK	TLSLDYAWK	2.07	0.16	NS2A		LKLKEKQDV	LRLKEKQDA	2.39	2.57	NS1
TGQPSFNML	TARPSFNML	0	6.52	C		LKLREKQDV	LKLKEKQDA	0.29	3.03	NS1
THISSWEDV	THVSSWEEV	1.35	0.13	NS5		LLQMEDKAW	LLQMKNKAW	0.29	3.16	E
THRKPTYER	AHRKPTFER	0	0	NS5		LLQMKNKAW	LLQMEDKAW	3.16	0.29	E
THVSSWEEV	THISSWEDV	0.13	1.35	NS5		LLSQSAIPE	LLSQSTLPE	3.16	0	NS2A
TITPQAPST	TITPQAPTS	1.34	0.53	E		LLSQSTLPE	LLSQSAIPE	0	3.16	NS2A
TITPQAPTS	TITPQAPST	0.53	1.34	E		LLVALSFVT	LLVAVSFMT	0	2.14	NS2A
TLAVFFLLI	TLAVFLLLV	1.95	0.17	NS2A		LLVALSFVT	LLVTVSFVT	0	3.24	NS2A
TLAVFLLLV	TLAVFFLLI	0.17	1.95	NS2A		LLVAVSFMT	LLVALSFVT	2.14	0	NS2A
TLQETWNRQ	TSQETWNRK	2.68	1.32	E		LLVAVSFMT	LLVTVSFVT	2.14	3.24	NS2A
TLSLDYAWK	TFSLHYAWK	0.16	2.07	NS2A		LLVTVSFVT	LLVALSFVT	3.24	0	NS2A
TMAHRKPTF	TMTHRKPTY	0	0	NS5		LLVTVSFVT	LLVAVSFMT	3.24	2.14	NS2A
TMAMILSIV	TTAMALSIV	0.19	0.07	NS2A		LMHRGKRIE	LTHKGKRIE	0.28	2.03	NS3
TMAMILSIV	TTAMVLSIV	0.19	0.49	NS2A		LMMATIGIA	LMMTTIGIV	0.27	3.44	NS2A
TMAMVLSIV	TTAMALSIV	3.86	0.07	NS2A		LMMTTIGIV	LMMATIGIA	3.44	0.27	NS2A
TMLDVDLRP	AMLDVDLHP	0.11	1.9	NS4B		LMSGKGVGK	LMSGRGIGK	2.4	3.47	NS4A
TMNRRKRSV	IMNRRKKSV	1.89	0	C		LMSGRGIGK	LMSGKGVGK	3.47	2.4	NS4A
TMPGTFKTP	TAPGTFKTS	0.2	1.34	NS3		LNKRRRTAG	LNRRRRSAG	0.31	3.31	C
TMTHRKPTY	TMAHRKPTF	0	0	NS5		LNNDTQFCI	LNNNTQFCV	2.7	0.43	NS5
TPGTFKTPE	APGTFKTSE	0.16	1.34	NS3		LNNNTQFCV	LNNDTQFCI	0.43	2.7	NS5
TPKAKRGTA	TPRAKRGTT	5.02	0.17	NS5		LNRRRRSAG	LNKRRRTAG	3.31	0.31	C
TPQAPSTEI	TPQAPTSEI	1.34	0.52	E		LPETILELT	IPETVLELT	0	3.43	NS2A
TPQAPTSEI	TPQAPSTEI	0.52	1.34	E		LPGADKQES	LPGADTQGS	3.16	0.33	E
TPRAKRGTT	TPKAKRGTA	0.17	5.02	NS5		LPGADTQGS	LPGADKQES	0.33	3.16	E
TQIMEVTAK	AQIMEVTAR	0.17	1.23	NS5		LPTVTQMAM	VPMVTQMAM	3.59	0.28	NS5
TSEIQLTDY	STEIQLTDY	0.52	1.34	E		LQMEDKAWL	LQMKNKAWL	0.29	3.16	E
TSQETWNRK	TLQETWNRQ	1.32	2.68	E		LQMKNKAWL	LQMEDKAWL	3.16	0.29	E
TTAMALSIV	TMAMILSIV	0.07	0.19	NS2A		LRDVSKKEG	LREVGKKEG	2.34	0	NS5
TTAMALSIV	TMAMVLSIV	0.07	3.86	NS2A		LREKQDVFC	LKEKQDAFC	0.29	3.39	NS1
TTAMVLSIV	TMAMILSIV	0.49	0.19	NS2A		LREVGKKEG	LRDVSKKEG	0	2.34	NS5
TTEHGTIAT	STEHGTTAT	0.13	6.03	E		LRLKEKQDA	LKLKEKQDV	2.57	2.39	NS1
TTFIIDGPN	STFIIDGPD	3.67	0	NS1		LSFVTLITG	VSFMTLITG	0	2.14	NS2A
TTFSLHYAW	TTLSLDYAW	2.07	0.13	NS2A		LSQSAIPET	LSQSTLPET	3.16	0	NS2A
TTLSLDYAW	TTFSLHYAW	0.13	2.07	NS2A		LSQSTLPET	LSQSAIPET	0	3.16	NS2A
TTPGTFKTP	TAPGTFKTS	0.16	1.34	NS3		LTATEEIAV	LTVTEEAAV	0.44	3.16	NS5
TVVVGDANG	TVVVGDVAG	0.13	1.9	NS1		LTATEEIAV	LTVTEEVAV	0.44	3.17	NS5
TVVVGDVAG	TVVVGDANG	1.9	0.13	NS1		LTHKGKRIE	LMHRGKRIE	2.03	0.28	NS3
VAAENHQHA	VAAENQHHA	0.18	0	NS4B		LTVTEEAAV	LTATEEIAV	3.16	0.44	NS5
VAAENHQHA	VAVENHHHA	0.18	3.05	NS4B		LTVTEEVAV	LTATEEIAV	3.17	0.44	NS5
VAAENQHHA	VAAENHQHA	0	0.18	NS4B		LVALSFVTL	LVAVSFMTL	0	2.14	NS2A
VAAENQHHA	VAVENHHHA	0	3.05	NS4B		LVALSFVTL	LVTVSFVTL	0	3.24	NS2A
VAGILAQGK	ANGILAQGK	1.69	0.14	NS1		LVAVSFMTL	LVALSFVTL	2.14	0	NS2A
VAVENHHHA	VAAENHQHA	3.05	0.18	NS4B		LVAVSFMTL	LVTVSFVTL	2.14	3.24	NS2A
VAVENHHHA	VAAENQHHA	3.05	0	NS4B		LVDKERNLH	LIDRERNLH	4.53	0.15	NS5
VENHHHAAM	AENHHHATM	1.74	0	NS4B		LVGIVTLYL	LVGVITLYL	3.16	2.65	E/NS1
VERLKRMAI	AERLRRMAI	5.75	0	NS5		LVGVITLYL	LVGIVTLYL	2.65	3.16	E
VFFLLIMGQ	VFLLLVMGQ	1.9	0.17	NS2A		LVISGLFPI	LVISGVFPV	3.24	0.2	NS2B
VFGAAYGVL	IFGTAYGVL	0	7.23	E		LVISGVFPV	LVISGLFPI	0.2	3.24	NS2B
VFLLLVMGQ	VFFLLIMGQ	0.17	1.9	NS2A		LVLVGIVTL	LVLVGVITL	3.14	2.65	E/NS1
VFQDGVFHT	VFQENVFHT	0.13	7.81	NS3		LVLVGVITL	LVLVGIVTL	2.65	3.14	E
VFQENVFHT	VFQDGVFHT	7.81	0.13	NS3		LVMKDGRVL	LIMKDGRIL	0.23	2.96	NS5
VGAGEKALK	IGAGEKTLK	0.13	2.68	E		LVTVSFVTL	LVALSFVTL	3.24	0	NS2A
VGDANGILA	VGDVAGILA	0.13	1.69	NS1		LVTVSFVTL	LVAVSFMTL	3.24	2.14	NS2A
VGDVAGILA	VGDANGILA	1.69	0.13	NS1		MAAILAYTV	MAAVLAYTI	3.2	3.16	M
VGVFQDGVF	VGVFQENVF	0.13	7.81	NS3		MAAVLAYTI	MAAILAYTV	3.16	3.2	M
VGVFQENVF	VGVFQDGVF	7.81	0.13	NS3		MADDIGTGV	MTDDIGMGV	3.16	0.35	NS2A
VGVGVFQDG	VGVGVFQEN	0.13	7.81	NS3		MATIGIALL	MTTIGIVLL	0.27	3.44	NS2A
VGVGVFQEN	VGVGVFQDG	7.81	0.13	NS3		MDFDFCDGT	MDFDLCEGT	3.51	0.34	NS1
VHQIFGTAY	VHQVFGAAY	4.73	0	E		MDFDLCEGT	MDFDFCDGT	0.34	3.51	NS1
VHQVFGAAY	VHQIFGTAY	0	4.73	E		MDLEKRYVL	TDLEKRHVL	3.36	0.45	E
VLDWLEKHG	VLDWLKKYG	0.74	1.96	NS5		MEDKAWLVH	MKNKAWLVH	0.29	3.16	E
VLDWLKKYG	VLDWLEKHG	1.96	0.74	NS5		MEGEGIFKS	MEGEGVFKN	0.25	3.42	NS5
VLLWMASVE	ALLWMANVE	2.71	0	NS4A		MEGEGVFKN	MEGEGIFKS	3.42	0.25	NS5
VLSIVSLLP	ALSIVSLFP	1.51	0.07	NS2A		MEGEHKRLA	MKGEHKKLA	3.2	0.22	NS5
VLSIVSLLP	ILSIVSLFP	1.51	0.2	NS2A		MEGKIVQPE	MEGKVVLPE	4.06	0.16	E
VMASSVLLW	VTASSALLW	2.44	0.17	NS4A		MEGKVVLPE	MEGKIVQPE	0.16	4.06	E
VQNTTFIID	IQNSTFIID	2.32	0	NS1		MEIKVTPQS	KEIKITPQS	2.99	0.28	E
VSNMLNIMN	ISNMLNTMN	1.79	1.83	C		MEKASFIEI	IEKASFIEV	0.18	3.53	NS1
VSNMLNIMN	ISSMLNIMN	1.79	0.13	C		MGKAELEDG	VEKAELEDG	3.72	0.5	NS3
VTASSALLW	VMASSVLLW	0.17	2.44	NS4A		MHRGKRIEP	THKGKRIEP	0.28	2.03	NS3
VVGAGEKAL	IIGAGEKAL	0.13	1.73	E		MIIMLIPTV	VIIMLIPTA	3.53	0.45	C
VVGDANGIL	VVGDVAGIL	0.13	1.88	NS1		MIIMLIPTV	VIVMLIPTV	3.53	0	C
VVGDVAGIL	VVGDANGIL	1.88	0.13	NS1		MIIPKNLAG	MIIPKSFAG	3.56	2.42	NS1
VVVGDANGI	VVVGDVAGI	0.13	1.9	NS1		MIIPKSFAG	MIIPKNLAG	2.42	3.56	NS1
VVVGDVAGI	VVVGDANGI	1.9	0.13	NS1		MIVGRQEKG	MIVSIQEKG	0.28	1.85	M
WEEVPYLGK	WGDVPYLGK	0.13	2.06	NS5		MIVSIQEKG	MIVGRQEKG	1.85	0.28	M
WGDVPYLGK	WEEVPYLGK	2.06	0.13	NS5		MKGEHKKLA	MEGEHKRLA	0.22	3.2	NS5
WGSFKKSGA	WSSFKKNGA	1.31	0.13	C		MKNKAWLVH	MEDKAWLVH	3.16	0.29	E
WKTMAMILS	WKTTAMALS	0.19	0.07	NS2A		MMATIGIAL	MMTTIGIVL	0.27	3.44	NS2A
WKTMAMILS	WKTTAMVLS	0.19	0.49	NS2A		MMTTIGIVL	MMATIGIAL	3.44	0.27	NS2A
WKTMAMILS	WRTMAMVLS	0.19	0	NS2A		MSGKGVGKM	MSGRGIGKM	2.4	3.47	NS4A
WKTMAMVLS	WKTTAMALS	7.28	0.07	NS2A		MSGRGIGKM	MSGKGVGKM	3.47	2.4	NS4A
WKTTAMALS	WKTMAMILS	0.07	0.19	NS2A		MTDDIGMGV	MADDIGTGV	0.35	3.16	NS2A
WKTTAMALS	WKTMAMVLS	0.07	7.28	NS2A		MTQKARNAL	MTQKTRDAL	0.48	3.53	NS4A
WKTTAMVLS	WKTMAMILS	0.49	0.19	NS2A		MTQKTRDAL	MTQKARNAL	3.53	0.48	NS4A
WKTTAMVLS	WRTMAMVLS	0.49	0	NS2A		MTTIGIVLL	MATIGIALL	3.44	0.27	NS2A
WLEKHGAER	WLEKYGVER	0.18	1.34	NS5		MVGAAMTDD	MVGATMADD	3.22	3.04	NS2A
WLEKHGTER	WLEKYGVER	0	1.34	NS5		MVGATMADD	MVGAAMTDD	3.04	3.22	NS2A
WLEKHGVER	WLKKYGVER	1.39	1.96	NS5		MVLLQMEDK	MVLLQMKNK	0.29	3.16	E
WLEKYGVER	WLEKHGAER	1.34	0.18	NS5		MVLLQMKNK	MVLLQMEDK	3.16	0.29	E
WLEKYGVER	WLEKHGTER	1.34	0	NS5		MVMVGAAMT	VVMVGATMT	3.2	1.56	NS2A
WLKKYGVER	WLEKHGVER	1.96	1.39	NS5		MVMVGATMT	VVMVGATMA	0.26	3	NS2A
WRTMAMVLS	WKTMAMILS	0	0.19	NS2A		MVQADSGCI	MVQADTGCV	0.32	0.28
WRTMAMVLS	WKTTAMVLS	0	0.49	NS2A		MVQADTGCV	MVQADSGCI	0.28	0.32
WSSFKKNGA	WGSFKKSGA	0.13	1.31	C		NARRGTGNM	NTRRGTGNI	3.18	0.74
YAWKTMAMI	YAWKTTAMA	0.19	0.07	NS2A		NARRGTGNM	NTRRGTGNV	3.18	0
YAWKTMAMI	YAWKTTAMV	0.19	0.49	NS2A		NDTQFCIKV	NNTQFCVKV	2.7	0.43	NS5
YAWKTMAMI	YAWRTMAMV	0.19	0	NS2A		NEEQDKRFI	KEEQDKRFV	0.3	3.48	E
YAWKTMAMV	YAWKTTAMA	5.38	0.07	NS2A		NEEQDKRFL	KEEQDKRFV	0	3.48	E
YAWKTTAMA	YAWKTMAMI	0.07	0.19	NS2A		NEIPNLDII	SEKPNLDII	0.19	3.19	NS5
YAWKTTAMA	YAWKTMAMV	0.07	5.38	NS2A		NEIPNLDII	SETPNLDII	0.19	1.92	NS5
YAWKTTAMV	YAWKTMAMI	0.49	0.19	NS2A		NHMEGEHKR	NHMKGEHKK	3.2	0.22	NS5
YAWKTTAMV	YAWRTMAMV	0.49	0	NS2A		NHMKGEHKK	NHMEGEHKR	0.22	3.2	NS5
YAWRTMAMV	YAWKTMAMI	0	0.19	NS2A		NIGIENEIP	NIGIESEKP	0.19	3.19	NS5
YAWRTMAMV	YAWKTTAMV	0	0.49	NS2A		NIGIENEIP	NIGIESETP	0.19	1.92	NS5
YGVERLKRM	HGAERLKRM	1.43	0.19	NS5		NIGIESEKP	NIGIENEIP	3.19	0.19	NS5
YGVERLKRM	HGTERLKRM	1.43	0	NS5		NIGIESETP	NIGIENEIP	1.92	0.19	NS5
YIIIGAGEK	YIVVGAGEK	1.75	0.13	E		NILNKRRRT	NILNRRRRS	0.31	3.53	C
YIVVGAGEK	YIIIGAGEK	0.13	1.75	E		NILNRRRRS	NILNKRRRT	3.53	0.31	C
YKCPQITEA	YKCPRITET	0.07	1.31	M		NIQHLTVTE	SIQHLTATE	3.29	0.46	NS5
YKCPRITET	YKCPQITEA	1.31	0.07	M		NIQHLTVTE	SIQRLTVTE	3.29	0.47	NS5
YKYSWKSWG	HRYSWKSWG	1.76	0	NS1		NIWLKLREK	NIWLRLKEK	0.28	2.57	NS1
YKYSWRSWG	HKYSWKSWG	2.68	0.57	NS1		NIWLRLKEK	NIWLKLREK	2.57	0.28	NS1
YSGKDVFFT	HSGKDVFFI	0	1.94	NS5		NLAGPVSQH	SFAGPVSQH	3.53	2.42	NS1
YSGKDVFFT	HSGKDVFFM	0	0.18	NS5		NMEGKIVQP	NMEGKVVLP	4.06	0.16	E
YSGKDVFFT	HSGKDVFFV	0	2.21	NS5		NMEGKVVLP	NMEGKIVQP	0.16	4.06	E
YTQMCDHRL	HTQVCDHRL	0.14	1.63	NS1		NNDTQFCIK	NNNTQFCVK	2.7	0.43	NS5
	NNNTQFCVK	NS5	0.43	NNDTQFCIK		2.7
	NNQRKKAKN	C	3.53	NNQRKKARS		0.3
	NNQRKKARS	C	0.3	NNQRKKAKN		3.53
	NNTQFCVKV	NS5	0.43	NDTQFCIKV		2.7
	NQRKKAKNT	C	3.53	NQRKKARST		0.3
	NQRKKARST	C	0.3	NQRKKAKNT		3.53
	NRRRRSAGM	C	3.31	NRRRRTAGV		0.38
	NRRRRTAGV	C	0.38	NRRRRSAGM		3.31
	NTQFCVKVL	NS5	0.43	DTQFCIKVL		2.7
	NTRRGTGNI		0.74	NARRGTGNM		3.18
	NTRRGTGNV		0	NARRGTGNM		3.18
	NYADRRWCF	NS3	2.25	NYTDRKWCF		2.24
	NYTDRKWCF	NS3	2.24	NYADRRWCF		2.25
	PAIKTEHTG	NS3	0.65	PAIRAEHTG		1.59
	PAIRAEHTG	NS3	1.59	PAIKTEHTG		0.65
	PGADKQESN	E	3.16	PGADTQGSN		0.33
	PGADTQGSN	E	0.33	PGADKQESN		3.16
	PGYHTQIAG	NS1	3.39	PGYYTQTAG		2.76
	PGYYTQTAG	NS1	2.76	PGYHTQIAG		3.39
	PHMIVGRQE	M	0.28	PHMIVSIQE		1.85
	PHMIVSIQE	M	1.85	PHMIVGRQE		0.28
	PIDDRFASA	NS5	0.45	PLDDRFANA		3.33
	PIIDKKGKV	NS3	3.5	PIVDRKGKV		0.28
	PITEAELTG	E	3.2	STTEAELTG		0.14
	PIVDRKGKV	NS3	0.28	PIIDKKGKV		3.5
	PKNLAGPVS	NS1	3.53	PKSFAGPVS		2.42
	PKSFAGPVS	NS1	2.42	PKNLAGPVS		3.53
	PLDDRFANA	NS5	3.33	PIDDRFASA		0.45
	PMGKAELED	NS3	3.72	PVEKAELED		0.5
	PPMGKAELE	NS3	3.61	PPVEKAELE		0.5
	PPPMGKAEL	NS3	3.61	PPPVEKAEL		0.5
	PPPVEKAEL	NS3	0.5	PPPMGKAEL		3.61
	PPVEKAELE	NS3	0.5	PPMGKAELE		3.61
	PQSPITEAE	E	3.2	PQSSTTEAE		0.14
	PQSSTTEAE	E	0.14	PQSPITEAE		3.2
	PSPPPMGKA	NS3	3.61	PSPPPVEKA		0.5
	PSPPPVEKA	NS3	0.5	PSPPPMGKA		3.61
	PVEKAELED	NS3	0.5	PMGKAELED		3.72
	PWDVLPTVT	NS5	3.59	PWDVVPMVT		0.28
	PWDVVPMVT	NS5	0.28	PWDVLPTVT		3.59
	QADSGCIVS		0.32	QADTGCVVS		0.28
	QADTGCVVS		0.28	QADSGCIVS		0.32
	QEIKVTPQS	E	1.98	KEIKITPQS		0.28
	QESESNILD	NS4B	0.21	QQPESNILD		3.65
	QHLTATEEI	NS5	0.44	QHLTVTEEA		3.16
	QHLTATEEI	NS5	0.44	QHLTVTEEV		3.06
	QHLTATEEI	NS5	0.44	QRLTVTEEI		0.47
	QHLTVTEEA	NS5	3.16	QHLTATEEI		0.44
	QHLTVTEEA	NS5	3.16	QRLTVTEEI		0.47
	QHLTVTEEV	NS5	3.06	QHLTATEEI		0.44
	QHLTVTEEV	NS5	3.06	QRLTVTEEI		0.47
	QKARNALDN	NS4A	0.48	QKTRDALDN		3.53
	QKGIFGYSQ	NS3	3.18	QRGILGYSQ		0.38
	QKGILGYSQ	NS3	3.88	QRGIFGYSQ		0.2
	QKTRDALDN	NS4A	3.53	QKARNALDN		0.48
	QMEDKAWLV	E	0.29	QMKNKAWLV		3.16
	QMKNKAWLV	E	3.16	QMEDKAWLV		0.29
	QPESNILDI	NS4B	3.62	ESESNILDI		0.21
	QQPESNILD	NS4B	3.65	QESESNILD		0.21
	QRGIFGYSQ	NS3	0.2	QKGILGYSQ		3.88
	QRGILGYSQ	NS3	0.38	QKGIFGYSQ		3.18
	QRKKAKNTP	C	3.53	QRKKARSTP		0.3
	QRKKARSTP	C	0.3	QRKKAKNTP		3.53
	QRLTVTEEI	NS5	0.47	QHLTATEEI		0.44
	QRLTVTEEI	NS5	0.47	QHLTVTEEA		3.16
	QRLTVTEEI	NS5	0.47	QHLTVTEEV		3.06
	QSAIPETVL	NS2A	3.16	QSTIPETIL		0.39
	QSPITEAEL	E	3.2	QSSTTEAEL		0.14
	QSSTTEAEL	E	0.14	QSPITEAEL		3.2
	QSTIPETIL	NS2A	0.39	QSAIPETVL		3.16
	QSTIPETVL	NS2A	3.3	QSTLPETIL		0
	QSTLPETIL	NS2A	0	QSTIPETVL		3.3
	QTPAIKTEH	NS3	0.65	QTPAIRAEH		1.59
	QTPAIRAEH	NS3	1.59	QTPAIKTEH		0.65
	RAEHTGREI	NS3	1.59	KTEHTGREI		0.5
	RALIFILLA	M	3.2	RVLIFILLT		3.35
	RAYNHALSE	NS4A	10.81	KAYTHALSE		0
	RDLGRVMVM	NS2A	0.28	KDLGRVVVM		3.5
	RDVSKKEGG	NS5	2.34	REVGKKEGG		0
	REKQDVFCD	NS1	0.29	KEKQDAFCD		3.39
	REVGKKEGG	NS5	0	RDVSKKEGG		2.34
	RFWELIDRE	NS5	0.15	RFWELVDKE		4.35
	RFWELVDKE	NS5	4.35	RFWELIDRE		0.15
	RGAVLMHRG	NS3	0.28	RGAVLTHKG		2.03
	RGAVLTHKG	NS3	2.03	RGAVLMHRG		0.28
	RGIFGYSQI	NS3	0.2	KGILGYSQI		3.88
	RGIGKMTLG	NS4A	3.47	KGVGKMTLG		2.4
	RGILGYSQI	NS3	0.38	KGIFGYSQI		3.18
	RIKQKGIFG	NS3	3.18	RIKQRGILG		0.38
	RIKQKGILG	NS3	3.94	RIKQRGIFG		0.2
	RIKQRGIFG	NS3	0.2	RIKQKGILG		3.94
	RIKQRGILG	NS3	0.38	RIKQKGIFG		3.18
	RKKAKNTPF	C	3.59	RKKARSTPF		0.3
	RKKARSTPF	C	0.3	RKKAKNTPF		3.59
	RKWCFDGIK	NS3	0.45	RRWCFDGVK		2.62
	RLGYILREV	NS5	0	KLGYILRDV		2.69
	RLKEKQDAF	NS1	2.57	KLKEKQDVF		2.39
	RLTVTEEIA	NS5	0.47	HLTATEEIA		0.44
	RLTVTEEIA	NS5	0.47	HLTVTEEAA		3.16
	RLTVTEEIA	NS5	0.47	HLTVTEEVA		3.11
	RNIGIENEI	NS5	0.19	RNIGIESEK		3.19
	RNIGIENEI	NS5	0.19	RNIGIESET		1.92
	RNIGIESEK	NS5	3.19	RNIGIENEI		0.19
	RNIGIESET	NS5	1.92	RNIGIENEI		0.19
	RPGYHTQIA	NS1	3.39	RPGYYTQTA		2.76
	RPGYYTQTA	NS1	2.76	RPGYHTQIA		3.39
	RRRRSAGMI	C	3.31	RRRRTAGVI		0.38
	RRRRTAGVI	C	0.38	RRRRSAGMI		3.31
	RRRSAGMII	C	3.31	RRRTAGVII		0.44
	RRRTAGVII	C	0.44	RRRSAGMII		3.31
	RRSAGMIIM	C	3.31	RRTAGVIIM		0.44
	RRTAGVIIM	C	0.44	RRSAGMIIM		3.31
	RRWCFDGVK	NS3	2.62	RKWCFDGIK		0.45
	RSAGMIIML	C	3.31	RTAGVIIML		0.43
	RSLIGNEEY	NS5	3.11	RSLMGNEGY		0
	RSLMGNEGY	NS5	0	RSLIGNEEY		3.11
	RSTPFNMLK	C	0.3	KNTPFNMLK		3.59
	RTAGVIIML	C	0.43	RSAGMIIML		3.31
	RVLIFILLT	M	3.35	RALIFILLA		3.2
	RVMVMVGAA	NS2A	2.74	RVVVMVGAT		3.24
	RVVVMVGAT	NS2A	3.24	RVMVMVGAA		2.74
	RWCFDGVKN	NS3	2.62	KWCFDGIKN		0.45
	RYQTPAIKT	NS3	0.65	RYQTPAIRA		1.59
	RYQTPAIRA	NS3	1.59	RYQTPAIKT		0.65
	SAGMIIMLI	C	3.31	TAGVIIMLI		0.43
	SAIPETVLE	NS2A	3.16	STIPETILE		0.39
	SEKPNLDII	NS5	3.19	NEIPNLDII		0.19
	SEMIIPKNL	NS1	3.56	SEMIIPKSF		2.42
	SEMIIPKSF	NS1	2.42	SEMIIPKNL		3.56
	SETPNLDII	NS5	1.92	NEIPNLDII		0.19
	SFAGPVSQH	NS1	2.42	NLAGPVSQH		3.53
	SFIEIKSCH	NS1	0.19	SFIEVKNCH		3.53
	SFIEVKNCH	NS1	3.53	SFIEIKSCH		0.19
	SFKDLGRVV	NS2A	3.42	SFRDLGRVM		0.28
	SFRDLGRVM	NS2A	0.28	SFKDLGRVV		3.42
	SGCIVSWKN	NS1	0.32	SGCVVSWKS		0.22
	SGCIVSWKN	NS1	0.32	TGCVVSWKN		0.28
	SGCVVSWKS	NS1	0.22	SGCIVSWKN		0.32
	SGCVVSWKS	NS1	0.22	TGCVVSWKN		0.28
	SGKGVGKMT	NS4A	2.4	SGRGIGKMT		3.47
	SGLFPISIP	NS2B	3.24	SGVFPVSIP		0.2
	SGRGIGKMT	NS4A	3.47	SGKGVGKMT		2.4
	SGSPIIDKK	NS3	3.5	SGSPIVDRK		0.28
	SGSPIVDRK	NS3	0.28	SGSPIIDKK		3.5
	SGVFPVSIP	NS2B	0.2	SGLFPISIP		3.24
	SIATQEPES	NS4B	2.61	GIATQQPES		3.16
	SIATQEPES	NS4B	2.61	SIITQESES		0
	SIATQEPES	NS4B	2.61	SITTQESES		0.25
	SIITQESES	NS4B	0	SIATQEPES		2.61
	SIQEKGKSL	M	1.85	GRQEKGKSL		0.28
	SIQHLTATE	NS5	0.46	NIQHLTVTE		3.29
	SIQHLTATE	NS5	0.46	SIQRLTVTE		0.47
	SIQRLTVTE	NS5	0.47	NIQHLTVTE		3.29
	SIQRLTVTE	NS5	0.47	SIQHLTATE		0.46
	SITTQESES	NS4B	0.25	SIATQEPES		2.61
	SLVLVGIVT	E/NS1	3.14	SLVLVGVIT		2.65
	SLVLVGVIT	E	2.65	SLVLVGIVT		3.14
	SPIIDKKGK	NS3	3.5	SPIVDRKGK		0.28
	SPITEAELT	E	3.2	SSTTEAELT		0.14
	SPIVDRKGK	NS3	0.28	SPIIDKKGK		3.5
	SPPPMGKAE	NS3	3.61	SPPPVEKAE		0.5
	SPPPVEKAE	NS3	0.5	SPPPMGKAE		3.61
	SQSAIPETV	NS2A	3.16	SQSTIPETI		0.38
	SQSTIPETI	NS2A	0.38	SQSAIPETV		3.16
	SQSTIPETV	NS2A	3.34	SQSTLPETI		0
	SQSTLPETI	NS2A	0	SQSTIPETV		3.34
	SRFWELIDR	NS5	0.15	GRFWELVDR		0.46
	SRFWELIDR	NS5	0.15	SRFWELVDK		4.12
	SRFWELVDK	NS5	4.12	GRFWELVDR		0.46
	SRFWELVDK	NS5	4.12	SRFWELIDR		0.15
	SSTTEAELT	E	0.14	SPITEAELT		3.2
	STIPETILE	NS2A	0.39	SAIPETVLE		3.16
	STIPETVLE	NS2A	3.3	STLPETILE		0
	STLPETILE	NS2A	0	STIPETVLE		3.3
	STNIWLKLR	NS1	0.18	TTNIWLKLK		3.31
	STTEAELTG	E	0.14	PITEAELTG		3.2
	TAEAGGRAY	NS4A	4.2	TAEVGGKAY		0
	TAEVGGKAY	NS4A	0	TAEAGGRAY		4.2
	TAGVIIMLI	C	0.43	SAGMIIMLI		3.31
	TATEEIAVQ	NS5	0.44	TVTEEAAVQ		3.16
	TATEEIAVQ	NS5	0.44	TVTEEVAVQ		2.55
	TDDIGMGVT	NS2A	0.35	ADDIGTGVT		3.16
	TDLEKRHVL	E	0.45	MDLEKRYVL		3.36
	TDRKWCFDG	NS3	2.24	ADRRWCFDG		2.25
	TEEAAVQNW	NS5	3.16	TEEVAVHNW		3.17
	TEEIAVQNW	NS5	0.3	TEEVAVHNW		3.17
	TEEVAVHNW	NS5	3.17	TEEAAVQNW		3.16
	TEEVAVHNW	NS5	3.17	TEEIAVQNW		0.3
	TFMTQKARN	NS4A	0.48	TFMTQKTRD		3.53
	TFMTQKTRD	NS4A	3.53	TFMTQKARN		0.48
	TGCVVSWKN	NS1	0.28	SGCIVSWKN		0.32
	TGCVVSWKN	NS1	0.28	SGCVVSWKS		0.22
	THKGKRIEP	NS3	2.03	MHRGKRIEP		0.28
	TIPETILEL	NS2A	0.38	AIPETVLEL		3.16
	TIPETVLEL	NS2A	3.3	TLPETILEL		0
	TKKDFGLGS	NS4B	2.57	TKKDLGFGS		0
	TKKDFGLGS	NS4B	2.57	TKKDLGLGG		3.16
	TKKDLGFGS	NS4B	0	TKKDFGLGS		2.57
	TKKDLGFGS	NS4B	0	TKKDLGLGG		3.16
	TKKDLGLGG	NS4B	3.16	TKKDFGLGS		2.57
	TKKDLGLGG	NS4B	3.16	TKKDLGFGS		0
	TKPWDVLPT	NS5	3.59	TKPWDVVPM		0.28
	TKPWDVVPM	NS5	0.28	TKPWDVLPT		3.59
	TLGKSEFQI	NS5	3.16	ALGKSEFQT		2.23
	TLPETILEL	NS2A	0	TIPETVLEL		3.3
	TMADDIGMG	NS2A	2.93	AMTDDIGMG		3.22
	TMADDIGTG	NS2A	3.16	TMTDDIGMG		0.29
	TMTDDIGMG	NS2A	0.29	TMADDIGTG		3.16
	TNIWLKLRE	NS1	0.28	TNIWLRLKE		2.57
	TNIWLRLKE	NS1	2.57	TNIWLKLRE		0.28
	TPAIKTEHT	NS3	0.65	TPAIRAEHT		1.59
	TPAIRAEHT	NS3	1.59	TPAIKTEHT		0.65
	TPQSPITEA	E	3.2	TPQSSTTEA		0.14
	TPQSSTTEA	E	0.14	TPQSPITEA		3.2
	TQESESNIL	NS4B	0.21	TQQPESNIL		3.65
	TQGSNWIQK	E	0.33	KQESNWIQK		3.16
	TQKARNALD	NS4A	0.48	TQKTRDALD		3.53
	TQKTRDALD	NS4A	3.53	TQKARNALD		0.48
	TQQPESNIL	NS4B	3.65	TQESESNIL		0.21
	TRDALDNLA	NS4A	3.53	ARNALDNLA		0.48
	TRGAVLMHR	NS3	0.28	TRGAVLTHK		2.03
	TRGAVLTHK	NS3	2.03	TRGAVLMHR		0.28
	TRRGTGNIG		0.58	ARRGTGNMG		3.18
	TRRGTGNVG		0	ARRGTGNMG		3.18
	TSGSPIIDK	NS3	3.5	TSGSPIVDR		0.28
	TSGSPIVDR	NS3	0.28	TSGSPIIDK		3.5
	TTIGIVLLS	NS2A	3.44	ATIGIALLS		0.27
	TTNIWLKLK	NS1	3.31	STNIWLKLR		0.18
	TTNIWLKLR	NS1	0.47	TTNIWLRLK		2.57
	TTNIWLRLK	NS1	2.57	TTNIWLKLR		0.47
	TTQESESNI	NS4B	0.25	ATQEPESNI		2.65
	TVSFVTLIT	NS2A	3.24	ALSFVTLIT		0
	TVSFVTLIT	NS2A	3.24	AVSFMTLIT		2.14
	TVTEEAAVQ	NS5	3.16	TATEEIAVQ		0.44
	TVTEEAAVQ	NS5	3.16	TVTEEVAVH		3.17
	TVTEEIAVQ	NS5	0.5	TVTEEVAVH		3.17
	TVTEEVAVH	NS5	3.17	TVTEEAAVQ		3.16
	TVTEEVAVH	NS5	3.17	TVTEEIAVQ		0.5
	TVTEEVAVQ	NS5	2.55	TATEEIAVQ		0.44
	TVWNRVWIR	NS5	3.26	AVWNRVWIQ		0.21
	VALSFVTLI	NS2A	0	VAVSFMTLI		2.14
	VALSFVTLI	NS2A	0	VTVSFVTLI		3.24
	VAVHNWLAR	NS5	3.17	AAVQNWLAR		3.16
	VAVHNWLAR	NS5	3.17	IAVQNWLAR		0.3
	VAVSFMTLI	NS2A	2.14	VALSFVTLI		0
	VAVSFMTLI	NS2A	2.14	VTVSFVTLI		3.24
	VDKERNLHL	NS5	4.53	IDRERNLHL		0.15
	VDRKGKVVG	NS3	0.28	IDKKGKVVG		3.5
	VEKAELEDG	NS3	0.5	MGKAELEDG		3.72
	VFKNIQHLT	NS5	3.29	IFKSIQHLT		0.35
	VFKNIQHLT	NS5	3.29	VFKSIQRLT		3.2
	VFKSIQRLT	NS5	3.2	IFKSIQHLT		0.35
	VFKSIQRLT	NS5	3.2	VFKNIQHLT		3.29
	VFPVSIPIT	NS2B	0.2	LFPISIPIT		3.24
	VFSTNIWLK	NS1	0.18	VFTTNIWLR		2.34
	VFTTNIWLR	NS1	2.34	VFSTNIWLK		0.18
	VGAAMTDDI	NS2A	3.22	VGATMADDI		3.01
	VGATMADDI	NS2A	3.01	VGAAMTDDI		3.22
	VGGKAYTHA	NS4A	0	VGGRAYNHA		0.3
	VGGRAYNHA	NS4A	0.3	VGGKAYTHA		0
	VGIVTLYLG	E/NS1	3.16	VGVITLYLG		2.65
	VGRQEKGKS	M	0.28	VSIQEKGKS		1.85
	VGTTHFQRA	M	3.2	IGTTHFQRV		3.33
	VGVITLYLG	E	2.65	VGIVTLYLG		3.16
	VIIMLIPTA	C	0.45	MIIMLIPTV		3.53
	VIIMLIPTA	C	0.45	VIVMLIPTV		0
	VISGLFPIS	NS2B	3.24	VISGVFPVS		0.2
	VISGVFPVS	NS2B	0.2	VISGLFPIS		3.24
	VITLYLGAM	E	2.65	VVTLYLGVM		0.43
	VIVMLIPTV	C	0	MIIMLIPTV		3.53
	VIVMLIPTV	C	0	VIIMLIPTA		0.45
	VKNCHWPKS	NS1	3.53	IKSCHWPKS		0.19
	VLAYTIGTT	M	3.16	ILAYTVGTT		3.2
	VLIFILLTA	M	3.3	ALIFILLAA		3.2
	VLLQMEDKA	E	0.29	VLLQMKNKA		3.16
	VLLQMKNKA	E	3.16	VLLQMEDKA		0.29
	VLLSQSAIP	NS2A	3.16	ALLSQSTIP		0.34
	VLLSQSTIP	NS2A	3.31	ALLSQSTLP		0
	VLMHRGKRI	NS3	0.28	VLTHKGKRI		2.03
	VLPTVTQMA	NS5	3.59	VVPMVTQMA		0.28
	VLTHKGKRI	NS3	2.03	VLMHRGKRI		0.28
	VLVGIVTLY	E/NS1	3.14	VLVGVITLY		2.65
	VLVGVITLY	E	2.65	VLVGIVTLY		3.14
	VMKDGRVLV	NS5	0.23	IMKDGRILV		2.96
	VMLIPTAMA	C	0.48	IMLIPTVMA		3.33
	VMLIPTVMA	C	0	IMLIPTAMA		0.44
	VMVGAAMTD	NS2A	3.22	VMVGATMAD		3.04
	VMVGATMAD	NS2A	3.04	VMVGAAMTD		3.22
	VMVMVGAAM	NS2A	3.2	VVVMVGATM		3.24
	VMVQADTGC		0.28	AMVQADSGC		0.43
	VPMVTQMAM	NS5	0.28	LPTVTQMAM		3.59
	VPSPPPMGK	NS3	3.61	VPSPPPVEK		0.5
	VPSPPPVEK	NS3	0.5	VPSPPPMGK		3.61
	VQADSGCIV		0.32	VQADTGCVV		0.28
	VQADTGCVV		0.28	VQADSGCIV		0.32
	VRSLIGNEE	NS5	3.11	VRSLMGNEG		0
	VRSLMGNEG	NS5	0	VRSLIGNEE		3.11
	VSFMTLITG	NS2A	2.14	LSFVTLITG		0
	VSIQEKGKS	M	1.85	VGRQEKGKS		0.28
	VSLVLVGIV	E/NS1	3.14	VSLVLVGVI		2.65
	VSLVLVGVI	E	2.65	VSLVLVGIV		3.14
	VTEEAAVQN	NS5	3.16	ATEEIAVQN		0.44
	VTEEAAVQN	NS5	3.16	VTEEVAVHN		3.17
	VTEEIAVQN	NS5	0.5	VTEEVAVHN		3.17
	VTEEVAVHN	NS5	3.17	VTEEAAVQN		3.16
	VTEEVAVHN	NS5	3.17	VTEEIAVQN		0.5
	VTEEVAVQN	NS5	2.52	ATEEIAVQN		0.44
	VTLYLGVMV	E/NS1	2.19	ITLYLGAMV		2.65
	VTPQSSITE	E	3.62	ITPQSPITE		3.2
	VTPQSSITE	E	3.62	ITPQSSTTE		0
	VTVIDLDPI	NS4B	3.18	ITVIDLEPI		0.21
	VTVSFVTLI	NS2A	3.24	VALSFVTLI		0
	VTVSFVTLI	NS2A	3.24	VAVSFMTLI		2.14
	VVLPENLEY	E	0.15	IVQPENLEY		4.15
	VVMVGATMA	NS2A	3	MVMVGATMT		0.26
	VVMVGATMT	NS2A	1.56	MVMVGAAMT		3.2
	VVPMVTQMA	NS5	0.28	VLPTVTQMA		3.59
	VVSWKSKEL	NS1	0.23	IVSWKNKEL		0.32
	VVTLYLGAM	E	0.23	IVTLYLGVM		3.16
	VVTLYLGVM	E	0.43	VITLYLGAM		2.65
	VVVMVGATM	NS2A	3.24	VMVMVGAAM		3.2
	WDVLPTVTQ	NS5	3.59	WDVVPMVTQ		0.28
	WDVVPMVTQ	NS5	0.28	WDVLPTVTQ		3.59
	WELIDRERN	NS5	0.15	WELVDKERN		4.44
	WELVDKERN	NS5	4.44	WELIDRERN		0.15
	WLKLREKQD	NS1	0.28	WLRLKEKQD		2.57
	WLPGADKQE	E	3.16	WLPGADTQG		0.33
	WLPGADTQG	E	0.33	WLPGADKQE		3.16
	WLRLKEKQD	NS1	2.57	WLKLREKQD		0.28
	YADRRWCFD	NS3	2.25	YTDRKWCFD		2.24
	YHTQIAGPW	NS1	3.42	YYTQTAGPW		2.76
	YILRDVSKK	NS5	2.34	YILREVGKK		0
	YILREVGKK	NS5	0	YILRDVSKK		2.34
	YQTPAIKTE	NS3	0.65	YQTPAIRAE		1.59
	YQTPAIRAE	NS3	1.59	YQTPAIKTE		0.65
	YRIKQKGIF	NS3	3.18	YRIKQRGIL		0.38
	YRIKQKGIL	NS3	3.94	YRIKQRGIF		0.2
	YRIKQRGIF	NS3	0.2	YRIKQKGIL		3.94
	YRIKQRGIL	NS3	0.38	YRIKQKGIF		3.18
	YRPGYHTQI	NS1	3.45	YRPGYYTQT		2.76
	YRPGYYTQT	NS1	2.76	YRPGYHTQI		3.45
	YTDRKWCFD	NS3	2.24	YADRRWCFD		2.25
	YTQTAGPWH	NS1	2.76	HTQIAGPWH		3.42
	YYTQTAGPW	NS1	2.76	YHTQIAGPW		3.42

## Sheet: Table S2a
Table S2a: HLA II binder variants (single amino acid mutation) present differentially in DF and DHF primary infection among different serotypes
Serotype1
Peptide1	OR DHF-P1	RR-P1	Peptide2	OR DHF-P2	RR-P2	Allele	Pep1 IC50	Pep2 IC50	P1 Proinflam	P2 Proinflam	Protein
AEHSGTSHNILVEVQ	0.03	0.05	AEHSGASHNILVEVQ	11.93	7.1	HLA-DQA1*05:01/DQB1*03:01	969	250	P	N	NS2B
AGSGEVDSFSLGILC	0.07	0.12	AGSGEVDSFSLGLLC	10.53	6.25	HLA-DPA1*02:01/DPB1*01:01	1058	484	P	P
AIAQAKTSQEGPLPE	0.07	0.11	AIAQAKASQEGPLPE	4.35	3.05	HLA-DQA1*05:01/DQB1*03:01	938	361	P	P	NS3
AKRGTTQIMEVTAKW	0.11	0.17	AKRGTAQIMEVTAKW	1.75	1.43	HLA-DQA1*05:01/DQB1*03:01	1862	498	N	N	NS5
AMALSIVSLFPLCLS	0.04	0.07	AMVLSIVSLFPLCLS	2.88	2.08	HLA-DRB1*03:01	810	251	P	P	NS2A
ATLLAVSGVYPMSIP	0.07	0.12	ATLLAVSGVYPLSIP	9.07	5.46	HLA-DPA1*03:01/DPB1*04:02	1144	468	P	P	NS2B
DDRFATALIALNDMG	0	0	DDRFATALTALNDMG	2.48	1.91	HLA-DRB1*09:01	859	299	N	N	NS5
DIMEPEHALLATSIF	0.51	0.64	DIMEPEHALLAKSIF	2	1.55	HLA-DRB1*11:01	2210	482	N	N	NS5
DLISYGGGWRFQGSW	0.12	0.19	DLISYGGGWRLQGSW	4.14	2.72	HLA-DRB1*01:01	1223	368	N	N	NS3
DRFATALIALNDMGK	0	0	DRFATALTALNDMGK	2.48	1.91	HLA-DRB1*09:01	851	300	N	N	NS5
DTPSPPEVERAVLDD	0.5	0.68	DTPSPPEVGRAVLDD	2.93	1.72	HLA-DQA1*05:01/DQB1*03:01	2734	383	N	N	NS3
EAEHSGTSHNILVEV	0.03	0.05	EAEHSGASHNILVEV	11.93	7.1	HLA-DQA1*05:01/DQB1*03:01	735	211	P	N	NS2B
EHKYSWKSWGKAKII	0.43	0.57	EYKYSWKSWGKAKII	2.49	1.81	HLA-DRB1*11:01	1098	417	P	P	NS1
EHSGTSHNILVEVQD	0.03	0.05	EHSGASHNILVEVQD	11.82	7.05	HLA-DQA1*05:01/DQB1*03:01	1286	431	P	N	NS2B
EKHGAERLKRMAISG	0.12	0.2	EKHGVERLKRMAISG	1.75	1.39	HLA-DRB1*01:01	1281	202	P	P	NS5
EKHGTERLKRMAISG	0	0	EKHGVERLKRMAISG	1.75	1.39	HLA-DRB1*01:01	1154	202	P	P	NS5
ELNHILLENDMKFTV	0.65	0.78	ELNHILLENDMKLTV	1.62	1.32	HLA-DPA1*03:01/DPB1*04:02	1130	356	P	N	NS1
EPEHALLATSIFKLT	0.39	0.54	EPEHALLAKSIFKLT	1.99	1.55	HLA-DRB1*11:01	907	320	N	P	NS5
EVSWEEEAEHSGTSH	0	0	EVSWEEEAEHSGASH	6.69	4.15	HLA-DQA1*05:01/DQB1*03:01	1029	469	N	N	NS2B
FTNMEVQLIRQMESE	0.08	0.13	FTNMEAQLIRQMESE	11.06	6.56	HLA-DRB1*07:01	796	203	N	N	NS5
FTVTALFLAHAIGTS	0.14	0.21	FTVIALFLAHAIGTS	2.41	1.86	HLA-DRB1*04:05	1320	380	N	N	M
GAERLKRMAISGDDC	0.12	0.19	GVERLKRMAISGDDC	9.59	5.75	HLA-DRB1*11:01	713	175	P	P	NS5
GFTVTALFLAHAIGT	0.14	0.21	GFTVIALFLAHAIGT	2.41	1.86	HLA-DRB1*04:01	971	437	N	N	M
GFTVTALFLAHAIGT	0.14	0.21	GFTVIALFLAHAIGT	2.41	1.86	HLA-DRB1*04:05	1302	377	N	N	M
GFTVTALFLAHAIGT	0.14	0.21	GFTVIALFLAHAIGT	2.41	1.86	HLA-DRB1*12:01	1032	334	N	N	M
GLNTFTNMEVQLIRQ	0.08	0.13	GLNTFTNMEAQLIRQ	12.1	7.13	HLA-DRB1*13:02	1110	451	N	N	NS5
GTFKTPEGEVGAIAL	0.68	0.79	GTFKTSEGEVGAIAL	1.62	1.33	HLA-DRB1*09:01	2665	311	N	N	NS3
PGTFKTPEGEVGAIA	0.68	0.79	PGTFKTSEGEVGAIA	1.62	1.33	HLA-DRB1*09:01	2437	307	N	N	NS3
RGFKKEISSMLNIMN	0.08	0.13	RGFKKEISNMLNIMN	2.13	1.65	HLA-DRB1*13:02	1003	404	P	P	C
TLLAVSGVYPMSIPA	0.07	0.12	TLLAVSGVYPLSIPA	9.07	5.46	HLA-DPA1*03:01/DPB1*04:02	1359	495	P	P	NS2B
Serotype2
AAVSVSPLLLTSSQQ	0.15	0.29	AVVSVSPLLLTSSQQ	7.75	3.53	HLA-DRB1*09:01	1023	482	N	N	NS2A
AAVSVSPLLLTSSQQ	0.15	0.29	AVVSVSPLLLTSSQQ	7.75	3.53	HLA-DRB5*01:01	2311	500	N	N	NS2A
AKMLSTESHNQTFLI	0.21	0.39	AKMLSTESYNQTFLI	6.01	2.85	HLA-DPA1*02:01/DPB1*01:01	1497	415	N	N	NS1
AREAVEDGRFWELVD	0.35	0.47	AREAVEDSRFWELVD	3.43	2.37	HLA-DPA1*03:01/DPB1*04:02	1019	392	N	P	NS5
AYTHALSELPETLET	0	0	AYNHALSELPETLET	Inf		HLA-DQA1*01:02/DQB1*06:02	1501	496	N	P	NS4A
CKIPFEIMDLEKRHV	0.37	0.48	CKIPFEIMDLEKRYV	6.81	3.28	HLA-DRB1*03:01	775	229	P	P	E
CLGKSYAQMWTLMYF	0.09	0.21	CLGKSYAQMWSLMYF	10.65	4.57	HLA-DRB1*15:01	894	306	P	P	NS5
CTILAAVSVSPLLLT	0.15	0.29	CTILAVVSVSPLLLT	7.18	3.44	HLA-DRB1*03:01	1055	384	N	N	NS2A
CTILAAVSVSPLLLT	0.15	0.29	CTILAVVSVSPLLLT	7.18	3.44	HLA-DRB5*01:01	694	155	N	N	NS2A
DFNEMVLLQMEDKAW	0.15	0.29	DFNEMVLLQMENKAW	7.07	3.39	HLA-DRB1*11:01	1422	351	N	N	E
DFNEMVLLQMEDKAW	0.15	0.29	DFNEMVLLQMENKAW	7.07	3.39	HLA-DRB1*15:01	1573	330	N	N	E
DGITVIDLEPIPYDP	0.09	0.21	DGITVIDLDPIPYDP	9.45	4.23	HLA-DRB3*01:01	1495	436	N	N	NS4B
DLEKRHVLGRLITVN	0.16	0.31	DLEKRYVLGRLITVN	7.03	3.36	HLA-DPA1*01:03/DPB1*02:01	2191	343	N	P	E
DLEKRHVLGRLITVN	0.16	0.31	DLEKRYVLGRLITVN	7.03	3.36	HLA-DPA1*02:01/DPB1*01:01	2032	387	N	P	E
DLEKRHVLGRLITVN	0.16	0.31	DLEKRYVLGRLITVN	7.03	3.36	HLA-DPA1*03:01/DPB1*04:02	1060	196	N	P	E
DLEKRHVLGRLITVN	0.16	0.31	DLEKRYVLGRLITVN	7.03	3.36	HLA-DRB4*01:01	1024	424	N	P	E
DPFPQSNAPIMDEER	0.12	0.26	DPFPQSNAPIIDEER	8.44	3.82	HLA-DRB1*07:01	1257	258	N	N	NS3
DPFPQSNAPIMDEER	0.12	0.26	DPFPQSNAPIIDEER	8.44	3.82	HLA-DRB1*13:02	1093	255	N	N	NS3
EDHWFSRGNSLSGVE	0.09	0.21	EDHWFSRENSLSGVE	11.43	4.88	HLA-DRB5*01:01	1209	489	P	P	NS5
EKRHVLGRLITVNPI	0.16	0.31	EKRYVLGRLITVNPI	7.03	3.36	HLA-DPA1*01:03/DPB1*02:01	2077	344	N	N	E
EKRHVLGRLITVNPI	0.16	0.31	EKRYVLGRLITVNPI	7.03	3.36	HLA-DPA1*02:01/DPB1*01:01	1999	433	N	N	E
EKRHVLGRLITVNPI	0.16	0.31	EKRYVLGRLITVNPI	7.03	3.36	HLA-DPA1*03:01/DPB1*04:02	1112	194	N	N	E
EMIIPKNFAGPVSQH	0.11	0.24	EMIIPKSFAGPVSQH	6.39	2.42	HLA-DRB1*07:01	2468	474	N	N	NS1
EMVLLQMEDKAWLVH	0.14	0.29	EMVLLQMENKAWLVH	7.07	3.39	HLA-DRB1*11:01	1888	377	N	N	E
EMVLLQMEDKAWLVH	0.14	0.29	EMVLLQMENKAWLVH	7.07	3.39	HLA-DRB1*13:02	703	180	N	N	E
EMVLLQMEDKAWLVH	0.14	0.29	EMVLLQMENKAWLVH	7.07	3.39	HLA-DRB5*01:01	1106	314	N	N	E
EPHMIVGRQEKGKSL	0.13	0.28	EPHMIVGIQEKGKSL	6.66	3.13	HLA-DRB5*01:01	637	116	P	P	M
ESEMIIPKNFAGPVS	0.11	0.24	ESEMIIPKSFAGPVS	6.39	2.42	HLA-DQA1*05:01/DQB1*03:01	1015	354	N	N	NS1
ESEMIIPKNFAGPVS	0.11	0.24	ESEMIIPKSFAGPVS	6.39	2.42	HLA-DRB1*07:01	2235	452	N	N	NS1
FAAGLLLRKLTSKEL	0.33	0.54	FAAGLFLRKLTSKEL	3.84	2.03	HLA-DPA1*01:03/DPB1*02:01	1136	141	P	N	NS2A
FAAGLLLRKLTSKEL	0.33	0.54	FAAGLFLRKLTSKEL	3.84	2.03	HLA-DPA1*01/DPB1*04:01	1349	153	P	N	NS2A
FKVRPTFAAGLLLRK	0.37	0.57	FKVRPTFAAGLFLRK	3.84	2.03	HLA-DPA1*02:01/DPB1*05:01	730	145	P	N	NS2A
FNEMVLLQMEDKAWL	0.15	0.29	FNEMVLLQMENKAWL	7.07	3.39	HLA-DRB1*11:01	1223	325	N	N	E
GLTSRATWAKNIQTA	0.13	0.29	GLTSRATWAKNIQVA	4.5	2.17	HLA-DRB1*07:01	1084	347	P	P	NS5
GSRDPFPQSNAPIMD	0.12	0.25	GSRDPFPQSNAPIID	8.23	3.75	HLA-DRB1*07:01	1160	239	P	P	NS3
GVMVQADTGCVVSWK	0.21	0.28	GVMVQADSGCVVSWK	3.89	2.49	HLA-DRB1*07:01	1127	426	N	N
GYILRDVGKKEGGAM	0.42	0.53	GYILRDVSKKEGGAM	3.17	2.29	HLA-DRB1*04:01	2174	471	N	N	NS5
RATWAKNIQTAINQV	0.14	0.3	RATWAKNIQAAINQV	6.33	3.08	HLA-DQA1*05:01/DQB1*03:01	849	250	P	P	NS5
VLHTAEVGGRAYNHA	0.22	0.3	VLHTAEAGGRAYNHA	6.28	4.24	HLA-DRB5*01:01	993	127	N	N	NS4A
Serotype3
ADLENPHLPEKKITQ	0.34	0.43	ADLENPHLLEKKITQ	9.05	4.34	HLA-DRB1*11:01	3303	363	P	P	NS5
ADLENPHLSEKKITQ	0	0	ADLENPHLLEKKITQ	9.05	4.34	HLA-DRB1*11:01	1244	363	P	P	NS5
AIQQVRSLIGNEEFL	0.19	0.3	AIQQVRSLIGDEEFL	5.6	3.48	HLA-DQA1*05:01/DQB1*02:01	772	248	N	N	NS5
AKEGLKRGEITHHAV	0.29	0.39	AKEGLKRGETTHHAV	3.52	2.6	HLA-DRB1*04:01	1283	479	P	P	NS5
AQNIPTAIQQVRSLI	0.2	0.3	AQNILTAIQQVRSLI	5.17	3.32	HLA-DRB1*01:01	843	134	N	N	NS5
AQNIPTAIQQVRSLI	0.2	0.3	AQNILTAIQQVRSLI	5.17	3.32	HLA-DRB1*03:01	1904	228	N	N	NS5
AQNIPTAIQQVRSLI	0.2	0.3	AQNILTAIQQVRSLI	5.17	3.32	HLA-DRB1*08:02	1654	444	N	N	NS5
AQNIPTAIQQVRSLI	0.2	0.3	AQNILTAIQQVRSLI	5.17	3.32	HLA-DRB1*09:01	3700	437	N	N	NS5
AQNIPTAIQQVRSLI	0.2	0.3	AQNILTAIQQVRSLI	5.17	3.32	HLA-DRB5*01:01	1841	354	N	N	NS5
ATWAQNIPTAIQQVR	0.2	0.3	ATWAQNILTAIQQVR	5.17	3.32	HLA-DRB1*03:01	2263	252	P	P	NS5
ATWAQNIPTAIQQVR	0.2	0.3	ATWAQNILTAIQQVR	5.17	3.32	HLA-DRB1*12:01	2704	451	P	P	NS5
ATWAQNIPTAIQQVR	0.2	0.3	ATWAQNILTAIQQVR	5.17	3.32	HLA-DRB5*01:01	1165	417	P	P	NS5
AVLTYNGKRLEPNWA	0.24	0.34	AVLTHNGKRLEPNWA	4.46	3.03	HLA-DRB1*13:02	1002	458	P	P	NS3
CIAIGIITLYLGAVV	0.35	0.45	CIVIGIITLYLGAVV	3.48	2.57	HLA-DRB5*01:01	825	317	P	P	E
CVTTMAKNKPTLDIE	0.24	0.37	CVTTMAKSKPTLDIE	3.51	2.41	HLA-DRB1*07:01	1064	329	N	N	E
DDTVTYKCPHIAEVE	0	0	DDTVTYKCPLIAEVE	4.57	3.03	HLA-DRB1*01:01	1103	478	P	P	M
DLENPHLPEKKITQW	0.34	0.43	DLENPHLLEKKITQW	5.06	3.25	HLA-DRB1*11:01	3381	370	P	P	NS5
DLENPHLSEKKITQW	0	0	DLENPHLLEKKITQW	5.06	3.25	HLA-DRB1*11:01	1264	370	P	P	NS5
DVIGERIKRIKEEHN	0.22	0.33	DVIGERIKRIKEEHS	5.45	3.43	HLA-DRB1*09:01	886	368	N	N	NS5
EAKEGLKRGEITHHA	0.29	0.39	EAKEGLKRGETTHHA	3.52	2.6	HLA-DRB1*04:01	1327	496	P	N	NS5
EGLKRGEITHHAVSR	0.29	0.39	EGLKRGETTHHAVSR	3.52	2.6	HLA-DRB1*04:01	1287	494	P	N	NS5
ENPHLPEKKITQWLE	0.34	0.43	ENPHLLEKKITQWLE	5.06	3.25	HLA-DRB1*11:01	3542	366	P	P	NS5
ENPHLSEKKITQWLE	0	0	ENPHLLEKKITQWLE	5.06	3.25	HLA-DRB1*11:01	1290	366	P	P	NS5
ERIKRIKEEHNSTWH	0.22	0.33	ERIKRIKEEHSSTWH	5.45	3.43	HLA-DRB1*01:01	1044	395	N	N	NS5
ERIKRIKEEHNSTWH	0.22	0.33	ERIKRIKEEHSSTWH	5.45	3.43	HLA-DRB1*08:02	814	292	N	N	NS5
ERIKRIKEEHNSTWH	0.22	0.33	ERIKRIKEEHSSTWH	5.45	3.43	HLA-DRB1*09:01	919	372	N	N	NS5
ERLQRKHGGMLVRNP	0.1	0.21	ERLQRKYGGMLVRNP	9.62	4.56	HLA-DRB1*15:01	1026	260	P	P	NS5
FQTMPGTFQTTTGEI	0.36	0.46	FQTMPGIFQTTTGEI	4.44	2.99	HLA-DRB1*07:01	935	214	N	N	NS3
FSCIAIGIITLYLGA	0.35	0.45	FSCIVIGIITLYLGA	3.48	2.57	HLA-DRB1*03:01	2068	466	P	P	E
FSCIAIGIITLYLGA	0.35	0.45	FSCIVIGIITLYLGA	3.48	2.57	HLA-DRB1*13:02	1940	448	P	P	E
GCVTTMAKNKPTLDI	0.24	0.37	GCVTTMAKSKPTLDI	3.51	2.41	HLA-DRB1*07:01	1046	321	N	N	E
GERIKRIKEEHNSTW	0.22	0.33	GERIKRIKEEHSSTW	5.45	3.43	HLA-DRB1*01:01	997	375	N	N	NS5
GERIKRIKEEHNSTW	0.22	0.33	GERIKRIKEEHSSTW	5.45	3.43	HLA-DRB1*09:01	884	358	N	N	NS5
GGCVTTMAKNKPTLD	0.24	0.37	GGCVTTMAKSKPTLD	3.51	2.41	HLA-DRB1*07:01	1277	391	N	N	E
IAGVFFTFVLLLSGQ	0.27	0.37	IAGVLFTFVLLLSGQ	5.17	3.32	HLA-DRB1*03:01	943	397	P	N	NS2A
KGMSYAMCTNTFVLK	0.2	0.3	KGMSYAMCLNTFVLK	5.21	3.31	HLA-DRB1*11:01	848	336	N	P	E
RATWAQNIPTAIQQV	0.2	0.3	RATWAQNILTAIQQV	5.17	3.32	HLA-DRB4*01:01	1149	304	P	N	NS5

## Sheet: Table S2b
Table S2b: HLA II binder variants (double amino acids mutation) present differentially in DF and DHF primary infection among different serotypes
PA series	OR DHF-PA	RR-PA	PB series	OR DHF-PB	RR-PB	Allele	PA IC50	PB IC50	PA Proinflam	PB Proinflam	Protein
Serotype 1
AERVLDWLEKHGAER	0.09	0.15	AERVLDWLEKYGVER	1.53	1.3	HLA-DRB3*01:01	1798	279	N	N	NS5
AERVLDWLEKHGTER	0	0	AERVLDWLEKYGVER	1.53	1.3	HLA-DRB3*01:01	1796	279	N	N	NS5
AKRGTTQIMEVTAKW	0.11	0.17	AKRGTAQIMEVTARW	1.39	1.22	HLA-DQA1*05:01/DQB1*03:01	1862	494	N	N	NS5
AMALSIVSLFPLCLS	0.04	0.07	AMVLSIVSLLPLCLS	2.14	1.51	HLA-DRB1*03:01	810	279	P	P	NS2A
ASSALLWMANVEPHW	0	0	ASSVLLWMASVEPHW	4.01	2.68	HLA-DRB1*09:01	1414	471	P	P	NS4A
AWKTTAMALSIVSLF	0.04	0.07	AWKTMAMVLSIVSLF	3.57	2.42	HLA-DRB1*11:01	866	224	N	P	NS2A
AWKTTAMALSIVSLF	0.04	0.07	AWKTMAMVLSIVSLF	3.57	2.42	HLA-DRB1*15:01	1208	143	N	P	NS2A
AWKTTAMVLSIVSLF	0.37	0.49	AWKTMAMVLSIVSLL	2.14	1.51	HLA-DPA1*02:01/DPB1*01:01	1051	443	N	P	NS2A
AWRTMAMVLSIVSLF	0	0	AWKTMAMVLSIVSLL	2.14	1.51	HLA-DPA1*02:01/DPB1*01:01	1126	443	P	P	NS2A
AWRTMAMVLSIVSLF	0	0	AWKTMAMVLSIVSLL	2.14	1.51	HLA-DPA1*03:01/DPB1*04:02	856	316	P	P	NS2A
CVTASSALLWMASVE	0.11	0.17	CVMASSVLLWMASVE	3.66	2.49	HLA-DPA1*02:01/DPB1*01:01	1686	495	N	P	NS4A
CVTASSALLWMASVE	0.11	0.17	CVMASSVLLWMASVE	3.66	2.49	HLA-DPA1*03:01/DPB1*04:02	1104	154	N	P	NS4A
DIQNTTFIIDGPDTP	0.09	0.14	DVQNTTFIIDGPNTP	3.22	2.22	HLA-DRB1*04:01	1667	307	N	N	NS1
DKTHVSSWEEVPYLG	0.08	0.13	DKTHISSWEDVPYLG	1.7	1.35	HLA-DQA1*01:01/DQB1*05:01	892	303	N	N	NS5
DMKFTVVVGDANGIL	0.08	0.13	DMKFTVVVGDVAGIL	1.92	1.51	HLA-DRB1*09:01	1080	467	P	N	NS1
DTRTPRAKRGTTQIM	0.11	0.17	DTRTPKAKRGTAQIM	8.29	5.02	HLA-DQA1*05:01/DQB1*03:01	862	302	P	P	NS5
EDKTHVSSWEEVPYL	0.08	0.13	EDKTHISSWEDVPYL	1.7	1.35	HLA-DQA1*01:01/DQB1*05:01	878	298	N	N	NS5
EHKYSWKSWGKAKII	0.43	0.57	EYKYSWRSWGKAKII	Inf	2.68	HLA-DRB1*11:01	1098	323	P	P	NS1
EHRYSWKSWGKAKII	0	0	EYKYSWKSWGKAKII	2.49	1.81	HLA-DRB1*11:01	1086	417	N	P	NS1
EIMEPEHALLATSIF	0.08	0.12	DIMEPEHALLAKSIF	2	1.55	HLA-DRB1*11:01	2208	482	N	N	NS5
EKHGAERLKRMAISG	0.12	0.2	EKYGVERLKRMAISG	1.59	1.34	HLA-DRB1*01:01	1281	177	P	P	NS5
EKHGAERLRRMAISG	0	0	EKHGVERLKRMAISG	1.75	1.39	HLA-DRB1*01:01	1454	202	P	P	NS5
EKHGTERLKRMAISG	0	0	EKYGVERLKRMAISG	1.59	1.34	HLA-DRB1*01:01	1154	177	P	P	NS5
ERVLDWLEKHGTERL	0	0	ERVLDWLEKYGVERL	1.53	1.3	HLA-DRB1*09:01	1036	482	N	N	NS5
ESYIVVGAGEKALKL	0.08	0.13	ESYIIIGAGEKALKL	2.95	1.73	HLA-DRB1*13:02	868	305	N	N	E
EVDSFSLGILCASIM	0.04	0.06	EVDSFSLGLLCISIM	5.45	3.47	HLA-DPA1*02:01/DPB1*01:01	1333	494	P	P	NS2A
EVDSFSLGILCASIM	0.04	0.06	EVDSFSLGLLCISIM	5.45	3.47	HLA-DPA1*03:01/DPB1*04:02	1329	456	P	P	NS2A
EVDSFSLGILCVSIM	0.14	0.21	EVDSFSLGLLCISIM	5.45	3.47	HLA-DPA1*02:01/DPB1*01:01	1115	494	P	P	NS2A
EVSWEQEAEHSGTSH	0.04	0.07	EVSWEEEAEHSGASH	6.69	4.15	HLA-DQA1*05:01/DQB1*03:01	1039	469	N	N	NS2B
FGESYIVVGAGEKAL	0.08	0.13	FGESYIIIGAGEKAL	2.95	1.73	HLA-DRB1*13:02	906	318	N	N	E
FIKTTLSLDYAWKTM	0	0	FIKTTFSLHYAWKTM	2.44	1.79	HLA-DPA1*01:03/DPB1*02:01	1063	120	P	N	NS2A
FIKTTLSLDYAWKTM	0	0	FIKTTFSLHYAWKTM	2.44	1.79	HLA-DPA1*01/DPB1*04:01	1587	154	P	N	NS2A
FIKTTLSLDYAWKTM	0	0	FIKTTFSLHYAWKTM	2.44	1.79	HLA-DRB1*09:01	1099	264	P	N	NS2A
FIKTTLSLDYAWKTM	0	0	FIKTTFSLHYAWKTM	2.44	1.79	HLA-DRB5*01:01	633	131	P	N	NS2A
GAERLRRMAISGDDC	0	0	GVERLKRMAISGDDC	9.59	5.75	HLA-DRB1*11:01	754	175	P	P	NS5
GESYIVVGAGEKALK	0.08	0.13	GESYIIIGAGEKALK	2.95	1.73	HLA-DRB1*13:02	897	315	N	N	E
GKTSIGLLCVTASSA	0.11	0.17	GKTSIGLLCVMASSV	3.5	2.4	HLA-DRB1*13:02	1751	215	N	N	NS4A
GLLCVTASSALLWMA	0.11	0.17	GLLCVMASSVLLWMA	3.59	2.45	HLA-DRB1*04:05	975	461	N	N	NS4A
RGFKKEISSMLNIMN	0.08	0.13	RGFKKEISNMLNTMN	3.43	1.83	HLA-DRB1*13:02	1003	479	P	P	C
RGFKKEISSMLNIMN	0.08	0.13	RGFKKEVSNMLNIMN	3.3	1.79	HLA-DRB1*13:02	1003	413	P	P	C
Serotype 2
AKNIQTAINQVRSLM	0	0	AKNIQVAINQVRSLI	4.5	2.17	HLA-DRB1*13:02	940	363	P	P	NS5
AVEDGRFWELVDRER	0.33	0.46	AVEDSRFWELVDKER	9.31	4.12	HLA-DPA1*01/DPB1*04:01	1027	354	N	N	NS5
AYRIKQRGIFGYSQI	0.13	0.2	AYRIKQKGILGYSQI	8.84	3.88	HLA-DRB4*01:01	2013	498	N	N	NS3
CKIPFEITDLEKRHV	0.33	0.46	CKIPFEIMDLEKRYV	6.81	3.28	HLA-DRB1*01:01	1298	453	P	P	E
CKIPFEITDLEKRHV	0.33	0.46	CKIPFEIMDLEKRYV	6.81	3.28	HLA-DRB1*03:01	1270	229	P	P	E
CKIPFEITDLEKRHV	0.33	0.46	CKIPFEIMDLEKRYV	6.81	3.28	HLA-DRB1*15:01	928	338	P	P	E
CKIPFEITDLEKRHV	0.33	0.46	CKIPFEIMDLEKRYV	6.81	3.28	HLA-DRB5*01:01	771	209	P	P	E
DFNEMVLLQMEDKAW	0.15	0.29	DFNEMVLLQMKNKAW	Inf	3.16	HLA-DRB1*11:01	1422	71	N	P	E
DFNEMVLLQMEDKAW	0.15	0.29	DFNEMVLLQMKNKAW	Inf	3.16	HLA-DRB1*15:01	1573	122	N	P	E
DFNEMVLLQMEDKAW	0.15	0.29	DFNEMVLLQMKNKAW	Inf	3.16	HLA-DRB5*01:01	765	119	N	P	E
DGAYRIKQRGILGYS	0.25	0.38	DGAYRIKQKGIFGYS	Inf	3.18	HLA-DRB3*01:01	1488	425	N	N	NS3
DGITVIDLEPIPYDP	0.09	0.21	DGVTVIDLDPIPYDP	Inf	3.18	HLA-DRB3*01:01	1495	435	N	N	NS4B
DLGLGSITTQESESN	0.17	0.29	DLGLGSIATQEPESN	8.64	2.61	HLA-DQA1*04:01/DQB1*04:02	1217	478	P	P	NS4B
EAVEDGRFWELVDRE	0.33	0.46	EAVEDSRFWELVDKE	9.31	4.12	HLA-DPA1*03:01/DPB1*04:02	954	395	N	P	NS5
EDGAYRIKQRGILGY	0.25	0.38	EDGAYRIKQKGIFGY	Inf	3.18	HLA-DRB3*01:01	1478	422	N	N	NS3
EGEGIFKSIQHLTVT	0.27	0.36	EGEGVFKNIQHLTVT	7.01	3.24	HLA-DRB1*13:02	1095	490	N	N	NS5
EIKITPQSSTTEAEL	0	0	EIKITPQSPITEAEL	Inf	3.2	HLA-DRB1*07:01	1158	155	N	N	E
EIKITPQSSTTEAEL	0	0	EIKVTPQSSITEAEL	7.79	3.56	HLA-DRB1*07:01	1158	220	N	N	E
EKTKKDLGFGSITTQ	0	0	EKTKKDLGLGSIATQ	7.05	3.45	HLA-DRB1*01:01	1064	158	P	P	NS4B
ELEDGAYRIKQRGIL	0.25	0.38	ELEDGAYRIKQKGIF	Inf	3.18	HLA-DRB3*01:01	1017	400	N	N	NS3
ELVMKDGRVLVVPCR	0.11	0.24	ELIMKDGRILVVPCR	22.52	2.96	HLA-DRB1*11:01	944	345	N	N	NS5
EMVLLQMEDKAWLVH	0.14	0.29	EMVLLQMKNKAWLVH	Inf	3.16	HLA-DRB1*04:01	658	154	N	P	E
EMVLLQMEDKAWLVH	0.14	0.29	EMVLLQMKNKAWLVH	Inf	3.16	HLA-DRB1*07:01	832	323	N	P	E
EMVLLQMEDKAWLVH	0.14	0.29	EMVLLQMKNKAWLVH	Inf	3.16	HLA-DRB1*11:01	1888	74	N	P	E
EMVLLQMEDKAWLVH	0.14	0.29	EMVLLQMKNKAWLVH	Inf	3.16	HLA-DRB1*13:02	703	122	N	P	E
EMVLLQMEDKAWLVH	0.14	0.29	EMVLLQMKNKAWLVH	Inf	3.16	HLA-DRB1*15:01	676	115	N	P	E
EMVLLQMEDKAWLVH	0.14	0.29	EMVLLQMKNKAWLVH	Inf	3.16	HLA-DRB5*01:01	1106	127	N	P	E
ENWLNNNTQFCVKVL	0.34	0.43	ENWLNNDTQFCIKVL	9.92	2.7	HLA-DRB3*01:01	1596	431	N	N	NS5
EPHMIVGRQEKGKSL	0.13	0.28	EPHMIVSIQEKGKSL	2.97	1.85	HLA-DRB4*01:01	999	369	P	P	M
EPHMIVGRQEKGKSL	0.13	0.28	EPHMIVSIQEKGKSL	2.97	1.85	HLA-DRB5*01:01	637	66	P	P	M
FEITDLEKRHVLGRL	0.33	0.45	FEIMDLEKRYVLGRL	7.03	3.36	HLA-DRB1*01:01	1095	465	N	P	E
FEITDLEKRHVLGRL	0.33	0.45	FEIMDLEKRYVLGRL	7.03	3.36	HLA-DRB1*15:01	765	255	N	P	E
FNEMVLLQMEDKAWL	0.15	0.29	FNEMVLLQMKNKAWL	Inf	3.16	HLA-DRB1*11:01	1223	67	N	N	E
GEGIFKSIQHLTVTE	0.27	0.36	GEGVFKNIQHLTVTE	7.01	3.24	HLA-DRB1*13:02	1087	490	N	N	NS5
GKEIKITPQSSTTEA	0	0	GKEIKITPQSPITEA	Inf	3.2	HLA-DRB1*13:02	1808	440	N	N	E
GKHGKEIKITPQSST	0	0	GKHGKEIKITPQSPI	Inf	3.2	HLA-DRB1*13:02	1808	467	N	N	E
GLDFNEMVLLQMEDK	0.15	0.29	GLDFNEMVLLQMKNK	Inf	3.16	HLA-DRB1*11:01	1386	361	N	N	E
GYILREVGKKEGGAM	0	0	GYILRDVSKKEGGAM	3.17	2.29	HLA-DRB1*03:01	1971	113	N	N	NS5
GYILREVGKKEGGAM	0	0	GYILRDVSKKEGGAM	3.17	2.29	HLA-DRB1*04:01	4028	471	N	N	NS5
KTKKDLGFGSITTQE	0	0	KTKKDLGLGSIATQE	2.59	1.74	HLA-DRB1*01:01	1120	158	P	P	NS4B
KTKKDLGFGSITTQE	0	0	KTKKDLGLGSIATQE	2.59	1.74	HLA-DRB1*04:01	985	469	P	P	NS4B
Serotype 3
AVPVHWVPTSRTTWS	0.09	0.21	AVPVHWIPISRTTWS	Inf	5.34	HLA-DRB4*01:01	2042	279	P	P	NS5
CDDTVTYKCPHIAEV	0	0	CDDTVTYKCPLVAEV	Inf	5.34	HLA-DRB1*01:01	1101	472	P	P	M
CPHITEVEPEDIDCW	0.34	0.44	CPLIAEVEPEDIDCW	4.81	3.14	HLA-DQA1*05:01/DQB1*02:01	915	402	N	P	C
CSAVPVHWVPTSRTT	0.09	0.21	CSAVPVHWIPISRTT	Inf	5.34	HLA-DRB4*01:01	2184	303	P	P	NS5
DDTVTYKCPHIAEVE	0	0	DDTVTYKCPLVAEVE	Inf	5.34	HLA-DRB1*01:01	1103	396	P	P	M
DDTVTYKCPHITEVE	0.34	0.44	DDTVTYKCPLIAEVE	4.57	3.03	HLA-DRB1*01:01	1291	478	N	P	C
DKTPVTTWENVPYLG	0.18	0.29	DKTPVTTWEDIPYLG	Inf	5.34	HLA-DQA1*01:01/DQB1*05:01	2290	411	N	N	NS5
DTVTYKCPHIAEVEP	0	0	DTVTYKCPLVAEVEP	Inf	5.34	HLA-DRB1*01:01	1120	435	P	P	M
EDKTPVTTWENVPYL	0.18	0.29	EDKTPVTTWEDIPYL	Inf	5.34	HLA-DQA1*01:01/DQB1*05:01	2342	415	N	N	NS5
ETQGVTAEITPQAST	0.2	0.31	DTQGVTVEITPQAST	5.33	3.37	HLA-DRB1*08:02	1098	432	N	N	E
FQTTPGTFQTTTGEI	0	0	FQTMPGIFQTTTGEI	4.44	2.99	HLA-DRB1*04:01	1031	433	N	P	NS3
FQTTPGTFQTTTGEI	0	0	FQTMPGIFQTTTGEI	4.44	2.99	HLA-DRB1*11:01	2119	442	N	P	NS3
GKNPKNFQTTPGTFQ	0	0	GKNPKNFQTMPGIFQ	4.92	3.21	HLA-DRB1*11:01	720	150	N	P	NS3
GMLWMAEIPLQWIAS	0.21	0.32	GMLWMADVPLQWIAS	4.98	3.19	HLA-DRB1*03:01	1733	303	P	P	NS4A
GVTAEITPQASTTEA	0.22	0.33	GVTVEITPQASTVEA	5.33	3.37	HLA-DRB1*08:02	1177	417	N	N	E
SAVPVHWVPTSRTTW	0.09	0.21	SAVPVHWIPISRTTW	Inf	5.34	HLA-DRB4*01:01	2247	311	P	P	NS5
SGMLWMAEIPLQWIA	0.21	0.32	SGMLWMADVPLQWIA	4.98	3.19	HLA-DRB1*03:01	1560	293	P	P	NS4A

## Sheet: Table S3
Table S3: HLA I binding double amino acid variants present differentially in DF and DHF having primary and secondary infection with different serotypes
Peptide1	OR DHF-P1	RR-P1	Peptide2	OR DHF-P2	RR-P2	Allele	Pep1 IC50	Pep2 IC50	Protein
Serotype1-Serotype2
IALNDMGKV	0	0	TALNDMGKI	6.71	3.33	HLA-A*02:06	324.27	3897.27	NS5
INMCTLIAM	0	0	VNMCTLMAM	7	3.45	HLA-B*35:01	283.6	1412.8	C
KIVQYENLK	0.62	0.76	KIVQPENLE	8.08	4.06	HLA-A*03:01	362.49	25768.4	E
KIVQYENLK	0.62	0.76	KIVQPENLE	8.08	4.06	HLA-A*11:01	133.71	28145.4	E
KIVQYENLK	0.62	0.76	KIVQPENLE	8.08	4.06	HLA-A*30:01	368.27	23059.9	E
MLLNRFTMT	0	0	MLINRFTMR	7.68	3.59	HLA-A*02:01	115	5869.64	NS5
MLLNRFTMT	0	0	MLINRFTMR	7.68	3.59	HLA-A*02:03	77.18	1821.65	NS5
MLLNRFTMT	0	0	MLINRFTMR	7.68	3.59	HLA-A*02:06	38.4	1082.41	NS5
MLLNRFTMT	0	0	MLINRFTMR	7.68	3.59	HLA-B*08:01	103.15	2251.57	NS5
MLNIMNRRK	0.46	0.66	MLNILNRRR	3.68	2.77	HLA-A*03:01	68.95	1593.9	C
MLNIMNRRK	0.46	0.66	MLNILNRRR	3.68	2.77	HLA-A*30:01	454.93	10818.1	C
QTMPGTFKT	0.14	0.2	QTKPGLFKT	3.05	2.23	HLA-A*68:02	116.44	6665.95	NS3
SMLNIMNRR	0.08	0.13	RMLNILNRR	3.59	2.71	HLA-A*68:01	141	1059.33	C
SSWEEVPYL	0.08	0.13	ESWEEIPYL	7.23	3.47	HLA-A*02:01	58.04	1759.2	NS5
SSWEEVPYL	0.08	0.13	ESWEEIPYL	7.23	3.47	HLA-A*02:06	75.48	598.29	NS5
VSSWEEVPY	0.08	0.13	VESWEEIPY	7.23	3.47	HLA-A*01:01	103.41	22809.8	NS5
VSSWEEVPY	0.08	0.13	VESWEEIPY	7.23	3.47	HLA-B*35:01	91.83	670.48	NS5
VSSWEEVPY	0.08	0.13	VESWEEIPY	7.23	3.47	HLA-B*58:01	158.9	18592.1	NS5
YILRDISKI	0.42	0.63	YILRDVSKK	3.25	2.34	HLA-A*02:01	145.41	29256.7	NS5
YILRDISKI	0.42	0.63	YILRDVSKK	3.25	2.34	HLA-A*02:03	52.76	22973.5	NS5
YILRDISKI	0.42	0.63	YILRDVSKK	3.25	2.34	HLA-A*02:06	58.34	20795.4	NS5
Serotype1-Serotype3
AERLRRMAI	0	0	VERLKRMAI	7.39	6.09	HLA-B*44:02	419.43	6535.26	NS5
MVREAIKRK	0.1	0.15	IVREAIKRR	Inf		HLA-A*03:01	283.45	5867.74	NS3
MVREAIKRK	0.1	0.15	IVREAIKRR	Inf		HLA-A*30:01	7.11	2471.61	NS3
TMTYKCPQI	0.04	0.07	TVTYKCPLI	4.44	2.99	HLA-A*02:03	297.43	3137.26	M
TNMEVQLIR	0.08	0.13	TNMEAQLVR	5.45	3.43	HLA-A*33:01	464.82	1811.53	NS5
Serotype2-Serotype1
EEVPYLGKR	0.13	0.28	GDVPYLGKR	2.91	2.06	HLA-A*68:01	412.8	7218.49	NS5
EGAWKHVQR	0.1	0.22	EGAWKQIQR	1.73	1.45	HLA-A*33:01	257.62	1383.76	M
EVKSCHWPK	0.24	0.38	EVKTCIWPK	6.71	4.28	HLA-A*30:01	361.2	1240.64	NS1
MLINRFTMK	0.13	0.28	MLLNRFTMA	5.88	4.02	HLA-A*03:01	10.46	3948.5	NS5
MLINRFTMK	0.13	0.28	MLLNRFTMA	5.88	4.02	HLA-A*11:01	20.87	17846.7	NS5
MLINRFTMK	0.13	0.28	MLLNRFTMA	5.88	4.02	HLA-A*30:01	352.23	1435.87	NS5
MLINRFTMK	0.13	0.28	MLLNRFTMA	5.88	4.02	HLA-A*31:01	50.87	6086.96	NS5
MLINRFTMK	0.13	0.28	MLLNRFTMA	5.88	4.02	HLA-A*68:01	41.07	25478.4	NS5
MNNQRKKAR	0.13	0.28	MNNQRKKTA	12.31	7.23	HLA-A*31:01	185.41	27367.3	C
MNNQRKKAR	0.13	0.28	MNNQRKKTA	12.31	7.23	HLA-A*33:01	211.2	37254.8	C
QMEGEGIFK	0.11	0.24	QMESEGIFS	3.19	2.19	HLA-A*11:01	411.04	23874.4	NS5
RIKQRGILG	0.25	0.38	RIMQRGLLG	12.91	7.59	HLA-A*30:01	69.61	1176.54	NS3
Serotype2-Serotype3
MEKASFIEI	0.13	0.18	LEKASFIEV	5.45	3.43	HLA-B*44:02	74.46	3429.25	NS1
MEKASFIEI	0.13	0.18	LEKASFIEV	5.45	3.43	HLA-B*44:03	132.02	4095.61	NS1
NIQTAINQV	0.14	0.29	NILTAIQQV	5.17	3.32	HLA-A*68:02	415.79	1220.96	NS5
RITAEWLWK	0.18	0.25	EITAEWLWR	3.4	2.55	HLA-A*03:01	95.53	12904.3	NS5
RITAEWLWK	0.18	0.25	EITAEWLWR	3.4	2.55	HLA-A*11:01	64.9	9810.69	NS5
RITAEWLWK	0.18	0.25	EITAEWLWR	3.4	2.55	HLA-A*30:01	70.98	27365.9	NS5
RITAEWLWK	0.18	0.25	EITAEWLWR	3.4	2.55	HLA-A*31:01	439.61	4149.95	NS5
TLQRKYGGA	0.3	0.43	RLQRKYGGM	9.62	4.56	HLA-A*02:03	189.27	1299.61	NS5
TSKKRSWPL	0.14	0.29	TPKRRSWPL	5.81	3.54	HLA-A*30:01	235.03	9894.16
WAKNIQTAI	0.13	0.29	WAQNILTAI	5.17	3.32	HLA-B*08:01	274.12	1121.78	NS5
Serotype3-Serotype1
ENVPYLGKR	0.2	0.31	GDVPYLGKR	2.91	2.06	HLA-A*68:01	127.53	7218.49	NS5
KLNDWDFVV	0.19	0.3	KNNDWDYVV	6.74	4.56	HLA-A*02:01	4.15	6080.37	NS3
KLNDWDFVV	0.19	0.3	KNNDWDYVV	6.74	4.56	HLA-A*02:03	12.02	13430.6	NS3
KLNDWDFVV	0.19	0.3	KNNDWDYVV	6.74	4.56	HLA-A*02:06	14.46	9829.82	NS3
KLNDWDFVV	0.19	0.3	KNNDWDYVV	6.74	4.56	HLA-A*32:01	243.53	2179.16	NS3
NFQTMPGTF	0.35	0.44	NVQTAPGTF	10.16	6.03	HLA-A*23:01	251.79	5708.61	NS3
NFQTMPGTF	0.35	0.44	NVQTAPGTF	10.16	6.03	HLA-A*24:02	181.65	5859.93	NS3
NFQTTPGTF	0	0	NVQTAPGTF	10.16	6.03	HLA-A*23:01	264.37	5708.61	NS3
NIVKLMSGK	0.36	0.48	NLVKLHSGK	Inf		HLA-A*11:01	358.65	2126.68	NS5
QTMPGTFQT	0.34	0.44	QTAPGTFKT	10.16	6.03	HLA-A*02:06	337.48	2514.5	NS3
TVTYKCPHI	0.19	0.3	TMTYKCPRI	15.57	9.43	HLA-A*68:02	480.41	5842.01	C
VSGVFPYSI	0.06	0.08	VSGVYPLSI	10.36	6.17	HLA-A*32:01	341.13	2893.36	NS2B
VTAEITPQA	0.18	0.29	TTATITPQA	10.89	6.42	HLA-A*02:06	166.71	1413.6	E
YKCPHITEV	0.34	0.44	YKCPRITET	1.57	1.31	HLA-A*02:03	478.53	16727.3	C
YKCPHITEV	0.34	0.44	YKCPRITET	1.57	1.31	HLA-A*02:06	148.98	11052.3	C
Serotype3-Serotype2
AVLTYNGKR	0.24	0.34	AVLTHKGKR	3.84	2.03	HLA-A*11:01	290.89	1393.48	NS3
AVLTYNGKR	0.24	0.34	AVLTHKGKR	3.84	2.03	HLA-A*68:01	450.85	2669.8	NS3
GAVLTYNGK	0.24	0.34	GAVLTHKGK	3.84	2.03	HLA-A*11:01	494.19	3029.94	NS3
KLNDWDFVV	0.19	0.3	RTNDWDFVV	10.83	4.61	HLA-A*02:03	12.02	633.78	NS3

## Sheet: Table S4a
Table S4a: HLA II binding single amino acid variants present differentially in DF and DHF having primary and secondary infection with different serotypes
Pri. Serotype:Sec. Serotype	PA series	OR DHF-PA	RR-PA	PB series	OR DHF-PB	RR-PB	Allele	PA IC50	PB IC50	Protein	PA Proinflam	PB Proinflam
Serotype1:Serotype3	CVTTMAKNKPTLDIE	0.09	0.16	CVTTMAKSKPTLDIE	3.51	2.41	HLA-DRB1*07:01	1064	329	E	P	P
Serotype1:Serotype3	GAERLKRMAISGDDC	0.12	0.19	GVERLKRMAISGDDC	7.39	6.09	HLA-DRB1*11:01	713	175	NS5	P	P
Serotype2:Serotype1	EDHWFSRGNSLSGVE	0.09	0.21	EDHWFSRENSLSGVE	8.15	5.4	HLA-DRB5*01:01	1209	489	NS5	P	P
Serotype3:Serotype1	LFSGVSWVMKIGIGV	0.34	0.44	LFSGVSWTMKIGIGV	12.12	7.07	HLA-DRB1*04:01	1052	456	E	P	P

## Sheet: Table S4b
Table S4b: HLA II binding double amino acid variants present differentially in DF and DHF having primary and secondary infection with different serotypes
PA series	OR DHF-PA	RR-PA	PB series	OR DHF-PB	RR-PB	Allele	PA IC50	PB IC50	Protein	PA Proinflam	PB Proinflam
S1-S2
ASFIEVKTCTWPKSH	0.1	0.16	ASFIEVKNCHWPKSH	7.65	3.53	HLA-DRB5*01:01	881	367	NS1	N	P
AVGMVTLYLGVMVQA	0.07	0.12	LVGIVTLYLGVMVQA	6.45	3.16	HLA-DPA1*02:01/DPB1*01:01	1090	457	E	P	P
GLHKLGYILRDISKI	0.47	0.67	GLHKLGYILRDVSKK	3.89	2.56	HLA-DRB5*01:01	831	153	NS5	P	P
QVAINQVRRLIGNEN	0.48	0.67	QVAINQVRSLIGNEE	4.5	2.17	HLA-DRB1*04:01	1133	424	NS5	N	N
QVAINQVRRLIGNEN	0.48	0.67	QVAINQVRSLIGNEE	4.5	2.17	HLA-DRB1*07:01	796	73	NS5	N	N
QVAINQVRRLIGNEN	0.48	0.67	QVAINQVRSLIGNEE	4.5	2.17	HLA-DRB1*15:01	851	263	NS5	N	N
RLLTKPWDVIPMVTQ	0.08	0.13	RLLTKPWDVLPTVTQ	7.94	3.59	HLA-DRB1*01:01	1220	323	NS5	N	N
RLLTKPWDVIPMVTQ	0.08	0.13	RLLTKPWDVLPTVTQ	7.94	3.59	HLA-DRB1*11:01	1091	290	NS5	N	N
SGKDVFFMPPEKCDT	0.1	0.16	SGVDVFFIPPEKCDT	7.84	3.59	HLA-DRB1*04:05	2865	446	NS5	P	P
VAINQVRRLIGNENY	0.48	0.67	VAINQVRSLIGNEEY	4.5	2.17	HLA-DRB1*04:01	985	435	NS5	N	N
VAINQVRRLIGNENY	0.48	0.67	VAINQVRSLIGNEEY	4.5	2.17	HLA-DRB1*07:01	802	74	NS5	N	N
S1-S3
AERLRRMAISGDDCV	0	0	VERLKRMAISGDDCV	7.39	6.09	HLA-DRB1*11:01	829	184	NS5	P	P
ATYGWNLVKLYSGKD	0	0	STYGWNLVKLMSGKD	4.59	2.79	HLA-DQA1*01:02/DQB1*06:02	876	332	NS5	P	P
EHGSCVTTMAKNKPT	0.09	0.16	EHGGCVTTMAKSKPT	3.51	2.41	HLA-DQA1*05:01/DQB1*03:01	1268	399	E	N	N
FSGVSWTMKIGIGIL	0.08	0.14	FSGVSWIMKIGIGVL	5.17	3.32	HLA-DRB1*13:02	1685	370	E	P	P
FSGVSWTMKIGIGIL	0.08	0.14	FSGVSWIMKIGIGVL	5.17	3.32	HLA-DRB1*15:01	1567	272	E	P	P
FSGVSWTMKIGIGIL	0.08	0.14	FSGVSWIMKIGIGVL	5.17	3.32	HLA-DRB4*01:01	1387	286	E	P	P
GAERLRRMAISGDDC	0	0	GVERLKRMAISGDDC	7.39	6.09	HLA-DRB1*11:01	754	175	NS5	P	P
GLNTFTNMEVQLIRQ	0.08	0.13	GLNTFTNMEAQLVRQ	5.45	3.43	HLA-DRB5*01:01	783	147	NS5	N	N
GSCVTTMAKNKPTLD	0.09	0.16	GGCVTTMAKSKPTLD	3.51	2.41	HLA-DQA1*05:01/DQB1*03:01	1550	483	E	N	N
GSCVTTMAKNKPTLD	0.09	0.16	GGCVTTMAKSKPTLD	3.51	2.41	HLA-DRB1*07:01	1274	391	E	N	N
GWNLVKLYSGKDVFF	0	0	GWNLVKLMSGKDVFY	4.59	2.79	HLA-DRB4*01:01	1016	175	NS5	P	P
HGSCVTTMAKNKPTL	0.09	0.16	HGGCVTTMAKSKPTL	3.51	2.41	HLA-DQA1*05:01/DQB1*03:01	1239	405	E	P	N
LEHGSCVTTMAKNKP	0.09	0.16	LEHGGCVTTMAKSKP	3.51	2.41	HLA-DQA1*05:01/DQB1*03:01	940	368	E	N	N
LNTFTNMEVQLIRQM	0.08	0.13	LNTFTNMEAQLVRQM	5.45	3.43	HLA-DRB5*01:01	748	141	NS5	N	N
MATYGWNLVKLYSGK	0	0	MSTYGWNLVKLMSGK	4.59	2.79	HLA-DQA1*01:02/DQB1*06:02	846	337	NS5	P	N
NAICSAVPVDWVPTS	0.65	0.77	NAICSAVPVHWIPTS	9.01	4.27	HLA-DQA1*01:02/DQB1*06:02	1006	384	NS5	P	P
NTFTNMEVQLIRQME	0.08	0.13	NTFTNMEAQLVRQME	5.45	3.43	HLA-DRB5*01:01	782	149	NS5	N	N
PMATYGWNLVKLYSG	0	0	PMSTYGWNLVKLMSG	4.59	2.79	HLA-DQA1*01:02/DQB1*06:02	857	341	NS5	P	N
QMCDHRLMSAAIKDS	0.08	0.14	QSCDHRLMSAAIKDE	5.45	3.43	HLA-DQA1*04:01/DQB1*04:02	2303	436	NS1	N	N
SCVTTMAKNKPTLDI	0.09	0.16	GCVTTMAKSKPTLDI	3.51	2.41	HLA-DRB1*07:01	1044	321	E	P	N
SYTQMCDHRLMSAAI	0.08	0.14	VYTQSCDHRLMSAAI	5.76	3.54	HLA-DRB1*07:01	934	382	NS1	N	N
TTMAKNKPTLDIELL	0.09	0.16	TTMAKSKPTLDIELQ	3.51	2.41	HLA-DRB1*07:01	1310	418	E	P	P
TYGLNTFTNMEVQLI	0.08	0.13	TYGLNTFTNMEAQLV	5.45	3.43	HLA-DRB5*01:01	946	157	NS5	N	N
YGLNTFTNMEVQLIR	0.08	0.13	YGLNTFTNMEAQLVR	5.45	3.43	HLA-DRB5*01:01	728	148	NS5	N	N
S2-S1
AFSGVSWTMKILIGV	0.23	0.47	LFSGVSWTMKIGIGV	12.12	7.07	HLA-DRB1*04:01	1942	456	E	P	P
EAQLIRQMEGEGIFK	0.11	0.24	EAQLIRQMESEGIFS	3.22	2.2	HLA-DRB1*04:01	994	216	NS5	N	N
VGVVTLYLGAMVQAD	0.15	0.23	VGLVTLYLGVMVQAD	9.69	5.76	HLA-DPA1*03:01/DPB1*04:02	1103	425		N	P
S2-S3
AVPPHWVPTSRTTWS	0	0	AVPVHWIPTSRTTWS	9.01	4.27	HLA-DRB1*01:01	663	78	NS5	P	P
AVPPHWVPTSRTTWS	0	0	AVPVHWIPTSRTTWS	9.01	4.27	HLA-DRB1*07:01	1411	427	NS5	P	P
CSAVPPHWVPTSRTT	0	0	CSAVPVHWIPTSRTT	9.01	4.27	HLA-DRB1*01:01	840	77	NS5	P	P
CSAVPPHWVPTSRTT	0	0	CSAVPVHWIPTSRTT	9.01	4.27	HLA-DRB1*07:01	1576	454	NS5	P	P
ICSAVPPHWVPTSRT	0	0	ICSAVPVHWIPTSRT	9.01	4.27	HLA-DRB1*01:01	674	80	NS5	P	P
ICSAVPPHWVPTSRT	0	0	ICSAVPVHWIPTSRT	9.01	4.27	HLA-DRB1*07:01	1404	414	NS5	P	P
IGLTSRATWAKNIQT	0.13	0.29	IGLTSRATWAQNILT	5.31	3.38	HLA-DQA1*01:02/DQB1*06:02	1222	432	NS5	P	P
NAICSAVPPHWVPTS	0	0	NAICSAVPVHWIPTS	9.01	4.27	HLA-DQA1*01:02/DQB1*06:02	2215	384	NS5	P	P
PHWVPTSRTTWSIHA	0	0	VHWIPTSRTTWSIHA	9.01	4.27	HLA-DRB1*01:01	1234	230	NS5	P	P
PPHWVPTSRTTWSIH	0	0	PVHWIPTSRTTWSIH	9.01	4.27	HLA-DRB1*01:01	1349	235	NS5	P	P
SAVPPHWVPTSRTTW	0	0	SAVPVHWIPTSRTTW	9.01	4.27	HLA-DRB1*01:01	828	80	NS5	P	P
SAVPPHWVPTSRTTW	0	0	SAVPVHWIPTSRTTW	9.01	4.27	HLA-DRB1*07:01	1483	444	NS5	P	P
VPPHWVPTSRTTWSI	0	0	VPVHWIPTSRTTWSI	9.01	4.27	HLA-DRB1*01:01	654	80	NS5	P	P
VPPHWVPTSRTTWSI	0	0	VPVHWIPTSRTTWSI	9.01	4.27	HLA-DRB1*07:01	1115	411	NS5	P	P
S3-S1
AKNKPTLDIELQKTE	0.21	0.35	AKDKPTLDIELLKTE	8.93	5.49	HLA-DPA1*03:01/DPB1*04:02	2816	489	E	P	P
DTEYQKTKLNDWDFV	0.2	0.31	DTEYQKTKNNDWDYV	7.36	4.94	HLA-DRB1*04:05	1223	383	NS3	P	P
DTEYQKTKLNDWDFV	0.2	0.31	DTEYQKTKNNDWDYV	7.36	4.94	HLA-DRB1*07:01	1642	207	NS3	P	P
FDTEYQKTKLNDWDF	0.2	0.31	FDTEYQKTKNNDWDY	7.36	4.94	HLA-DRB1*04:05	1251	400	NS3	P	P
FDTEYQKTKLNDWDF	0.2	0.31	FDTEYQKTKNNDWDY	7.36	4.94	HLA-DRB1*07:01	1731	220	NS3	P	P
GSGKTRKYLPAIIRE	0	0	GSGKTRRYLPAIVRE	6.21	4.21	HLA-DRB1*09:01	1011	405	NS3	P	P
HPGSGKTRKYLPAII	0	0	HPGSGKTRRYLPAIV	5.88	4.02	HLA-DRB1*09:01	1222	413	NS3	P	P
KTKLNDWDFVVTTDI	0.19	0.3	KTKNNDWDYVVTTDI	6.74	4.56	HLA-DRB1*04:05	885	265	NS3	N	N
LFSGVSWVMKIGIGI	0	0	LFSGVSWTMKIGIGV	12.12	7.07	HLA-DRB1*04:01	1058	456	E	P	P
MAKNKPTLDIELQKT	0.24	0.37	MAKDKPTLDIELLKT	9.1	5.58	HLA-DRB1*03:01	1458	490	E	P	P
MKIGIGILLTWIGLN	0	0	MKIGIGVLLTWLGLN	10.41	6.15	HLA-DPA1*01:03/DPB1*02:01	1072	476	E	P	N
NMEAQLIRQMEGEGV	0.21	0.32	NMEAQLIRQMESEGI	9.67	5.79	HLA-DRB1*04:01	816	222	NS5	N	N
NMEAQLIRQMEGEGV	0.21	0.32	NMEAQLIRQMESEGI	9.67	5.79	HLA-DRB1*07:01	817	227	NS5	N	N
PGSGKTRKYLPAIIR	0	0	PGSGKTRRYLPAIVR	6.21	4.21	HLA-DRB1*09:01	1025	409	NS3	P	P
TEYQKTKLNDWDFVV	0.19	0.3	TEYQKTKNNDWDYVV	6.74	4.56	HLA-DRB1*04:05	1221	383	NS3	P	P
TEYQKTKLNDWDFVV	0.19	0.3	TEYQKTKNNDWDYVV	6.74	4.56	HLA-DRB1*07:01	1652	205	NS3	P	P
TKLNDWDFVVTTDIS	0.19	0.3	TKNNDWDYVVTTDIS	6.74	4.56	HLA-DRB1*04:05	881	263	NS3	N	N
TMAKNKPTLDIELQK	0.24	0.37	TMAKDKPTLDIELLK	9.02	5.54	HLA-DRB1*03:01	1474	495	E	P	P
YTQLCDHRLMSAAVK	0.2	0.31	YTQVCDHRLMSAAIK	3.8	2.57	HLA-DRB1*07:01	927	408	NS1	N	N
S3-S2
AAVKDERAVHADMGY	0.2	0.31	AAIKDSRAVHADMGY	Inf	3.16	HLA-DQA1*05:01/DQB1*03:01	1158	345	NS1	P	P
AAVKDERAVHADMGY	0.2	0.31	AAIKDSRAVHADMGY	Inf	3.16	HLA-DRB1*07:01	6172	398	NS1	P	P
AAVKDERAVHADMGY	0.2	0.31	AAIKDSRAVHADMGY	Inf	3.16	HLA-DRB1*09:01	3262	416	NS1	P	P
AAVKDERAVHADMGY	0.2	0.31	AAIKDSRAVHADMGY	Inf	3.16	HLA-DRB1*13:02	2274	271	NS1	P	P
AAVLLLITHYAIIGP	0.2	0.31	AALLLLIAHYAIIGP	15.48	2.81	HLA-DQA1*05:01/DQB1*03:01	947	230	NS4B	N	P
DAFPQSNAPIQDEER	0.2	0.31	DPFPQSNAPIIDEER	8.44	3.82	HLA-DRB1*01:01	766	229	NS3	P	N
DAFPQSNAPIQDEER	0.2	0.31	DPFPQSNAPIIDEER	8.44	3.82	HLA-DRB1*07:01	6555	258	NS3	P	N
DAFPQSNAPIQDEER	0.2	0.31	DPFPQSNAPIIDEER	8.44	3.82	HLA-DRB1*09:01	3923	360	NS3	P	N
DAFPQSNAPIQDEER	0.2	0.31	DPFPQSNAPIIDEER	8.44	3.82	HLA-DRB1*13:02	1318	255	NS3	P	N
LMSAAVKDERAVHAD	0.2	0.31	LMSAAIKDSRAVHAD	Inf	3.16	HLA-DQA1*05:01/DQB1*03:01	883	192	NS1	N	N
LMSAAVKDERAVHAD	0.2	0.31	LMSAAIKDSRAVHAD	Inf	3.16	HLA-DRB1*07:01	6259	384	NS1	N	N
LMSAAVKDERAVHAD	0.2	0.31	LMSAAIKDSRAVHAD	Inf	3.16	HLA-DRB1*09:01	2999	407	NS1	N	N
LMSAAVKDERAVHAD	0.2	0.31	LMSAAIKDSRAVHAD	Inf	3.16	HLA-DRB1*13:02	2174	266	NS1	N	N
MSAAVKDERAVHADM	0.2	0.31	MSAAIKDSRAVHADM	Inf	3.16	HLA-DQA1*05:01/DQB1*03:01	1029	247	NS1	P	N
MSAAVKDERAVHADM	0.2	0.31	MSAAIKDSRAVHADM	Inf	3.16	HLA-DRB1*07:01	7215	366	NS1	P	N
MSAAVKDERAVHADM	0.2	0.31	MSAAIKDSRAVHADM	Inf	3.16	HLA-DRB1*09:01	3420	402	NS1	P	N
MSAAVKDERAVHADM	0.2	0.31	MSAAIKDSRAVHADM	Inf	3.16	HLA-DRB1*13:02	2130	261	NS1	P	N
SAAVKDERAVHADMG	0.2	0.31	SAAIKDSRAVHADMG	Inf	3.16	HLA-DQA1*05:01/DQB1*03:01	1129	303	NS1	P	P
SAAVKDERAVHADMG	0.2	0.31	SAAIKDSRAVHADMG	Inf	3.16	HLA-DRB1*07:01	6130	391	NS1	P	P
SAAVKDERAVHADMG	0.2	0.31	SAAIKDSRAVHADMG	Inf	3.16	HLA-DRB1*09:01	3186	409	NS1	P	P
SAAVKDERAVHADMG	0.2	0.31	SAAIKDSRAVHADMG	Inf	3.16	HLA-DRB1*13:02	2176	267	NS1	P	P
TAAVLLLITHYAIIG	0.2	0.31	TAALLLLIAHYAIIG	15.48	2.81	HLA-DQA1*01:02/DQB1*06:02	754	235	NS4B	N	N
TAAVLLLITHYAIIG	0.2	0.31	TAALLLLIAHYAIIG	15.48	2.81	HLA-DQA1*05:01/DQB1*03:01	899	284	NS4B	N	N
TDRKWCFDGQRNNQI	0.2	0.31	TDRKWCFDGIKNNQI	5.13	2.24	HLA-DRB1*15:01	1396	450	NS3	N	N
TLTAAVLLLITHYAI	0.2	0.31	TLTAALLLLIAHYAI	15.48	2.81	HLA-DRB1*12:01	702	152	NS4B	N	P
TLTAAVLLLITHYAI	0.2	0.31	TLTAALLLLIAHYAI	15.48	2.81	HLA-DRB5*01:01	795	280	NS4B	N	P
WCFDGQRNNQILEEN	0.19	0.3	WCFDGVKNNQILEEN	8.43	2.62	HLA-DPA1*02:01/DPB1*01:01	1966	422	NS3	N	P

## Sheet: Table S5a
Table S5a: Intragenus HLA I cross reactivity of DENV with previous infection of other flavi viruses, using single amino acid variants.
Other flavi viruses	Dengue Epitopes	Protein (DENV)	HLA I allele	IC50-Other flaviviruses	IC50 DENV	Other flavi viruses
MANAICSAV	AANAICSAV	NS5	HLA-B*35:01	38.14	2792.24	Japaneseencephalitisvirus,Kunjinvirus,Spondwenivirus,St.Louisencephalitisvirus,WestNilevirus,Zikavirus,
AGWDTRITR	AGWDTRITA	NS5	HLA-A*31:01	36.86	19946.1	Japaneseencephalitisvirus,Kunjinvirus,WestNilevirus,
AGWDTRITR	AGWDTRITE	NS5	HLA-A*31:01	36.86	19824.5	Japaneseencephalitisvirus,Kunjinvirus,WestNilevirus,
AGWDTRITR	AGWDTRITI	NS5	HLA-A*31:01	36.86	16124.5	Japaneseencephalitisvirus,Kunjinvirus,WestNilevirus,
AGWDTRITR	AGWDTRITL	NS5	HLA-A*31:01	36.86	11700.4	Japaneseencephalitisvirus,Kunjinvirus,WestNilevirus,
MKGARRMAI	AKGARRMAI	E	HLA-B*08:01	24.24	740.05	Kedougouvirus,
ALWDVPSPK	ALWDVPSPA	NS3	HLA-A*03:01	27.21	13903.6	St.Louisencephalitisvirus,
ALWDVPSPK	ALWDVPSPA	NS3	HLA-A*11:01	14.01	13799.2	St.Louisencephalitisvirus,
AVPVNWVPI	AVPVNWVPT	NS5	HLA-A*32:01	23.51	1757.39	Powassanvirus,WestNilevirus,
AYAQMWALY	AYAQMWALM	NS5	HLA-A*30:02	36.5	2072.93	Aedesflavivirus,KamitiRivervirus,Mercadeovirus,
AYKVASAGI	AYKVASEGI	NS3	HLA-A*30:01	43.58	743.72	WestNilevirus,
AYKVASNGI	AYKVASEGI	NS3	HLA-A*30:01	39.21	743.72	Japaneseencephalitisvirus,MurrayValleyencephalitisvirus,
CGLFGKGSY	CGLFGKGSL	E	HLA-A*30:02	40.48	7506.1	Kedougouvirus,
CAYNMMGKR	CGYNMMGKR	NS5	HLA-A*68:01	37.42	1418.35	Tick-borneencephalitisvirus,
CIYNMMGKR	CGYNMMGKR	NS5	HLA-A*68:01	49.85	1418.35	Bagazavirus,Japaneseencephalitisvirus,Kunjinvirus,MurrayValleyencephalitisvirus,St.Louisencephalitisvirus,WestNilevirus,
CVYNMMGKR	CGYNMMGKR	NS5	HLA-A*68:01	30.31	1418.35	Alkhumrahemorrhagicfevervirus,Japaneseencephalitisvirus,Kedougouvirus,Kyasanurforestdiseasevirus,Powassanvirus,Spondwenivirus,Tick-borneencephalitisvirus,Yellowfevervirus,Zikavirus,
CPLSRNSTY	CPLSRNSTH	NS5	HLA-B*35:01	14.85	547.53	Kedougouvirus,
CPLSRNSTY	CPLSRNSTH	NS5	HLA-B*53:01	41.75	591	Kedougouvirus,
CTLPPLRFR	CTLPPLRFK	NS1	HLA-A*33:01	21.24	596.26	Japaneseencephalitisvirus,WestNilevirus,
CTLPPLRFK	CTLPPLRFR	NS1	HLA-A*03:01	29.71	623.23	WestNilevirus,
CTLPPLRYK	CTLPPLRYI	NS1	HLA-A*03:01	29.07	15685.3	WestNilevirus,
CTLPPLRYK	CTLPPLRYI	NS1	HLA-A*11:01	20.25	13510.5	WestNilevirus,
CTLPPLRYR	CTLPPLRYI	NS1	HLA-A*31:01	16.66	4290.62	WestNilevirus,
CTLPPLRYR	CTLPPLRYI	NS1	HLA-A*33:01	25.43	15869.7	WestNilevirus,
CTLPPLRYR	CTLPPLRYI	NS1	HLA-A*68:01	45.74	24627.1	WestNilevirus,
CTLPPLRYK	CTLPPLRYM	NS1	HLA-A*03:01	29.07	14778.2	WestNilevirus,
CTLPPLRYK	CTLPPLRYM	NS1	HLA-A*11:01	20.25	8298.64	WestNilevirus,
CTLPPLRYR	CTLPPLRYM	NS1	HLA-A*31:01	16.66	2006.64	WestNilevirus,
CTLPPLRYR	CTLPPLRYM	NS1	HLA-A*33:01	25.43	11135.9	WestNilevirus,
CTLPPLRYR	CTLPPLRYM	NS1	HLA-A*68:01	45.74	20180.6	WestNilevirus,
CTLPPLRYK	CTLPPLRYR	NS1	HLA-A*03:01	29.07	651.12	WestNilevirus,
KIIGKRIER	DIIGKRIER	NS5	HLA-A*31:01	8.91	1815.8	Zikavirus,
DTAWDFGSF	DTAWDFGSI	E	HLA-A*26:01	12.22	611.29	WestNilevirus,
GVFHTMWHV	DVFHTMWHV	NS3	HLA-A*02:01	13	1132.64	Bagazavirus,Kedougouvirus,Spondwenivirus,Yellowfevervirus,Zikavirus,
GVFHTMWHV	DVFHTMWHV	NS3	HLA-A*02:03	20.87	815.94	Bagazavirus,Kedougouvirus,Spondwenivirus,Yellowfevervirus,Zikavirus,
EAVEDSTFW	EAVEDSRFW	NS5	HLA-B*58:01	44.56	635.65	WestNilevirus,
EDMLSVWNR	EDMLSVWNK	NS5	HLA-A*33:01	22.43	843.61	Mercadeovirus,MurrayValleyencephalitisvirus,St.Louisencephalitisvirus,WestNilevirus,
ESNLVRSMV	EENLVRSMV	NS1	HLA-A*68:02	16.24	1960.05	Zikavirus,
EMYWVSGAK	EMYWVSGAS	NS5	HLA-A*03:01	23.85	15722	Spondwenivirus,Zikavirus,
EMYWVSGAK	EMYWVSGAS	NS5	HLA-A*68:01	20.34	8984.76	Spondwenivirus,Zikavirus,
EAACLAKSY	ETACLAKSY	NS5	HLA-B*35:01	32.44	758.09	Kedougouvirus,
ETAECPNSK	ETAECPNSN	NS1	HLA-A*68:01	41.82	16807.1	MurrayValleyencephalitisvirus,
ETLGEKWKR	ETLGEKWKH	NS5	HLA-A*33:01	27.28	5148.75	Kedougouvirus,
ETLGEKWKR	ETLGEKWKH	NS5	HLA-A*68:01	31.28	7968.93	Kedougouvirus,
ETLGEKWKR	ETLGEKWKK	NS5	HLA-A*33:01	27.28	856.78	Kedougouvirus,
ETLGEKWKR	ETLGEKWKM	NS5	HLA-A*33:01	27.28	12420.6	Kedougouvirus,
ETLGEKWKR	ETLGEKWKM	NS5	HLA-A*68:01	31.28	17724.9	Kedougouvirus,
ETLGEKWKR	ETLGEKWKN	NS5	HLA-A*33:01	27.28	13888	Kedougouvirus,
ETLGEKWKR	ETLGEKWKN	NS5	HLA-A*68:01	31.28	22646.7	Kedougouvirus,
ETLGEKWKR	ETLGEKWKS	NS5	HLA-A*33:01	27.28	16174.1	Kedougouvirus,
ETLGEKWKR	ETLGEKWKS	NS5	HLA-A*68:01	31.28	18560.4	Kedougouvirus,
EVKATGSAR	EVKATGSAS	NS5	HLA-A*33:01	23.52	21465.7	Japaneseencephalitisvirus,
EVKATGSAR	EVKATGSAS	NS5	HLA-A*68:01	30.32	18460.8	Japaneseencephalitisvirus,
KVKATGSAS	EVKATGSAS	NS5	HLA-A*30:01	44.81	13236	Japaneseencephalitisvirus,
KVRGYTKGG	EVRGYTKGG	NS5	HLA-A*30:01	18.14	12106	Japaneseencephalitisvirus,
FEALGFLNL	FEALGFLNE	NS5	HLA-B*40:01	5.94	886.89	Japaneseencephalitisvirus,
FTGKTVWFV	FEGKTVWFV	NS3	HLA-A*02:01	14.47	1315.08	WestNilevirus,
FTGKTVWFV	FEGKTVWFV	NS3	HLA-A*02:03	43.37	1966.74	WestNilevirus,
FTGKTVWFV	FEGKTVWFV	NS3	HLA-A*68:02	18.33	7234.2	WestNilevirus,
FVGKTVWFV	FEGKTVWFV	NS3	HLA-A*02:01	9.65	1315.08	WestNilevirus,
FVGKTVWFV	FEGKTVWFV	NS3	HLA-A*02:03	17.9	1966.74	WestNilevirus,
FTGKTVWFV	FKGKTVWFV	NS3	HLA-A*02:01	14.47	1102.6	WestNilevirus,
FTGKTVWFV	FKGKTVWFV	NS3	HLA-A*02:03	43.37	1500.37	WestNilevirus,
FTGKTVWFV	FKGKTVWFV	NS3	HLA-A*68:02	18.33	6109.45	WestNilevirus,
FVGKTVWFV	FKGKTVWFV	NS3	HLA-A*02:01	9.65	1102.6	WestNilevirus,
FVGKTVWFV	FKGKTVWFV	NS3	HLA-A*02:03	17.9	1500.37	WestNilevirus,
HKKGSSIGK	FKKGSSIGK	E	HLA-A*30:01	29.33	3904.31	St.Louisencephalitisvirus,
FTGKTVWFV	FLGKTVWFV	NS3	HLA-A*68:02	18.33	1027.28	WestNilevirus,
FMTATPPGI	FMTATPPGN	NS3	HLA-A*02:01	17.43	12371	WestNilevirus,
FMTATPPGI	FMTATPPGN	NS3	HLA-A*02:03	7.24	5034.5	WestNilevirus,
FMTATPPGI	FMTATPPGN	NS3	HLA-A*02:06	43	8627.69	WestNilevirus,
FMTATPPGI	FMTATPPGS	NS3	HLA-A*02:01	17.43	1119.92	WestNilevirus,
FMTATPPGI	FMTATPPGS	NS3	HLA-A*02:06	43	1594.21	WestNilevirus,
FMTATPPGI	FMTATPPGT	NS3	HLA-A*02:06	43	581.49	WestNilevirus,
FTGKTVWFV	FNGKTVWFV	NS3	HLA-A*02:01	14.47	1421.1	WestNilevirus,
FTGKTVWFV	FNGKTVWFV	NS3	HLA-A*02:03	43.37	3295.39	WestNilevirus,
FTGKTVWFV	FNGKTVWFV	NS3	HLA-A*02:06	8.52	582.85	WestNilevirus,
FTGKTVWFV	FNGKTVWFV	NS3	HLA-A*68:02	18.33	2146.26	WestNilevirus,
FVGKTVWFV	FNGKTVWFV	NS3	HLA-A*02:01	9.65	1421.1	WestNilevirus,
FVGKTVWFV	FNGKTVWFV	NS3	HLA-A*02:03	17.9	3295.39	WestNilevirus,
FVGKTVWFV	FNGKTVWFV	NS3	HLA-A*02:06	6.58	582.85	WestNilevirus,
FTGKTVWFV	FPGKTVWFV	NS3	HLA-A*02:01	14.47	2114.09	WestNilevirus,
FTGKTVWFV	FPGKTVWFV	NS3	HLA-A*02:03	43.37	7534.33	WestNilevirus,
FTGKTVWFV	FPGKTVWFV	NS3	HLA-A*02:06	8.52	1156.76	WestNilevirus,
FTGKTVWFV	FPGKTVWFV	NS3	HLA-A*68:02	18.33	3982.61	WestNilevirus,
FVGKTVWFV	FPGKTVWFV	NS3	HLA-A*02:01	9.65	2114.09	WestNilevirus,
FVGKTVWFV	FPGKTVWFV	NS3	HLA-A*02:03	17.9	7534.33	WestNilevirus,
FVGKTVWFV	FPGKTVWFV	NS3	HLA-A*02:06	6.58	1156.76	WestNilevirus,
FTGRTVWFV	FPGRTVWFV	NS3	HLA-A*02:01	17.45	2453.5	St.Louisencephalitisvirus,
FTGRTVWFV	FPGRTVWFV	NS3	HLA-A*02:03	47.73	7915.56	St.Louisencephalitisvirus,
FTGRTVWFV	FPGRTVWFV	NS3	HLA-A*02:06	9.83	1325.23	St.Louisencephalitisvirus,
FTGRTVWFV	FPGRTVWFV	NS3	HLA-A*68:02	13.71	3017.28	St.Louisencephalitisvirus,
FLDPASIAA	FTDPASIAA	NS3	HLA-A*02:03	42.57	2864.67	Yellowfevervirus,
CSAVPVDWV	GSAVPVDWV	NS5	HLA-A*68:02	41.69	963.27	Japaneseencephalitisvirus,Tick-borneencephalitisvirus,WestNilevirus,Zikavirus,
NSAVPVDWV	GSAVPVDWV	NS5	HLA-A*68:02	24.89	963.27	Tick-borneencephalitisvirus,
SSAVPVDWV	GSAVPVDWV	NS5	HLA-A*68:02	34.12	963.27	Tick-borneencephalitisvirus,
GYILRDVAR	GYILRDVAK	NS5	HLA-A*31:01	47.88	1044.93	MurrayValleyencephalitisvirus,
HLALMATFR	HLALMATFK	NS2A	HLA-A*33:01	47.54	1884.7	WestNilevirus,
HPYRTWAYL	HPYRTWAYH	NS5	HLA-B*07:02	10.46	1023.47	Kedougouvirus,
HSALAGATV	HSALAGATE	E	HLA-A*68:02	20.64	18746.2	Kedougouvirus,
IAMTDTTPF	IAMTDTTPL	NS5	HLA-B*15:01	21.54	548.15	Kedougouvirus,Spondwenivirus,
IAMTDTTPY	IAMTDTTPL	NS5	HLA-B*15:01	33.64	548.15	Zikavirus,
IVMKDGRSL	IFMKDGRSL	NS5	HLA-B*07:02	29	2632.06	Japaneseencephalitisvirus,
IVIGIGEKK	IVIGIGEKA	E	HLA-A*68:01	34.72	13251.4	Zikavirus,
IVIGVGEKK	IVIGVGEKA	E	HLA-A*68:01	42.74	15667.9	Zikavirus,
KVSWKSWGK	KHSWKSWGK	NS1	HLA-A*03:01	28.98	2088.31	Powassanvirus,
KVSWKSWGK	KHSWKSWGK	NS1	HLA-A*11:01	36.36	4782.4	Powassanvirus,
KVSWKSWGK	KHSWKSWGK	NS1	HLA-A*31:01	44.99	1234.27	Powassanvirus,
KLRLKGMSY	KLELKGMSY	E	HLA-A*03:01	49.62	771.9	Spondwenivirus,
KLRLKGMSY	KLELKGMSY	E	HLA-A*30:01	26.71	9389.67	Spondwenivirus,
KLRLKGMSY	KLGLKGMSY	E	HLA-A*30:01	26.71	5882.87	Spondwenivirus,
KLLTKPWDV	KLLTKPWDM	NS5	HLA-A*02:03	30.27	1806.95	Kedougouvirus,
KLRLKGMSY	KLQLKGMSY	E	HLA-A*30:01	26.71	3152.91	Spondwenivirus,
KLRWLVERK	KLRWLVERN	NS5	HLA-A*03:01	31.35	17388.8	WestNilevirus,
KLRWLVERR	KLRWLVERN	NS5	HLA-A*31:01	9.33	9754.28	Kunjinvirus,MurrayValleyencephalitisvirus,WestNilevirus,
KLRLKGMSY	KLTLKGMSY	E	HLA-A*30:01	26.71	3622.23	Spondwenivirus,
KPLDDRFAI	KPLDDRFAN	NS5	HLA-B*07:02	29.39	6079.91	WestNilevirus,
KPLDDRFAI	KPLDDRFAR	NS5	HLA-B*07:02	29.39	5510.23	WestNilevirus,
KPLDDRFAI	KPLDDRFAS	NS5	HLA-B*07:02	29.39	1829.47	WestNilevirus,
KPTGSASSM	KQTGSASSM	NS5	HLA-B*07:02	7.04	8775.7	St.Louisencephalitisvirus,
KVSWKSWGK	KYSWKSWGK	NS1	HLA-A*03:01	28.98	1487.73	Powassanvirus,
KVSWKSWGK	KYSWKSWGK	NS1	HLA-A*11:01	36.36	1209.08	Powassanvirus,
LMANAICSA	LAANAICSA	NS5	HLA-A*02:01	30.42	5116.21	Japaneseencephalitisvirus,Kunjinvirus,Spondwenivirus,WestNilevirus,Zikavirus,
LEVWNRVWI	LAVWNRVWI	NS5	HLA-B*40:01	44.54	15147.1	Alkhumrahemorrhagicfevervirus,Kunjinvirus,Kyasanurforestdiseasevirus,Spondwenivirus,Tick-borneencephalitisvirus,WestNilevirus,Yellowfevervirus,
LEHGGCVTV	LEHGGCVTT	E	HLA-B*40:01	20.26	801.85	Spondwenivirus,Zikavirus,
LAKSYAQMW	LGKSYAQMW	NS5	HLA-B*58:01	40.51	634.58	Kedougouvirus,Kunjinvirus,WestNilevirus,Zikavirus,
LSKSYAQMW	LGKSYAQMW	NS5	HLA-B*58:01	21.62	634.58	St.Louisencephalitisvirus,WestNilevirus,
LYIMDEAHF	LIIMDEAHF	NS3	HLA-A*23:01	25.53	5219.15	Spondwenivirus,Zikavirus,
LYVMDEAHF	LIVMDEAHF	NS3	HLA-A*23:01	42.36	8074.55	WestNilevirus,
LEVWNRVWI	LKVWNRVWI	NS5	HLA-B*40:01	44.54	14634.5	Alkhumrahemorrhagicfevervirus,Kunjinvirus,Kyasanurforestdiseasevirus,Spondwenivirus,Tick-borneencephalitisvirus,WestNilevirus,Yellowfevervirus,
LQKLGYILR	LPKLGYILR	NS5	HLA-A*31:01	48.25	886.8	Kunjinvirus,WestNilevirus,
LEVWNRVWI	LSVWNRVWI	NS5	HLA-B*40:01	44.54	15481.3	Alkhumrahemorrhagicfevervirus,Kunjinvirus,Kyasanurforestdiseasevirus,Spondwenivirus,Tick-borneencephalitisvirus,WestNilevirus,Yellowfevervirus,
LTLKGTSYK	LTLKGTSYV	E	HLA-A*03:01	17.73	11756.4	Yellowfevervirus,
LTLKGTSYK	LTLKGTSYV	E	HLA-A*11:01	14.39	9854	Yellowfevervirus,
LTLKGTSYK	LTLKGTSYV	E	HLA-A*68:01	33.57	14617.1	Yellowfevervirus,
LEVWNRVWI	LTVWNRVWI	NS5	HLA-B*40:01	44.54	14469.7	Alkhumrahemorrhagicfevervirus,Kunjinvirus,Kyasanurforestdiseasevirus,Spondwenivirus,Tick-borneencephalitisvirus,WestNilevirus,Yellowfevervirus,
LMANAICSA	LVANAICSA	NS5	HLA-A*02:01	30.42	972.67	Japaneseencephalitisvirus,Kunjinvirus,Spondwenivirus,WestNilevirus,Zikavirus,
LYIMDEAHF	LVIMDEAHF	NS3	HLA-A*23:01	25.53	3191.7	Spondwenivirus,Zikavirus,
LVTANPIVM	LVTANPIVT	E	HLA-B*35:01	37.84	2756.96	Kedougouvirus,
MLISGDDCV	MAISGDDCV	NS5	HLA-A*02:01	26.66	2704.11	Tick-borneencephalitisvirus,
MLISGDDCV	MAISGDDCV	NS5	HLA-A*02:03	36.12	4862.33	Tick-borneencephalitisvirus,
MLMVWNRVW	MLKVWNRVW	NS5	HLA-A*32:01	36.23	604.2	Zikavirus,
MLMVWNRVW	MLTVWNRVW	NS5	HLA-A*32:01	36.23	971.89	Zikavirus,
MLISGDDCV	MPISGDDCV	NS5	HLA-A*02:01	26.66	21200.5	Tick-borneencephalitisvirus,
MLISGDDCV	MPISGDDCV	NS5	HLA-A*02:03	36.12	29612.8	Tick-borneencephalitisvirus,
MLISGDDCV	MPISGDDCV	NS5	HLA-A*02:06	19.54	8111.5	Tick-borneencephalitisvirus,
MTATPPGST	MTATPPGSK	NS3	HLA-A*68:02	25.25	2942.61	Spondwenivirus,
MTATPPGST	MTATPPGSR	NS3	HLA-A*68:02	25.25	997.27	Spondwenivirus,
MTATPPGTR	MTATPPGTA	NS3	HLA-A*68:01	10.46	11675.2	Bagazavirus,Zikavirus,x:x:S3
MLISGDDCV	MVISGDDCV	NS5	HLA-A*02:01	26.66	528.78	Tick-borneencephalitisvirus,
MLISGDDCV	MVISGDDCV	NS5	HLA-A*02:03	36.12	917.27	Tick-borneencephalitisvirus,
NAICSAVPK	NAICSAVPA	NS5	HLA-A*68:01	11.7	5492.61	Kedougouvirus,
NAICSAVPA	NAICSAVPG	NS5	HLA-A*68:02	23.17	4706.28	WestNilevirus,Zikavirus,
NAICSAVPI	NAICSAVPG	NS5	HLA-A*68:02	10.18	4706.28	St.Louisencephalitisvirus,Zikavirus,
NAICSAVPK	NAICSAVPG	NS5	HLA-A*68:01	11.7	6772.52	Kedougouvirus,
NAICSAVPL	NAICSAVPG	NS5	HLA-A*68:02	16.74	4706.28	Japaneseencephalitisvirus,
NAICSAVPV	NAICSAVPG	NS5	HLA-A*02:06	20.64	9562.94	Japaneseencephalitisvirus,Kunjinvirus,Spondwenivirus,St.Louisencephalitisvirus,WestNilevirus,Zikavirus,
NAICSAVPV	NAICSAVPG	NS5	HLA-A*68:02	5	4706.28	Japaneseencephalitisvirus,Kunjinvirus,Spondwenivirus,St.Louisencephalitisvirus,WestNilevirus,Zikavirus,
NAICSAVPK	NAICSAVPI	NS5	HLA-A*68:01	11.7	4597.96	Kedougouvirus,
NAICSAVPA	NAICSAVPP	NS5	HLA-A*68:02	23.17	10285.3	WestNilevirus,Zikavirus,
NAICSAVPI	NAICSAVPP	NS5	HLA-A*68:02	10.18	10285.3	St.Louisencephalitisvirus,Zikavirus,
NAICSAVPK	NAICSAVPP	NS5	HLA-A*68:01	11.7	4986.26	Kedougouvirus,
NAICSAVPL	NAICSAVPP	NS5	HLA-A*68:02	16.74	10285.3	Japaneseencephalitisvirus,
NAICSAVPV	NAICSAVPP	NS5	HLA-A*02:06	20.64	6708.49	Japaneseencephalitisvirus,Kunjinvirus,Spondwenivirus,St.Louisencephalitisvirus,WestNilevirus,Zikavirus,
NAICSAVPV	NAICSAVPP	NS5	HLA-A*68:02	5	10285.3	Japaneseencephalitisvirus,Kunjinvirus,Spondwenivirus,St.Louisencephalitisvirus,WestNilevirus,Zikavirus,
NAICSAVPK	NAICSAVPS	NS5	HLA-A*68:01	11.7	3076.22	Kedougouvirus,
NAICSAVPV	NAICSAVPS	NS5	HLA-A*02:06	20.64	2350.08	Japaneseencephalitisvirus,Kunjinvirus,Spondwenivirus,St.Louisencephalitisvirus,WestNilevirus,Zikavirus,
FAICSAVPV	NAICSAVPV	NS5	HLA-A*02:01	38.94	1625.07	Powassanvirus,Tick-borneencephalitisvirus,
NAICSAVPK	NAICSAVPV	NS5	HLA-A*68:01	11.7	4515.33	Kedougouvirus,
NAICSAVPV	NAKCSAVPV	NS5	HLA-A*02:06	20.64	1115.31	Japaneseencephalitisvirus,Kunjinvirus,Spondwenivirus,St.Louisencephalitisvirus,WestNilevirus,Zikavirus,
NMMGKREKR	NMMGKREKK	NS5	HLA-A*33:01	36.56	1129.02	WestNilevirus,
RPRLCTREE	NPRLCTREE	NS5	HLA-B*07:02	31.83	689.54	Japaneseencephalitisvirus,
QEGVFHTMW	QDGVFHTMW	NS3	HLA-B*44:02	45.53	2041.92	Zikavirus,
QEGVFHTMW	QDGVFHTMW	NS3	HLA-B*44:03	20.62	957.56	Zikavirus,
QEGVFHTMW	QGGVFHTMW	NS3	HLA-B*44:02	45.53	17151.7	Zikavirus,
QEGVFHTMW	QGGVFHTMW	NS3	HLA-B*44:03	20.62	17884.2	Zikavirus,
RGRIGRNPL	RGRIGRNPA	NS3	HLA-B*07:02	36.02	887.83	WestNilevirus,
RGRIGRNPL	RGRIGRNPK	NS3	HLA-B*07:02	36.02	9823.13	WestNilevirus,
RGRIGRNPL	RGRIGRNPN	NS3	HLA-B*07:02	36.02	13041.7	WestNilevirus,
RGRIGRNPL	RGRIGRNPR	NS3	HLA-B*07:02	36.02	11622.8	WestNilevirus,
RGRIGRNPL	RGRIGRNPT	NS3	HLA-B*07:02	36.02	1620.29	WestNilevirus,
RLRRMAVSG	RLSRMAVSG	NS5	HLA-A*30:01	32.95	4100.05	Yellowfevervirus,
RSQDELIGR	RPQDELIGR	NS5	HLA-A*31:01	36.71	1653.75	St.Louisencephalitisvirus,
RLMEAEGVI	RQMEAEGVI	NS5	HLA-A*02:03	41.59	973.38	Japaneseencephalitisvirus,
RSNAALGAW	RSNAALGAI	NS5	HLA-B*57:01	28.38	3944.1	Alkhumrahemorrhagicfevervirus,Kyasanurforestdiseasevirus,Powassanvirus,Tick-borneencephalitisvirus,
NSNAALGAV	RSNAALGAV	NS5	HLA-A*68:02	33.31	834.69	Japaneseencephalitisvirus,
RSNAALGAW	RSNAALGAV	NS5	HLA-B*57:01	28.38	7289.68	Alkhumrahemorrhagicfevervirus,Kyasanurforestdiseasevirus,Powassanvirus,Tick-borneencephalitisvirus,
RSNAALGAW	RSNAALGAV	NS5	HLA-B*58:01	3.13	1727.12	Alkhumrahemorrhagicfevervirus,Kyasanurforestdiseasevirus,Powassanvirus,Tick-borneencephalitisvirus,
RTIRVLDMV	RTIRVLKMV	NS5	HLA-A*68:02	40.49	621.42	WestNilevirus,
RTIRVLEMV	RTIRVLKMV	NS5	HLA-A*68:02	46.42	621.42	WestNilevirus,
RTTWSIHAK	RTTWSIHAH	NS5	HLA-A*03:01	48.72	2049.34	WestNilevirus,
RTTWSIHAK	RTTWSIHAH	NS5	HLA-A*11:01	20.97	2290.39	WestNilevirus,
RTTWSIHAK	RTTWSIHAH	NS5	HLA-A*68:01	49.23	5853.72	WestNilevirus,
RTTWSIHAR	RTTWSIHAH	NS5	HLA-A*68:01	20.89	5853.72	WestNilevirus,
RTTWSIHAK	RTTWSIHAN	NS5	HLA-A*03:01	48.72	17434.4	WestNilevirus,
RTTWSIHAK	RTTWSIHAN	NS5	HLA-A*11:01	20.97	11084.4	WestNilevirus,
RTTWSIHAK	RTTWSIHAN	NS5	HLA-A*31:01	18.67	4093.53	WestNilevirus,
RTTWSIHAK	RTTWSIHAN	NS5	HLA-A*68:01	49.23	20093	WestNilevirus,
RTTWSIHAR	RTTWSIHAN	NS5	HLA-A*31:01	4.25	4093.53	WestNilevirus,
RTTWSIHAR	RTTWSIHAN	NS5	HLA-A*68:01	20.89	20093	WestNilevirus,
RTTWSIHAK	RTTWSIHAR	NS5	HLA-A*03:01	48.72	634.96	WestNilevirus,
RTTWSIHAK	RTTWSIHAS	NS5	HLA-A*03:01	48.72	18129.1	WestNilevirus,
RTTWSIHAK	RTTWSIHAS	NS5	HLA-A*11:01	20.97	9391.4	WestNilevirus,
RTTWSIHAK	RTTWSIHAS	NS5	HLA-A*31:01	18.67	4037.14	WestNilevirus,
RTTWSIHAK	RTTWSIHAS	NS5	HLA-A*68:01	49.23	15724.4	WestNilevirus,
RTTWSIHAR	RTTWSIHAS	NS5	HLA-A*31:01	4.25	4037.14	WestNilevirus,
RTTWSIHAR	RTTWSIHAS	NS5	HLA-A*68:01	20.89	15724.4	WestNilevirus,
RTTWSIHAK	RTTWSIHAT	NS5	HLA-A*03:01	48.72	17961.6	WestNilevirus,
RTTWSIHAK	RTTWSIHAT	NS5	HLA-A*11:01	20.97	13649.4	WestNilevirus,
RTTWSIHAK	RTTWSIHAT	NS5	HLA-A*31:01	18.67	4607.82	WestNilevirus,
RTTWSIHAK	RTTWSIHAT	NS5	HLA-A*68:01	49.23	17541.2	WestNilevirus,
RTTWSIHAR	RTTWSIHAT	NS5	HLA-A*31:01	4.25	4607.82	WestNilevirus,
RTTWSIHAR	RTTWSIHAT	NS5	HLA-A*68:01	20.89	17541.2	WestNilevirus,
SPHFHELVM	SHHFHELVM	NS5	HLA-B*07:02	9.11	11565.3	Tick-borneencephalitisvirus,
SPHFHELVM	SHHFHELVM	NS5	HLA-B*35:01	16.75	7451.72	Tick-borneencephalitisvirus,
SVGGVFTSV	SLGGVFTSV	E	HLA-A*68:02	21.78	576.01	Kunjinvirus,WestNilevirus,
SVWNRVWIL	SVWNRVWIE	NS5	HLA-A*32:01	28.36	1135.39	MurrayValleyencephalitisvirus,
TAAGIMKNV	TAAGIMKNP	NS4B	HLA-A*68:02	8.76	16164.8	WestNilevirus,
TASSAAQRR	THSSAAQRR	NS3	HLA-A*68:01	36.93	2027.76	Kedougouvirus,
TATGTIGAV	TKTGTIGAV	NS3	HLA-A*68:02	43.4	4213.65	Kedougouvirus,
TVVLAPTRV	TLVLAPTRV	NS3	HLA-A*68:02	37.05	705.64	Powassanvirus,WestNilevirus,
TATGTIGAV	TNTGTIGAV	NS3	HLA-A*68:02	43.4	969.42	Kedougouvirus,
TAASAAQRR	TPASAAQRR	NS3	HLA-A*68:01	24.17	1014.31	Bagazavirus,Kunjinvirus,WestNilevirus,x:x:x
TSASAAQRR	TPASAAQRR	NS3	HLA-A*68:01	36.17	1014.31	Japaneseencephalitisvirus,MurrayValleyencephalitisvirus,St.Louisencephalitisvirus,
TTASAAQRR	TPASAAQRR	NS3	HLA-A*68:01	13.67	1014.31	Alkhumrahemorrhagicfevervirus,Kyasanurforestdiseasevirus,Powassanvirus,Tick-borneencephalitisvirus,
TTMAMTDTT	TQMAMTDTT	NS5	HLA-A*68:02	23.79	10576	Japaneseencephalitisvirus,Kunjinvirus,MurrayValleyencephalitisvirus,St.Louisencephalitisvirus,WestNilevirus,
TSRSPIINK	TSGSPIINK	NS3	HLA-A*30:01	10.66	2538.34	St.Louisencephalitisvirus,
MANAICSAV	VANAICSAV	NS5	HLA-B*35:01	38.14	1199.53	Japaneseencephalitisvirus,Kunjinvirus,Spondwenivirus,St.Louisencephalitisvirus,WestNilevirus,Zikavirus,
VEMGEAAAI	VGMGEAAAI	NS3	HLA-B*40:01	24.34	23493.8	Zikavirus,
VEMGEAAAI	VGMGEAAAI	NS3	HLA-B*44:02	34.09	17498.5	Zikavirus,
FIMDEAHFT	VIMDEAHFT	NS3	HLA-A*02:03	26.82	600.15	WestNilevirus,
YIMDEAHFT	VIMDEAHFT	NS3	HLA-A*02:03	41.73	600.15	Spondwenivirus,Zikavirus,
HKKGSSIGK	VKKGSSIGK	E	HLA-A*30:01	29.33	546.51	St.Louisencephalitisvirus,
VLWDTPSPK	VLWDTPSPP	NS3	HLA-A*03:01	40.51	19835.5	Kunjinvirus,WestNilevirus,
VLWDTPSPK	VLWDTPSPP	NS3	HLA-A*11:01	38.55	28323.5	Kunjinvirus,WestNilevirus,
VLWDTPSPR	VLWDTPSPP	NS3	HLA-A*31:01	28.46	23078.9	WestNilevirus,
VQLIRLMEA	VQLIRQMEA	NS5	HLA-A*02:06	43.28	588.78	Japaneseencephalitisvirus,MurrayValleyencephalitisvirus,
VVKLLTWPW	VVKLLTKPW	NS5	HLA-A*32:01	47.92	1034.28	Tick-borneencephalitisvirus,
WAYHGSYEA	WAYHGSYEG	NS5	HLA-A*68:02	47.56	7138.72	Zikavirus,
WLAYKVAAA	WLAYKVAAE	NS3	HLA-A*02:03	3.57	894.52	Kunjinvirus,WestNilevirus,
WLAYKVAAA	WLAYKVAAE	NS3	HLA-B*08:01	39.59	576.38	Kunjinvirus,WestNilevirus,
WLAYKVASA	WLAYKVASE	NS3	HLA-A*02:03	3.51	896.85	WestNilevirus,
WLAYKVASS	WLAYKVASE	NS3	HLA-A*02:03	30.09	896.85	Japaneseencephalitisvirus,
WLAYRVAAA	WLAYRVAAE	NS3	HLA-A*02:03	3.89	1019.76	Kunjinvirus,
WMMDKTPIT	WMEDKTPIT	NS5	HLA-A*02:03	44.04	3981.57	Japaneseencephalitisvirus,
WMTTEDMLV	WMTTEDMLA	NS5	HLA-A*02:01	40.56	589.86	Zikavirus,
WMTTEDMLV	WMTTEDMLK	NS5	HLA-A*02:01	40.56	25523.1	Zikavirus,
WMTTEDMLV	WMTTEDMLK	NS5	HLA-A*02:03	45.67	25464.9	Zikavirus,
WMTTEDMLV	WMTTEDMLS	NS5	HLA-A*02:01	40.56	11229.2	Zikavirus,
WMTTEDMLV	WMTTEDMLS	NS5	HLA-A*02:03	45.67	7292.99	Zikavirus,
WMTTEDMLV	WMTTEDMLT	NS5	HLA-A*02:01	40.56	3098.17	Zikavirus,
WMTTEDMLV	WMTTEDMLT	NS5	HLA-A*02:03	45.67	2281.26	Zikavirus,
WYMWLGARY	WYMWLGARF	NS5	HLA-A*30:02	44.64	2810.48	Yellowfevervirus,
WYMWLGARF	WYMWLGARY	NS5	HLA-A*23:01	14.47	990.09	Kedougouvirus,Spondwenivirus,St.Louisencephalitisvirus,Yellowfevervirus,Zikavirus,
YAQMWSLMY	YAQMWSLMN	NS5	HLA-A*01:01	16.37	19515.1	Kedougouvirus,
YAQMWSLMY	YAQMWSLMN	NS5	HLA-B*35:01	6.12	847.1	Kedougouvirus,
YEEGICGIV	YEEGICGIR	NS1	HLA-B*40:01	13.24	863.01	Kyasanurforestdiseasevirus,
YAMEIRPVK	YGMEIRPVK	NS1	HLA-A*68:01	21	923.09	Spondwenivirus,
YGMEIRPVM	YGMEIRPVK	NS1	HLA-B*35:01	47.67	9682.15	Japaneseencephalitisvirus,
YGMEIRPVM	YGMEIRPVR	NS1	HLA-B*35:01	47.67	7309.74	Japaneseencephalitisvirus,
YGMEIRPVM	YGMEIRPVS	NS1	HLA-B*35:01	47.67	3172.8	Japaneseencephalitisvirus,
YAGKTVWFV	YKGKTVWFV	NS3	HLA-A*02:01	40.14	1392.68	Japaneseencephalitisvirus,MurrayValleyencephalitisvirus,WestNilevirus,
YIGKTVWFV	YKGKTVWFV	NS3	HLA-A*02:01	6.5	1392.68	Kunjinvirus,WestNilevirus,
YIGKTVWFV	YKGKTVWFV	NS3	HLA-A*02:03	12.78	2107.9	Kunjinvirus,WestNilevirus,
YTGKTVWFV	YKGKTVWFV	NS3	HLA-A*02:01	15.19	1392.68	Bagazavirus,WestNilevirus,
YTGKTVWFV	YKGKTVWFV	NS3	HLA-A*68:02	32.35	8242.89	Bagazavirus,WestNilevirus,
YVGKTVWFV	YKGKTVWFV	NS3	HLA-A*02:01	9.82	1392.68	Japaneseencephalitisvirus,MurrayValleyencephalitisvirus,WestNilevirus,
YVGKTVWFV	YKGKTVWFV	NS3	HLA-A*02:03	21.8	2107.9	Japaneseencephalitisvirus,MurrayValleyencephalitisvirus,WestNilevirus,
HKKGSSIGK	YKKGSSIGK	E	HLA-A*30:01	29.33	1047.63	St.Louisencephalitisvirus,
YTGKTVWFV	YQGKTVWFV	NS3	HLA-A*68:02	32.35	6247.22	Bagazavirus,WestNilevirus,

## Sheet: Table S5b
Table S5b: Intragenus HLA I cross reactivity of DENV with previous infection of other flavi viruses, using double amino acid variants.
Other flavi viruses	Dengue Epitopes	Protein (DENV)	HLA I allele	IC50-Other flaviviruses	IC50 DENV
VILAGPIPV	VNLVGPIPV	NS3	HLA-A*02:01	12.02	8400.54	Kedougouvirus,
VILAGPIPV	VNLVGPIPV	NS3	HLA-A*02:03	46.13	12803.3	Kedougouvirus,
VILAGPIPV	VNLVGPIPV	NS3	HLA-A*02:06	29.79	4478.45	Kedougouvirus,
VLDNGIYRI	DLPNGIYRI	NS3	HLA-A*02:01	12.75	3493.86	Aedesflavivirus,
VLGAGTRHV	VLGAWTRHT	NS5	HLA-A*02:03	20.06	721.93	Classicalswinefevervirus,Classicalswinefevervirus-Brescia,Classicalswinefevervirus-C,ClassicalswinefevervirusstrainEystrup,
VLMTGTLAV	VPMTPTLAV	NS2A	HLA-A*02:01	4.24	10685	HepatitisCvirus,
VLMTGTLAV	VPMTPTLAV	NS2A	HLA-A*02:03	3.04	11626.4	HepatitisCvirus,
VLMTGTLAV	VPMTPTLAV	NS2A	HLA-A*02:06	9.78	3700.39	HepatitisCvirus,
VLNSLGKMV	VFNSLGKAV	E	HLA-A*02:03	22.19	8685.49	Aroavirus,
VLNSLGKMV	VFNSLGKGV	E	HLA-A*02:03	22.19	8727.13	Zikavirus,
VLWDVPSPL	ALWDVPSPK	NS3	HLA-A*02:01	5.05	2590.11	St.Louisencephalitisvirus,
VLWDVPSPL	ALWDVPSPK	NS3	HLA-A*02:03	8.91	4472.78	St.Louisencephalitisvirus,
VLWDVPSPL	VLWDTPSPK	NS3	HLA-A*02:01	5.05	5064.11	Kunjinvirus,WestNilevirus,WestNilevirusstrainPTRoxo,
VLWDVPSPL	VLWDTPSPK	NS3	HLA-A*02:03	8.91	9237.4	Kunjinvirus,WestNilevirus,WestNilevirusstrainPTRoxo,
VLWDVPSPL	VLWDTPSPR	NS3	HLA-A*02:01	5.05	4313.43	WestNilevirus,
VLWDVPSPL	VLWDTPSPR	NS3	HLA-A*02:03	8.91	6451.86	WestNilevirus,
VMAFHLTTR	GMAFHLTTP		HLA-A*31:01	14.58	20838	Bathepacivirus,
VMVMVGAAI	VDVMVGAAA	NS2A	HLA-A*02:03	49.51	14832.2	HepatitisCvirus,
VMVMVGAAI	VDVMVGAAT	NS2A	HLA-A*02:03	49.51	20772.5	HepatitisCvirus,
VMVMVGAAI	VDVMVGAAV	NS2A	HLA-A*02:03	49.51	7683.51	HepatitisCvirus,
VMVMVGAAM	VDVMVGAAA	NS2A	HLA-B*15:01	16.88	12149	HepatitisCvirus,
VMVMVGAAM	VDVMVGAAT	NS2A	HLA-B*15:01	16.88	23325.9	HepatitisCvirus,
VMVMVGAAM	VDVMVGAAV	NS2A	HLA-B*15:01	16.88	12500.3	HepatitisCvirus,
VPTSRTTWY	VPTGRTTWS	NS5	HLA-B*35:01	38.52	7549.67	Alfuyvirus,Aroavirus,Bagazavirus,Cacipacorevirus,DuckTembusuvirus,Ilheusvirus,Kedougouvirus,Kokoberavirus,Kunjinvirus,Lammivirus,Langatvirus,Loupingillvirus,Mercadeovirus,Montanamyotisleukoencephalitisvirus,MurrayValleyencephalitisvirus,Negishivirus,NewMapoonvirus,Ntayavirus,Spanishgoatencephalitisvirus,Spondwenivirus,St.Louisencephalitisvirus,Tembusuvirus,Tick-borneencephalitisvirus,Turkishsheep…
VSAITQAER	VSAITQIEE	NS3	HLA-A*68:01	37.88	20322.3	NewMapoonvirus,
VTAAAWYLW	VTAAAITLW	NS2B	HLA-A*32:01	19.61	1574.5	WestNilevirus,
VTAAAWYLW	VTAAALTLW	NS2B	HLA-A*32:01	19.61	1466.12	Japaneseencephalitisvirus,
VTAAAWYLW	VTAAAVTLW	NS2B	HLA-A*32:01	19.61	921.51	WestNilevirus,
VTCAKFTCK	DTCAKFECK	E	HLA-A*11:01	27.01	865.14	Cacipacorevirus,
VTCAKFTCK	DTCAKFTCS	E	HLA-A*11:01	27.01	29706.1	MurrayValleyencephalitisvirus,WestNilevirus,
VTCAKFTCK	DTCAKFTCT	E	HLA-A*11:01	27.01	32339.1	Japaneseencephalitisvirus,WestNilevirus,
VTCAKFTCK	ETCAKFTCD	E	HLA-A*11:01	27.01	31448.5	Lammivirus,
VTCAKFTCK	VACAKFTCA	E	HLA-A*11:01	27.01	20984.6	Yellowfevervirus,
VTCAKFTCK	VACAKFTCV	E	HLA-A*11:01	27.01	18959.6	Yellowfevervirus,
VTCAKFTCK	VTCAKFACS	E	HLA-A*11:01	27.01	11363	Zikavirus,
VTCAKFTCK	VTCSKFTCC	E	HLA-A*11:01	27.01	18924.2	Zikavirus,
VTCAKFTCK	VTCVKFTCE	E	HLA-A*11:01	27.01	16389.2	Langatvirus,
VTCAMFTCK	DTCAKFTCK	E	HLA-A*11:01	15.87	553.39	St.Louisencephalitisvirus,
VTCAMFTCK	VTCAKFTCS	E	HLA-A*11:01	15.87	11968.2	Zikavirus,
VTCAMFTCK	VTCAKFTCV	E	HLA-A*11:01	15.87	9910.67	Spondwenivirus,
VTFKNAHAK	VEFKDAHAK	E	HLA-A*03:01	43.95	4827.21	Zikavirus,
VTFKNAHAK	VEFKDAHAK	E	HLA-A*11:01	23.42	4299.31	Zikavirus,
VTFKNAHAK	VEFKDAHAK	E	HLA-A*68:01	39.5	5198.24	Zikavirus,
VTFKNAHAK	VEFKEAHAK	E	HLA-A*03:01	43.95	4338.98	Zikavirus,
VTFKNAHAK	VEFKEAHAK	E	HLA-A*11:01	23.42	3006.46	Zikavirus,
VTFKNAHAK	VEFKEAHAK	E	HLA-A*68:01	39.5	5128.08	Zikavirus,
VTFKTAHAK	VEFKDAHAK	E	HLA-A*03:01	30.32	4827.21	Zikavirus,
VTFKTAHAK	VEFKDAHAK	E	HLA-A*11:01	21.09	4299.31	Zikavirus,
VTFKTAHAK	VEFKDAHAK	E	HLA-A*68:01	32.01	5198.24	Zikavirus,
VTFKTAHAK	VEFKEAHAK	E	HLA-A*03:01	30.32	4338.98	Zikavirus,
VTFKTAHAK	VEFKEAHAK	E	HLA-A*11:01	21.09	3006.46	Zikavirus,
VTFKTAHAK	VEFKEAHAK	E	HLA-A*68:01	32.01	5128.08	Zikavirus,
VTRGAVLTY	VTTGAKLTY	NS3	HLA-A*30:01	31.27	8692.63	HepatitisCvirus,
VTRGAVLTY	VTTGANLTY	NS3	HLA-A*30:01	31.27	4725.46	HepatitisCvirus,
VTRKVRSNA	FTRKVNSNA	NS5	HLA-A*30:01	36.45	567.58	Japaneseencephalitisvirus,WestNilevirus,
VVRVQRPAR	VVRVLRPAP	NS5	HLA-A*31:01	23.03	21911.3	Spondwenivirus,
WAKNIHTAI	WAENIHAAI	NS5	HLA-B*08:01	32.53	1378.84	Japaneseencephalitisvirus,
WAKNIHTAI	WAENIHVAI	NS5	HLA-B*08:01	32.53	1489.21	WestNilevirus,
WASNIQVAI	WAENIHVAI	NS5	HLA-A*68:02	16.39	890.89	WestNilevirus,
WATNIQVAI	WAENIHVAI	NS5	HLA-A*68:02	29.94	890.89	WestNilevirus,
WATNVQVAI	WAENIQVAI	NS5	HLA-A*68:02	46.41	593.92	Kunjinvirus,WestNilevirus,WestNilevirusstrainPTRoxo,
WAYHGSYEA	WHYHGSYEV	NS5	HLA-A*68:02	47.56	2082.01	Ilheusvirus,NewMapoonvirus,
WAYHGSYEV	WHYHGSYEA	NS5	HLA-A*02:06	9.34	5406.93	Spondwenivirus,
WAYHGSYEV	WHYHGSYEA	NS5	HLA-A*68:02	8.37	10071.4	Spondwenivirus,
WAYHGSYEV	WNYHGSYDV	NS5	HLA-A*02:06	9.34	3076.42	WestNilevirus,WestNilevirusstrainPTRoxo,
WAYHGSYEV	WNYHGSYDV	NS5	HLA-A*68:02	8.37	594.7	WestNilevirus,WestNilevirusstrainPTRoxo,
WAYHGSYEV	WNYHGSYRV	NS5	HLA-A*02:06	9.34	2391.46	Modocvirus,
WAYHGSYEV	WNYHGSYVV	NS5	HLA-A*02:06	9.34	1792.05	WestNilevirus,
WETQVGVGV	GKTQVGVGV	NS3	HLA-B*40:01	13.16	9219.24	Aroavirus,Denguevirus,
WETQVGVGV	GSTQVGVGV	NS3	HLA-B*40:01	13.16	9662.79	Chaoyangvirus,Lammivirus,Zikavirus,
WFFDLPLPW	WFEDLALPW	E	HLA-A*23:01	46.2	1189.83	Deertickvirus,Powassanvirus,
WFFDLPLPW	WFEDLSLPW	E	HLA-A*23:01	46.2	884.54	Alkhumrahemorrhagicfevervirus,Kyasanurforestdiseasevirus,
WFFDLPLPW	WFHDLALPW	E	HLA-A*23:01	46.2	738.04	Japaneseencephalitisvirus,
WFFDLPLPW	WFNDLALPW	E	HLA-A*23:01	46.2	1651.69	Alfuyvirus,Japaneseencephalitisvirus,Langatvirus,Loupingillvirus,Negishivirus,Spanishgoatencephalitisvirus,Tick-borneencephalitisvirus,Turkishsheepencephalitisvirus,Usutuvirus,
WFFDLPLPW	WFNDLLLPW	E	HLA-A*23:01	46.2	617.15	MurrayValleyencephalitisvirus,
WFFDLPLPW	WFNDLSLPW	E	HLA-A*23:01	46.2	1256.12	Cacipacorevirus,
WFFDLPLPW	WFSDLALPW	E	HLA-A*23:01	46.2	1284.63	Tick-borneencephalitisvirus,
WFFDLPLPW	WLDDLPLPW	E	HLA-A*23:01	46.2	12720.9	Modocvirus,
WFFDLPLPW	WLLDLPLPW	E	HLA-A*23:01	46.2	1183.78	Montanamyotisleukoencephalitisvirus,
WFFDLPLPW	WLRDLPLPW	E	HLA-A*23:01	46.2	4928.11	Apoivirus,
WFLDLPLPW	WFEDLALPW	E	HLA-A*23:01	47.13	1189.83	Deertickvirus,Powassanvirus,
WFLDLPLPW	WFEDLSLPW	E	HLA-A*23:01	47.13	884.54	Alkhumrahemorrhagicfevervirus,Kyasanurforestdiseasevirus,
WFLDLPLPW	WFHDLALPW	E	HLA-A*23:01	47.13	738.04	Japaneseencephalitisvirus,
WFLDLPLPW	WFNDLALPW	E	HLA-A*23:01	47.13	1651.69	Alfuyvirus,Japaneseencephalitisvirus,Langatvirus,Loupingillvirus,Negishivirus,Spanishgoatencephalitisvirus,Tick-borneencephalitisvirus,Turkishsheepencephalitisvirus,Usutuvirus,
WFLDLPLPW	WFNDLLLPW	E	HLA-A*23:01	47.13	617.15	MurrayValleyencephalitisvirus,
WFLDLPLPW	WFNDLSLPW	E	HLA-A*23:01	47.13	1256.12	Cacipacorevirus,
WFLDLPLPW	WFSDLALPW	E	HLA-A*23:01	47.13	1284.63	Tick-borneencephalitisvirus,
WFLDLPLPW	WLDDLPLPW	E	HLA-A*23:01	47.13	12720.9	Modocvirus,
WFLDLPLPW	WLRDLPLPW	E	HLA-A*23:01	47.13	4928.11	Apoivirus,
WIAEIQPQW	WIAEVQPQK	NS4A	HLA-B*58:01	17.2	20533.4	Ntayavirus,
WLAHKQWFL	WLAHKEWFH	E	HLA-A*02:01	6.91	12146.4	Zikavirus,
WLAHKQWFL	WLAHKEWFH	E	HLA-A*02:03	10.37	17289.2	Zikavirus,
WLAHKQWFL	WLAHKEWFH	E	HLA-A*02:06	31.75	9616.06	Zikavirus,
WLGARFLEF	WLGSRFLEY	NS5	HLA-B*08:01	12	716.88	Culexflavivirus,Hankovirus,Mercadeovirus,ParramattaRivervirus,QuangBinhvirus,
WLSYKVASA	WLAYKVASN	NS3	HLA-A*02:03	5.43	1235.1	Japaneseencephalitisvirus,MurrayValleyencephalitisvirus,St.Louisencephalitisvirus,Usutuvirus,
WLVHKQWFL	WLVHKEWFH	E	HLA-A*02:01	10.96	13513.6	Zikavirus,
WLVHKQWFL	WLVHKEWFH	E	HLA-A*02:03	36.58	20289.4	Zikavirus,
WLVHKQWFL	WLVHKEWFH	E	HLA-A*02:06	29.18	8071.84	Zikavirus,
WLVHRQWFL	WLVHREWFN	E	HLA-A*02:01	14.18	13206	Cacipacorevirus,
WLVHRQWFL	WLVHREWFN	E	HLA-A*02:03	45.01	15556.1	Cacipacorevirus,
WLVHRQWFL	WLVHREWFN	E	HLA-A*02:06	30.06	4395.78	Cacipacorevirus,
WSDWTQVPF	WCDWQQVPF	NS5	HLA-A*01:01	19.68	2155.24	WestNilevirus,
WSDWTQVPF	WHDWQQVPF	NS5	HLA-A*01:01	19.68	11248.5	Denguevirus,Japaneseencephalitisvirus,Usutuvirus,WestNilevirus,
WSDWTQVPF	WNDWQQVPF	NS5	HLA-A*01:01	19.68	5041.92	Cacipacorevirus,Denguevirus,
WSDWTQVPF	WYDWQQVPF	NS5	HLA-A*01:01	19.68	10133.2	Alfuyvirus,Kunjinvirus,MurrayValleyencephalitisvirus,WestNilevirus,WestNilevirusstrainPTRoxo,
WSDWTQVPF	WYDWRQVPF	NS5	HLA-A*01:01	19.68	10647.7	WestNilevirus,
WSLIYFHRR	WKLMYFHRR	NS5	HLA-A*31:01	33.67	965.7	Aroavirus,
WSYYCAGLK	WSYYCATLR	NS5	HLA-A*03:01	38.31	553.85	Ilheusvirus,
WSYYMATLK	WCYYAATLK	NS5	HLA-A*03:01	28.05	1203.7	Japaneseencephalitisvirus,
WSYYMATLK	WCYYAATLK	NS5	HLA-A*68:01	14.96	697.01	Japaneseencephalitisvirus,
WSYYMATLK	WCYYMATPK	NS5	HLA-A*03:01	28.05	1710.07	WestNilevirus,
WSYYMATLK	WCYYMATPK	NS5	HLA-A*68:01	14.96	984.54	WestNilevirus,
WSYYMATLK	WCYYMATQK	NS5	HLA-A*03:01	28.05	2433.35	Kunjinvirus,WestNilevirus,WestNilevirusstrainPTRoxo,
WSYYMATLK	WCYYMATQK	NS5	HLA-A*68:01	14.96	1308.79	Kunjinvirus,WestNilevirus,WestNilevirusstrainPTRoxo,
WSYYMATLK	WCYYTATLK	NS5	HLA-A*03:01	28.05	895.4	Japaneseencephalitisvirus,
WSYYMATLK	WCYYTATLK	NS5	HLA-A*68:01	14.96	745.98	Japaneseencephalitisvirus,
WSYYMATLK	WNYYAATLK	NS5	HLA-A*03:01	28.05	1354.19	Japaneseencephalitisvirus,
WSYYMATLK	WSYYCATLR	NS5	HLA-A*03:01	28.05	553.85	Ilheusvirus,
WTEAKMLLA	WTEAKILLD	NS3	HLA-A*01:01	19.01	7246.43	Alfuyvirus,Japaneseencephalitisvirus,Kedougouvirus,MurrayValleyencephalitisvirus,St.Louisencephalitisvirus,
WTEAKMLLA	WTEAQMLLD	NS3	HLA-A*01:01	19.01	2327.44	ParramattaRivervirus,
WTEAKMLLA	WTEARMLLD	NS3	HLA-A*01:01	19.01	2834.24	Aroavirus,Kokoberavirus,
WTLMYFHRR	WGLYYFHRR	NS5	HLA-A*68:01	45.61	1684.18	QuangBinhvirus,
WTLMYFHRR	WLLLYFHRR	NS5	HLA-A*68:01	45.61	974.63	Alfuyvirus,Cacipacorevirus,Japaneseencephalitisvirus,Kunjinvirus,Modocvirus,Montanamyotisleukoencephalitisvirus,MurrayValleyencephalitisvirus,Spondwenivirus,Usutuvirus,WestNilevirus,WestNilevirusstrainPTRoxo,
WTLMYFHRR	WLLMHFHRR	NS5	HLA-A*68:01	45.61	1049.06	Donggangvirus,Ilomantsivirus,
WTLMYFHRR	WNLLYFHRR	NS5	HLA-A*68:01	45.61	1560.57	RioBravovirus,
WTLMYFHRR	WQLLYFHRR	NS5	HLA-A*68:01	45.61	4078.24	Kokoberavirus,WestNilevirus,Zikavirus,
WVAEIQPQW	WVAEVQPQK	NS4A	HLA-B*58:01	7.72	17535.1	Bagazavirus,
WVFLSRNKK	WKELSRNKK	NS5	HLA-A*68:01	31.32	26409.1	Kedougouvirus,
WVSGASGNI	WVSRASGNM	NS5	HLA-A*68:02	25.75	772.51	WestNilevirus,
WVSNASGNI	WVSRASGNM	NS5	HLA-A*68:02	37.23	772.51	WestNilevirus,
WYIHAKHEW	WSIHAKGEW	NS5	HLA-A*23:01	29.49	16066.3	Ilomantsivirus,WestNilevirus,
WYMWLGARF	WFMWLGARY	NS5	HLA-A*23:01	14.47	4639.94	Donggangvirus,Ilomantsivirus,Japaneseencephalitisvirus,
WYMWLGARF	WFMWLGARY	NS5	HLA-A*24:02	8.61	3886.95	Donggangvirus,Ilomantsivirus,Japaneseencephalitisvirus,
WYMWLGARF	WYMWLGSRY	NS5	HLA-A*23:01	14.47	1177	Alkhumrahemorrhagicfevervirus,Kyasanurforestdiseasevirus,Ntayavirus,
WYMWLGARF	WYMWLGSRY	NS5	HLA-A*24:02	8.61	516.5	Alkhumrahemorrhagicfevervirus,Kyasanurforestdiseasevirus,Ntayavirus,
WYMWLGARY	WFMWLGARF	NS5	HLA-A*30:02	44.64	5512.14	Alfuyvirus,Cacipacorevirus,Kunjinvirus,MurrayValleyencephalitisvirus,Usutuvirus,WestNilevirus,WestNilevirusstrainPTRoxo,
WYMWLGARY	WYMWLGSRF	NS5	HLA-A*30:02	44.64	3615.54	Aedesflavivirus,Apoivirus,Bagazavirus,Cellfusingagentvirus,Culexflavivirus,Deertickvirus,Hankovirus,KamitiRivervirus,Langatvirus,Loupingillvirus,Mercadeovirus,Modocvirus,Montanamyotisleukoencephalitisvirus,Negishivirus,ParramattaRivervirus,Powassanvirus,QuangBinhvirus,RioBravovirus,Spanishgoatencephalitisvirus,Tick-borneencephalitisvirus,Turkishsheepencephalitisvirus,
YAQMWALMY	YAQMWALYF	NS5	HLA-A*01:01	22.6	2028.88	Aedesflavivirus,Cellfusingagentvirus,KamitiRivervirus,Mercadeovirus,
YAQMWALMY	YAQMWLLMH	NS5	HLA-A*01:01	22.6	12415.1	Donggangvirus,Ilomantsivirus,
YAQMWALMY	YAQMWLLMH	NS5	HLA-B*35:01	8.48	565.42	Donggangvirus,Ilomantsivirus,
YAQMWALMY	YGQMWLLMY	NS5	HLA-A*01:01	22.6	540.7	Bagazavirus,Ntayavirus,
YAQMWNLMY	YAQMWLLMH	NS5	HLA-A*01:01	12.15	12415.1	Donggangvirus,Ilomantsivirus,
YAQMWNLMY	YAQMWLLMH	NS5	HLA-B*35:01	8.93	565.42	Donggangvirus,Ilomantsivirus,
YAQMWNLMY	YGQMWLLMY	NS5	HLA-A*01:01	12.15	540.7	Bagazavirus,Ntayavirus,
YAQMWQLMY	YAQMWLLMH	NS5	HLA-A*01:01	11.34	12415.1	Donggangvirus,Ilomantsivirus,
YAQMWQLMY	YAQMWLLMH	NS5	HLA-B*35:01	11	565.42	Donggangvirus,Ilomantsivirus,
YAQMWQLMY	YGQMWLLMY	NS5	HLA-A*01:01	11.34	540.7	Bagazavirus,Ntayavirus,
YAQMWSLIY	YAQMWMLIH	NS5	HLA-A*01:01	35.05	12085.7	Chaoyangvirus,Lammivirus,
YAQMWSLMY	YAQMWLLMH	NS5	HLA-A*01:01	16.37	12415.1	Donggangvirus,Ilomantsivirus,
YAQMWSLMY	YAQMWLLMH	NS5	HLA-B*35:01	6.12	565.42	Donggangvirus,Ilomantsivirus,
YAQMWSLMY	YGQMWLLMY	NS5	HLA-A*01:01	16.37	540.7	Bagazavirus,Ntayavirus,
YAQMWTLMY	YAQMWLLMH	NS5	HLA-A*01:01	11.53	12415.1	Donggangvirus,Ilomantsivirus,
YAQMWTLMY	YAQMWLLMH	NS5	HLA-B*35:01	5.58	565.42	Donggangvirus,Ilomantsivirus,
YAQMWTLMY	YGQMWLLMY	NS5	HLA-A*01:01	11.53	540.7	Bagazavirus,Ntayavirus,
YATQTVGPW	YHTQTKGPW	NS1	HLA-B*58:01	14.52	6027.58	St.Louisencephalitisvirus,
YATQTVGPW	YKTQTKGPW	NS1	HLA-B*58:01	14.52	5062.14	Ilheusvirus,
YATQTVGPW	YYTQTKGPW	NS1	HLA-B*58:01	14.52	5384.17	St.Louisencephalitisvirus,
YAVATTFVT	YAGATTFLT	NS4B	HLA-B*35:01	39.54	1185.19	Bagazavirus,DuckTembusuvirus,Tembusuvirus,
YAVEELPET	EALEELPET	NS4A	HLA-A*02:06	45.28	3252.96	Bagazavirus,DuckTembusuvirus,Ntayavirus,Tembusuvirus,
YAVEELPET	HAVGELPET	NS4A	HLA-A*02:06	45.28	1994.32	Kedougouvirus,
YFHKRDLRL	YFHRRDLRT	NS5	HLA-B*08:01	42.98	5337.59	Alkhumrahemorrhagicfevervirus,Apoivirus,Deertickvirus,Kyasanurforestdiseasevirus,Langatvirus,Loupingillvirus,Modocvirus,Negishivirus,Powassanvirus,Spanishgoatencephalitisvirus,Tick-borneencephalitisvirus,Turkishsheepencephalitisvirus,
YFHRRDLRL	HFHRRDLRT	NS5	HLA-B*08:01	38.83	11943.1	Chaoyangvirus,Lammivirus,
YFHRRDLRL	YFDRRDLRT	NS5	HLA-B*08:01	38.83	23598.8	Tick-borneencephalitisvirus,
YFHRRDLRL	YFHRRGLRT	NS5	HLA-B*08:01	38.83	5038.04	Tick-borneencephalitisvirus,
YILRDISNI	YILRDISMK	NS5	HLA-A*02:03	24.48	15133.7	Japaneseencephalitisvirus,
YILRDISNI	YILRDISMK	NS5	HLA-A*02:06	31.51	7728.61	Japaneseencephalitisvirus,
YILRDISNI	YILRDISTK	NS5	HLA-A*02:03	24.48	13555	Japaneseencephalitisvirus,
YILRDISNI	YILRDISTK	NS5	HLA-A*02:06	31.51	6339.14	Japaneseencephalitisvirus,
YILRDISQI	YILRDISMK	NS5	HLA-A*02:03	39.02	15133.7	Japaneseencephalitisvirus,
YILRDISQI	YILRDISMK	NS5	HLA-A*02:06	30.97	7728.61	Japaneseencephalitisvirus,
YILRDISQI	YILRDISTK	NS5	HLA-A*02:03	39.02	13555	Japaneseencephalitisvirus,
YILRDISQI	YILRDISTK	NS5	HLA-A*02:06	30.97	6339.14	Japaneseencephalitisvirus,
YILRDISTI	YILRDISMK	NS5	HLA-A*02:03	30.65	15133.7	Japaneseencephalitisvirus,
YILRDISTI	YILRDISMK	NS5	HLA-A*02:06	22.14	7728.61	Japaneseencephalitisvirus,
YISTSLTQK	YISTSLTSI	M	HLA-A*11:01	45.05	17127.8	WestNilevirus,
YISTSLTQK	YISTSLTSI	M	HLA-A*68:01	28.39	16283.7	WestNilevirus,
YLAGASLAF	WLAGASLAW	NS4B	HLA-A*02:06	42.99	3891.41	DuckTembusuvirus,Ntayavirus,Tembusuvirus,
YLAGASLAF	WLAGASLAW	NS4B	HLA-B*35:01	13.33	984.39	DuckTembusuvirus,Ntayavirus,Tembusuvirus,
YLAGASLAF	YLAGASLIH	NS4B	HLA-A*02:06	42.99	5979.57	Zikavirus,
YLAGASLAF	YLAGASLIH	NS4B	HLA-B*15:01	9.04	766.62	Zikavirus,
YLAGASLAF	YLAGASLIH	NS4B	HLA-B*35:01	13.33	1075.32	Zikavirus,
YLAGASLAF	YLAGASLIY	NS4B	HLA-A*02:06	42.99	2719.04	Zikavirus,
YLAGVGLAF	TLAGVGLAS	NS4B	HLA-B*15:01	11.08	6106.61	Rodenthepacivirus,
YLAGVGLAF	TLAGVGLAS	NS4B	HLA-B*35:01	37.57	12377.8	Rodenthepacivirus,
YLALIAAFK	YMALIAAFS	NS2A	HLA-A*03:01	46.26	14641.3	Yellowfevervirus,
YLALIAAFK	YMALIAAFS	NS2A	HLA-A*68:01	8.33	2080.39	Yellowfevervirus,
YLALIATFK	HLALIATFN	NS2A	HLA-A*03:01	34.5	8980.2	Bagazavirus,
YLALIATFK	HLALIATFN	NS2A	HLA-A*68:01	11.07	7744.18	Bagazavirus,
YLALIATFR	HLALIATFK	NS2A	HLA-A*33:01	27.73	1061.75	Chaoyangvirus,Kedougouvirus,Lammivirus,WestNilevirus,
YLALIATFR	HLALIATFN	NS2A	HLA-A*33:01	27.73	13354.9	Bagazavirus,
YLALIATFR	HLALIATFN	NS2A	HLA-A*68:01	6.93	7744.18	Bagazavirus,
YLALMATFR	HLALMATFK	NS2A	HLA-A*33:01	35.95	1884.7	Kunjinvirus,WestNilevirus,WestNilevirusstrainPTRoxo,
YLPAIIREA	ILPQIIREA	NS3	HLA-A*02:01	35.03	779.21	WestNilevirus,
YMPAVIEHL	YNPEVIEHL	NS5	HLA-A*02:01	11.26	7761.29	Apoivirus,
YMPAVIEHL	YNPEVIEHL	NS5	HLA-A*02:03	8.06	8358.47	Apoivirus,
YMPAVIEHL	YNPEVIEHL	NS5	HLA-A*02:06	13.54	1591.71	Apoivirus,
YMPNVIEHL	YNPEVIEHL	NS5	HLA-A*02:01	12.42	7761.29	Apoivirus,
YMPNVIEHL	YNPEVIEHL	NS5	HLA-A*02:03	8.15	8358.47	Apoivirus,
YMPNVIEHL	YNPEVIEHL	NS5	HLA-A*02:06	14.09	1591.71	Apoivirus,
YMPSVVEAL	YTPSVVEKL	NS5	HLA-A*02:01	12.77	1472.86	NewMapoonvirus,
YMPSVVEAL	YTPSVVEKL	NS5	HLA-A*02:03	6.46	857.75	NewMapoonvirus,
YMPSVVEIL	YTPSVVEKL	NS5	HLA-A*02:01	33.01	1472.86	NewMapoonvirus,
YMPSVVEIL	YTPSVVEKL	NS5	HLA-A*02:03	14.71	857.75	NewMapoonvirus,
YMPSVVETL	YTPSVVEKL	NS5	HLA-A*02:01	13.68	1472.86	NewMapoonvirus,
YMPSVVETL	YTPSVVEKL	NS5	HLA-A*02:03	8.3	857.75	NewMapoonvirus,
YMPTVIEHL	YNPEVIEHL	NS5	HLA-A*02:01	14.18	7761.29	Apoivirus,
YMPTVIEHL	YNPEVIEHL	NS5	HLA-A*02:03	10.6	8358.47	Apoivirus,
YMPTVIEHL	YNPEVIEHL	NS5	HLA-A*02:06	20.8	1591.71	Apoivirus,
YMWLGARFL	YMWLGSRFQ	NS5	HLA-A*02:01	15.74	3406.58	Tick-borneencephalitisvirus,
YQGKTVWFV	CAGKTVWFV	NS3	HLA-A*02:01	8.43	1536.56	MurrayValleyencephalitisvirus,
YQGKTVWFV	CAGKTVWFV	NS3	HLA-A*02:03	15.96	1846.29	MurrayValleyencephalitisvirus,
YQGKTVWFV	FEGKTVWFV	NS3	HLA-A*02:01	8.43	1315.08	Apoivirus,
YQGKTVWFV	FEGKTVWFV	NS3	HLA-A*02:03	15.96	1966.74	Apoivirus,
YQGKTVWFV	FGGKTVWFV	NS3	HLA-A*02:01	8.43	819.19	Cacipacorevirus,
YQGKTVWFV	FGGKTVWFV	NS3	HLA-A*02:03	15.96	2618.06	Cacipacorevirus,
YQGKTVWFV	HFGKTVWFV	NS3	HLA-A*02:01	8.43	3498.21	Zikavirus,
YQGKTVWFV	HFGKTVWFV	NS3	HLA-A*02:03	15.96	5803.96	Zikavirus,
YQGKTVWFV	HFGKTVWFV	NS3	HLA-A*02:06	3.76	2919.08	Zikavirus,
YQGKTVWFV	HSGKTVWFV	NS3	HLA-A*02:01	8.43	2324.01	Zikavirus,
YQGKTVWFV	HSGKTVWFV	NS3	HLA-A*02:03	15.96	3115.41	Zikavirus,
YQGKTVWFV	HSGKTVWFV	NS3	HLA-A*02:06	3.76	543.3	Zikavirus,
YQGKTVWFV	HTGKTVWFV	NS3	HLA-A*02:03	15.96	764.86	WestNilevirus,
YSDRRWCFA	YHDRRWCFD	NS3	HLA-A*01:01	5.45	22907	Kunjinvirus,WestNilevirus,WestNilevirusstrainPTRoxo,
YSDRRWCFA	YHDRRWCFE	NS3	HLA-A*01:01	5.45	20890.8	WestNilevirus,
YSDRRWCFA	YNDRRWCFD	NS3	HLA-A*01:01	5.45	19510	DuckTembusuvirus,MurrayValleyencephalitisvirus,Ntayavirus,Tembusuvirus,
YSDRRWCFA	YYDRRWCFD	NS3	HLA-A*01:01	5.45	22203.7	WestNilevirus,
YSIAARGYI	AGIAARGYI	NS3	HLA-A*68:02	10.7	5734.18	Japaneseencephalitisvirus,
YSIAARGYI	ASIAARGII	NS3	HLA-A*68:02	10.7	2948.15	Chaoyangvirus,Donggangvirus,Ilomantsivirus,Lammivirus,
YSMCTGKFK	YGMCTGKFS	E	HLA-A*11:01	38.64	30515.7	Japaneseencephalitisvirus,
YSMCTGKFK	YGMCTGKFS	E	HLA-A*68:01	27.01	33051.9	Japaneseencephalitisvirus,
YSMCTGKFK	YSMCTEKFS	E	HLA-A*11:01	38.64	21237.7	Usutuvirus,
YSMCTGKFK	YSMCTEKFS	E	HLA-A*68:01	27.01	9335.37	Usutuvirus,
YSQIGAGVY	ESQIGAGVM	NS3	HLA-A*30:02	24.33	5562.7	Kokoberavirus,
YVSAIAQAK	YCSSIAQAK	NS3	HLA-A*68:01	18.41	2010.55	Montanamyotisleukoencephalitisvirus,
YVSAIAQAK	YVSAIAQSD	NS3	HLA-A*68:01	18.41	14599.2	Wesselsbronvirus,
YVSAIAQAR	YVSAIAQSD	NS3	HLA-A*68:01	10.44	14599.2	Wesselsbronvirus,
YVSAIAQTK	YASAIAQTE	NS3	HLA-A*68:01	14.34	6187.62	Ilomantsivirus,
YVSAIAQTK	YVSAIAQSD	NS3	HLA-A*68:01	14.34	14599.2	Wesselsbronvirus,
YVSAIAQTK	YVSAIMQTE	NS3	HLA-A*68:01	14.34	4592.89	Spondwenivirus,
YYMATLKNV	YYAATLKGV	NS5	HLA-A*23:01	35.05	884.18	Japaneseencephalitisvirus,Usutuvirus,
AAFKVRPTY	AAFKVRPAL	NS2A	HLA-A*30:02	48.68	5293.94	Zikavirus,
AAFKVRPTY	AAFKVRPAM	NS2A	HLA-A*30:02	48.68	2616.95	Spondwenivirus,
AAFKVRPTY	AAFVVRPTA	NS2A	HLA-A*30:02	48.68	7714.99	Rodentpegivirus,
AAILMGLAK	GAILMGLAL	NS4B	HLA-A*11:01	29.77	21055.1	Usutuvirus,
AANAISSAV	AGNAICSAV	NS5	HLA-A*02:03	43.58	1563.92	Kedougouvirus,
AEAIFKLTY	ARAIFELTY	NS5	HLA-B*44:02	11	14583.1	Kokoberavirus,
AEAIFKLTY	ARAIFELTY	NS5	HLA-B*44:03	14.17	6919.93	Kokoberavirus,
AEAIFRLTY	ARAIFELTY	NS5	HLA-B*44:02	16.65	14583.1	Kokoberavirus,
AEAIFRLTY	ARAIFELTY	NS5	HLA-B*44:03	19.03	6919.93	Kokoberavirus,
AEISGSSPI	AEISGSSAR	NS2B	HLA-B*40:01	9	1122.07	Yellowfevervirus,
AEISGSSPI	AEISGSSSR	NS2B	HLA-B*40:01	9	1873.97	Yellowfevervirus,
AEISGSSPI	AEISGSSSR	NS2B	HLA-B*44:02	18.51	571.22	Yellowfevervirus,
AEISGSSPI	AEVSGSSPR	NS2B	HLA-B*40:01	9	1432.09	Aroavirus,
AEISGSSPI	AEVSGSSPR	NS2B	HLA-B*44:02	18.51	1732.92	Aroavirus,
AEISGSSPI	ANISGSSPD	NS2B	HLA-B*40:01	9	23791.8	HepatitisCvirus,
AEISGSSPI	ANISGSSPD	NS2B	HLA-B*44:02	18.51	27474.2	HepatitisCvirus,
AEITPQASI	ATITPQASS	E	HLA-B*44:02	7.56	23992.4	Chaoyangvirus,
AETLETLLL	PETLETFLL	NS4A	HLA-B*40:01	23.62	1426.52	DuckTembusuvirus,Tembusuvirus,
AETLETLLL	PETLETILL	NS4A	HLA-B*40:01	23.62	1382.99	Bagazavirus,Ntayavirus,
AETQHGTVL	AETLHGTVT	E	HLA-B*40:01	4.89	1009.34	Zikavirus,
AETQHGTVL	APTQHGTVT	E	HLA-B*40:01	4.89	27534.6	Kedougouvirus,
AIKRKLRTL	AVGRKLRTL	NS3	HLA-B*08:01	32.96	953.26	Apoivirus,
AIKRRLRTL	AIDRRLRSL	NS3	HLA-B*08:01	18.26	1452.89	Culexflavivirus,
AIKRRLRTL	AIDRRLRTA	NS3	HLA-B*08:01	18.26	12062.2	Bagazavirus,
AIKRRLRTL	AINRRLRTA	NS3	HLA-B*08:01	18.26	1924.45	Kunjinvirus,WestNilevirus,WestNilevirusstrainPTRoxo,
AIKRRLRTL	AINRRLRTV	NS3	HLA-B*08:01	18.26	1287.09	WestNilevirus,
AIKRRLRTL	AIQRRLRTA	NS3	HLA-B*08:01	18.26	1339.27	MurrayValleyencephalitisvirus,Usutuvirus,
AIKRRLRTL	CIDRRLRTL	NS3	HLA-B*08:01	18.26	880.34	Loupingillvirus,Negishivirus,Tick-borneencephalitisvirus,Turkishsheepencephalitisvirus,
AIRRRLRTL	AIDRRLRSL	NS3	HLA-B*07:02	26.93	918.49	Culexflavivirus,
AIRRRLRTL	AIDRRLRSL	NS3	HLA-B*08:01	18.75	1452.89	Culexflavivirus,
AIRRRLRTL	AIDRRLRTA	NS3	HLA-B*07:02	26.93	11496.7	Bagazavirus,
AIRRRLRTL	AIDRRLRTA	NS3	HLA-B*08:01	18.75	12062.2	Bagazavirus,
AIRRRLRTL	AINRRLRTA	NS3	HLA-B*07:02	26.93	6840.95	Kunjinvirus,WestNilevirus,WestNilevirusstrainPTRoxo,
AIRRRLRTL	AINRRLRTA	NS3	HLA-B*08:01	18.75	1924.45	Kunjinvirus,WestNilevirus,WestNilevirusstrainPTRoxo,
AIRRRLRTL	AINRRLRTV	NS3	HLA-B*07:02	26.93	3328	WestNilevirus,
AIRRRLRTL	AINRRLRTV	NS3	HLA-B*08:01	18.75	1287.09	WestNilevirus,
AIRRRLRTL	AIQRRLRTA	NS3	HLA-B*07:02	26.93	5950.92	MurrayValleyencephalitisvirus,Usutuvirus,
AIRRRLRTL	AIQRRLRTA	NS3	HLA-B*08:01	18.75	1339.27	MurrayValleyencephalitisvirus,Usutuvirus,
AIRRRLRTL	CIDRRLRTL	NS3	HLA-B*07:02	26.93	7538.33	Loupingillvirus,Negishivirus,Tick-borneencephalitisvirus,Turkishsheepencephalitisvirus,
AIRRRLRTL	CIDRRLRTL	NS3	HLA-B*08:01	18.75	880.34	Loupingillvirus,Negishivirus,Tick-borneencephalitisvirus,Turkishsheepencephalitisvirus,
AIRRRLRTL	CIERRLRTL	NS3	HLA-B*07:02	26.93	5908.19	Spanishgoatencephalitisvirus,
ALKRTAAGI	AQRRTAAGI	NS4B	HLA-A*02:03	34.74	1044.12	Aroavirus,Cacipacorevirus,Japaneseencephalitisvirus,Kokoberavirus,Kunjinvirus,Spondwenivirus,St.Louisencephalitisvirus,Usutuvirus,WestNilevirus,WestNilevirusstrainPTRoxo,
ALLAGFMAY	ALLAGFMLV	M	HLA-A*03:01	46.84	1754.58	MurrayValleyencephalitisvirus,
ALLAGFMAY	ALLAGFMLV	M	HLA-B*15:01	20.71	6944.91	MurrayValleyencephalitisvirus,
ALLAGFMAY	ALLAGGMAI	M	HLA-A*03:01	46.84	5723.82	Rodentpegivirus,
ALLAGFMAY	ALLAGGMAI	M	HLA-B*15:01	20.71	559.91	Rodentpegivirus,
ALMATFKIR	ALIATFKIQ	NS2A	HLA-A*31:01	39.36	18633.2	Denguevirus,Lammivirus,WestNilevirus,
ALMATFKIR	ALMATFKVQ	NS2A	HLA-A*31:01	39.36	14427.5	WestNilevirus,
ALMATFKIR	ALMATFRIQ	NS2A	HLA-A*31:01	39.36	10342.1	WestNilevirus,
ALMATFKIR	ALVATFKIQ	NS2A	HLA-A*31:01	39.36	22101.1	WestNilevirus,
ALMATFKMR	ALMATFKIQ	NS2A	HLA-A*31:01	19.95	14844.2	Kunjinvirus,WestNilevirus,WestNilevirusstrainPTRoxo,
ALMATFKMR	ALMATFKVQ	NS2A	HLA-A*31:01	19.95	14427.5	WestNilevirus,
ALMATFRMR	ALMATFRIQ	NS2A	HLA-A*31:01	11.98	10342.1	WestNilevirus,
ALNELPESL	ALEELPETL	NS4A	HLA-A*02:03	13.7	558.78	Bagazavirus,DuckTembusuvirus,Ntayavirus,Tembusuvirus,
ALNELPETL	AVGELPETL	NS4A	HLA-A*02:03	18.54	1519.98	Kedougouvirus,
ALSEGVYRI	DLLEGVYRI	NS3	HLA-A*02:03	6.53	1971.71	Modocvirus,
ALSELPETL	AVGELPETL	NS4A	HLA-A*02:01	46.67	2079.11	Kedougouvirus,
ALSELPETL	AVGELPETL	NS4A	HLA-A*02:03	23.23	1519.98	Kedougouvirus,
ALWDVPSPA	ALWDIPSPR	NS3	HLA-A*02:01	7.11	2012.7	Kokoberavirus,
ALWDVPSPA	ALWDIPSPR	NS3	HLA-A*02:03	6.73	2290.91	Kokoberavirus,
ALWDVPSPA	ALWDVPAPK	NS3	HLA-A*02:01	7.11	1117.98	Zikavirus,
ALWDVPSPA	ALWDVPAPK	NS3	HLA-A*02:03	6.73	4709.54	Zikavirus,
AMAFHLTTR	GMAFHLTTP	C	HLA-A*31:01	9.03	20838	Bathepacivirus,
AMASGLLWI	AMASGLLRH	NS4A	HLA-A*02:01	10.25	15550.5	Deertickvirus,Powassanvirus,
AMASGLLWI	AMASGLLRH	NS4A	HLA-A*02:03	3.43	6325.79	Deertickvirus,Powassanvirus,
AMASGLLWI	AMASGLLRH	NS4A	HLA-A*02:06	16.95	11096.3	Deertickvirus,Powassanvirus,
AMHTALIGA	ALHTALGGA	E	HLA-A*30:01	40.49	549.66	Tick-borneencephalitisvirus,
AMKRKLRTL	AVGRKLRTL	NS3	HLA-A*02:03	34.95	2272.15	Apoivirus,
AMKRKLRTL	AVGRKLRTL	NS3	HLA-B*08:01	13.5	953.26	Apoivirus,
AMKRRLRTL	AMNRRLRTA	NS3	HLA-B*08:01	9.01	521.92	WestNilevirus,
AMKRRLRTL	CMDRRLRTL	NS3	HLA-A*02:03	40.12	1134.45	Tick-borneencephalitisvirus,
AMTDTTPLA	AMTDTTPFG	NS5	HLA-A*02:03	31.18	2266.6	Alfuyvirus,Bagazavirus,Cacipacorevirus,Denguevirus,DuckTembusuvirus,Ilheusvirus,Japaneseencephalitisvirus,Kedougouvirus,Kunjinvirus,MurrayValleyencephalitisvirus,Ntayavirus,Spondwenivirus,St.Louisencephalitisvirus,Tembusuvirus,Tick-borneencephalitisvirus,Usutuvirus,Wesselsbronvirus,WestNilevirus,WestNilevirusstrainPTRoxo,Yellowfevervirus,
AMTDTTPLA	AMTDTTPYG	NS5	HLA-A*02:03	31.18	1498.62	Zikavirus,
APARGARRM	APARKARRE	E	HLA-B*07:02	11.29	5003.28	Bagazavirus,St.Louisencephalitisvirus,
APARGARRM	ATVRGARRM	E	HLA-B*07:02	11.29	6230.55	Zikavirus,
APAWDFGSI	DPAWDFGSV	E	HLA-B*07:02	15.62	1208.23	Usutuvirus,
APAWDFGSI	DTAWDFGSI	E	HLA-B*07:02	15.62	26382.6	Alfuyvirus,Denguevirus,Japaneseencephalitisvirus,St.Louisencephalitisvirus,WestNilevirus,
APAWDFGSI	EHAWDFGSI	E	HLA-B*07:02	15.62	25241.1	Chaoyangvirus,
AQEEGICGI	AFEEGSCGI	NS1	HLA-A*02:06	14.47	9611.69	Loupingillvirus,Negishivirus,
AQEEGICGI	AFEEGTCGI	NS1	HLA-A*02:06	14.47	9380.32	Tick-borneencephalitisvirus,
AQEEGICGI	AHEAGICGI	NS1	HLA-A*02:06	14.47	22375.6	DuckTembusuvirus,Tembusuvirus,
AQEEGICGI	AWEDGICGI	NS1	HLA-A*02:06	14.47	3229.63	Zikavirus,
AQEEGICGI	AWEEGTCGI	NS1	HLA-A*02:06	14.47	7099.29	Spondwenivirus,
AQEEGICGI	AYEEEICGI	NS1	HLA-A*02:06	14.47	8706.09	Langatvirus,
AQEEGICGI	AYEEGVCGI	NS1	HLA-A*02:06	14.47	9370.59	Alkhumrahemorrhagicfevervirus,
AQMWALMYF	ANMWSLMYF	NS5	HLA-A*02:06	5.2	2566.53	Yellowfevervirus,
AQMWALMYF	ANMWSLMYF	NS5	HLA-B*15:01	10.18	1598.48	Yellowfevervirus,
AQMWNLMYF	ANMWALMYF	NS5	HLA-A*02:06	6.23	2133.04	Yellowfevervirus,
AQMWNLMYF	ANMWALMYF	NS5	HLA-B*15:01	19.38	1522.64	Yellowfevervirus,
AQMWNLMYF	ANMWSLMYF	NS5	HLA-A*02:06	6.23	2566.53	Yellowfevervirus,
AQMWNLMYF	ANMWSLMYF	NS5	HLA-B*15:01	19.38	1598.48	Yellowfevervirus,
AQMWQLMYF	ANMWALMYF	NS5	HLA-A*02:06	7.28	2133.04	Yellowfevervirus,
AQMWQLMYF	ANMWALMYF	NS5	HLA-B*15:01	14.98	1522.64	Yellowfevervirus,
AQMWQLMYF	ANMWSLMYF	NS5	HLA-A*02:06	7.28	2566.53	Yellowfevervirus,
AQMWQLMYF	ANMWSLMYF	NS5	HLA-B*15:01	14.98	1598.48	Yellowfevervirus,
AQMWSLIYF	ANMWSLMYF	NS5	HLA-A*02:06	5.99	2566.53	Yellowfevervirus,
AQMWSLIYF	ANMWSLMYF	NS5	HLA-B*15:01	15.15	1598.48	Yellowfevervirus,
AQMWSLMNF	ANMWSLMYF	NS5	HLA-A*02:06	11.35	2566.53	Yellowfevervirus,
AQMWSLMNF	ANMWSLMYF	NS5	HLA-B*15:01	12.89	1598.48	Yellowfevervirus,
AQMWSLMYF	ANMWALMYF	NS5	HLA-A*02:06	5.48	2133.04	Yellowfevervirus,
AQMWSLMYF	ANMWALMYF	NS5	HLA-B*15:01	10.56	1522.64	Yellowfevervirus,
AQMWTLMYF	ANMWALMYF	NS5	HLA-A*02:06	6.44	2133.04	Yellowfevervirus,
AQMWTLMYF	ANMWALMYF	NS5	HLA-B*15:01	8.96	1522.64	Yellowfevervirus,
AQMWTLMYF	ANMWSLMYF	NS5	HLA-A*02:06	6.44	2566.53	Yellowfevervirus,
AQMWTLMYF	ANMWSLMYF	NS5	HLA-B*15:01	8.96	1598.48	Yellowfevervirus,
ASGKLITEW	DSGKLITDW	NS1	HLA-B*58:01	22.53	2744.58	Japaneseencephalitisvirus,WestNilevirus,
ASGKLITEW	ESGKLITDW	NS1	HLA-B*58:01	22.53	771.77	Kunjinvirus,WestNilevirus,WestNilevirusstrainPTRoxo,
ASGKLVTEW	DSGKLVTDW	NS1	HLA-B*58:01	20.43	2510.42	Alfuyvirus,Cacipacorevirus,MurrayValleyencephalitisvirus,
ASGKLVTEW	ESGKLVTDW	NS1	HLA-B*58:01	20.43	694.42	WestNilevirus,
ASGKLVTQW	DSGKLVTDW	NS1	HLA-B*57:01	32.85	2524.92	Alfuyvirus,Cacipacorevirus,MurrayValleyencephalitisvirus,
ASGKLVTQW	DSGKLVTDW	NS1	HLA-B*58:01	8.69	2510.42	Alfuyvirus,Cacipacorevirus,MurrayValleyencephalitisvirus,
ASGKLVTQW	ESGKLVTDW	NS1	HLA-B*57:01	32.85	1096.18	WestNilevirus,
ASGKLVTQW	ESGKLVTDW	NS1	HLA-B*58:01	8.69	694.42	WestNilevirus,
ASMAICSAV	AGNAICSAV	NS5	HLA-A*02:06	46.08	5924.64	Kedougouvirus,
ASMAICSAV	AGNAICSAV	NS5	HLA-A*68:02	41.04	4822.67	Kedougouvirus,
ASMAICSAV	LGMAICSAV	NS5	HLA-A*68:02	41.04	730.57	Montanamyotisleukoencephalitisvirus,
ATFRIQPFL	ATFRIQPVF	NS2A	HLA-A*30:01	45.83	951.92	WestNilevirus,
ATGNIVSSV	ASGNIVNSV	NS5	HLA-A*02:03	29.42	573.36	WestNilevirus,
ATKRRLRTL	CTDRRLRTL	NS3	HLA-A*30:01	47.46	14339.2	Tick-borneencephalitisvirus,
ATNAKCSAV	AGNAICSAV	NS5	HLA-A*02:03	39.09	1563.92	Kedougouvirus,
ATVLMGLGK	AKVLRGLGK	NS4B	HLA-A*11:01	31.29	10262.8	Modocvirus,
ATVLVGLGK	AKVLRGLGK	NS4B	HLA-A*11:01	25.83	10262.8	Modocvirus,
ATYGWNLVK	QTYGWNLVT	NS5	HLA-A*03:01	12.05	14158.2	Ilomantsivirus,
ATYGWNLVK	QTYGWNLVT	NS5	HLA-A*11:01	8.07	13126.9	Ilomantsivirus,
ATYGWNLVK	QTYGWNLVT	NS5	HLA-A*30:01	39.43	14361.9	Ilomantsivirus,
ATYGWNLVR	QTYGWNLVT	NS5	HLA-A*11:01	19.88	13126.9	Ilomantsivirus,
ATYGWNLVR	QTYGWNLVT	NS5	HLA-A*31:01	13.74	19084.3	Ilomantsivirus,
ATYGWNLVR	QTYGWNLVT	NS5	HLA-A*68:01	45.1	14454.8	Ilomantsivirus,
AVFTEENQW	PVFEEENQW	NS5	HLA-B*58:01	29.91	1469.7	Kokoberavirus,
AVIEHLERL	DVIEKLERL	NS5	HLA-A*02:06	16.61	3992.79	Wesselsbronvirus,
AVKGEHTGK	AVKREHTGT	NS3	HLA-A*30:01	27.79	1706.74	Bagazavirus,DuckTembusuvirus,Ntayavirus,Tembusuvirus,
AVKGEHTGR	AVKREHTGT	NS3	HLA-A*31:01	38.98	24709.6	Bagazavirus,DuckTembusuvirus,Ntayavirus,Tembusuvirus,
AVKSEHTGK	AVKREHTGT	NS3	HLA-A*30:01	23.11	1706.74	Bagazavirus,DuckTembusuvirus,Ntayavirus,Tembusuvirus,
AVKSEHTGK	AVKSEHQGN	NS3	HLA-A*30:01	23.11	4030.07	St.Louisencephalitisvirus,
AVKSEHTGR	AVKREHTGT	NS3	HLA-A*31:01	22.76	24709.6	Bagazavirus,DuckTembusuvirus,Ntayavirus,Tembusuvirus,
AVKSEHTGR	AVKSEHQGN	NS3	HLA-A*31:01	22.76	25953.1	St.Louisencephalitisvirus,
AVMDIISRK	AFMDIISRR	NS5	HLA-A*03:01	31.83	4797.17	Yellowfevervirus,
AVMDIISRK	AFMDIISRR	NS5	HLA-A*11:01	7.86	556.99	Yellowfevervirus,
AVMDIISRK	AYMDIISRR	NS5	HLA-A*03:01	31.83	10026.5	Yellowfevervirus,
AVMDIISRK	AYMDIISRR	NS5	HLA-A*11:01	7.86	848.09	Yellowfevervirus,
AVMDIISRK	TVMDIISRE	NS5	HLA-A*03:01	31.83	22715.2	Ilheusvirus,NewMapoonvirus,WestNilevirus,
AVMDIISRK	TVMDIISRE	NS5	HLA-A*11:01	7.86	4307.97	Ilheusvirus,NewMapoonvirus,WestNilevirus,
AVMDIISRK	TVMDIISRE	NS5	HLA-A*68:01	23.74	917.94	Ilheusvirus,NewMapoonvirus,WestNilevirus,
AVMDIISRK	TVMDIISRQ	NS5	HLA-A*03:01	31.83	20092.5	Zikavirus,
AVMDIISRK	TVMDIISRQ	NS5	HLA-A*11:01	7.86	3749.72	Zikavirus,
AVMDIISRK	VVMDIISRP	NS5	HLA-A*03:01	31.83	17413.1	Spondwenivirus,
AVMDIISRK	VVMDIISRP	NS5	HLA-A*11:01	7.86	13662.1	Spondwenivirus,
AVMDIISRK	VVMDIISRP	NS5	HLA-A*68:01	23.74	10132.8	Spondwenivirus,
AVPVHWIPI	AVPVNWIPT	NS5	HLA-A*02:06	37.49	694.53	Culexflavivirus,WestNilevirus,
AVPVHWIPI	AVPVNWIPT	NS5	HLA-A*32:01	26.1	3362.57	Culexflavivirus,WestNilevirus,
AVVSVSPLL	AVYSVSPLD	NS2A	HLA-A*02:06	46.11	11279.1	HepatitisCvirus,
AVWNRVWIR	DVWNRVWIE	NS5	HLA-A*31:01	5.62	25223.9	Cacipacorevirus,
AVWNRVWIR	DVWNRVWIL	NS5	HLA-A*31:01	5.62	16381	Alkhumrahemorrhagicfevervirus,Loupingillvirus,Negishivirus,Spanishgoatencephalitisvirus,Tick-borneencephalitisvirus,Turkishsheepencephalitisvirus,
AVWNRVWIR	DVWNRVWIL	NS5	HLA-A*33:01	41.89	597.94	Alkhumrahemorrhagicfevervirus,Loupingillvirus,Negishivirus,Spanishgoatencephalitisvirus,Tick-borneencephalitisvirus,Turkishsheepencephalitisvirus,
AVWNRVWIR	DVWNRVWIM	NS5	HLA-A*31:01	5.62	14819.2	Tick-borneencephalitisvirus,
AVWNRVWIR	DVWNRVWIM	NS5	HLA-A*33:01	41.89	917.62	Tick-borneencephalitisvirus,
AVWNRVWIR	EVWNRVWID	NS5	HLA-A*31:01	5.62	31408.1	WestNilevirus,
AVWNRVWIR	EVWNRVWID	NS5	HLA-A*33:01	41.89	2138.01	WestNilevirus,
AVWNRVWIR	EVWNRVWIE	NS5	HLA-A*31:01	5.62	22510.2	Ilomantsivirus,Kokoberavirus,Kunjinvirus,WestNilevirus,WestNilevirusstrainPTRoxo,
AVWNRVWIR	EVWNRVWIE	NS5	HLA-A*33:01	41.89	566.12	Ilomantsivirus,Kokoberavirus,Kunjinvirus,WestNilevirus,WestNilevirusstrainPTRoxo,
AVWNRVWIR	EVWNRVWII	NS5	HLA-A*31:01	5.62	17929.9	Spondwenivirus,
AVWNRVWIR	EVWNRVWII	NS5	HLA-A*33:01	41.89	2305.48	Spondwenivirus,
AVWNRVWIR	EVWNRVWIL	NS5	HLA-A*31:01	5.62	13660.9	Alkhumrahemorrhagicfevervirus,Kyasanurforestdiseasevirus,Tick-borneencephalitisvirus,
AVWNRVWIR	EVWNRVWIL	NS5	HLA-A*33:01	41.89	767.13	Alkhumrahemorrhagicfevervirus,Kyasanurforestdiseasevirus,Tick-borneencephalitisvirus,
AVWNRVWIR	EVWNRVWIQ	NS5	HLA-A*31:01	5.62	19558.9	Alfuyvirus,Usutuvirus,
AVWNRVWIR	EVWNRVWIQ	NS5	HLA-A*33:01	41.89	997.86	Alfuyvirus,Usutuvirus,
AVWNRVWIR	EVWNRVWIT	NS5	HLA-A*31:01	5.62	24826.9	Yellowfevervirus,
AVWNRVWIR	EVWNRVWIT	NS5	HLA-A*33:01	41.89	2114.09	Yellowfevervirus,
AVWNRVWIR	EVWNRVWIV	NS5	HLA-A*31:01	5.62	14147.7	Yellowfevervirus,
AVWNRVWIR	EVWNRVWIV	NS5	HLA-A*33:01	41.89	1059.26	Yellowfevervirus,
AVWNRVWIR	EVWNRVWIY	NS5	HLA-A*31:01	5.62	11551.4	Langatvirus,
AVWNRVWIR	EVWNRVWIY	NS5	HLA-A*33:01	41.89	1268.19	Langatvirus,
AVWNRVWIR	GVWNRVWIE	NS5	HLA-A*31:01	5.62	8948.19	WestNilevirus,
AVWNRVWIR	GVWNRVWIE	NS5	HLA-A*33:01	41.89	10530.8	WestNilevirus,
AVWNRVWIR	GVWNRVWIT	NS5	HLA-A*31:01	5.62	11220.4	Yellowfevervirus,
AVWNRVWIR	GVWNRVWIT	NS5	HLA-A*33:01	41.89	17935.5	Yellowfevervirus,
AVWNRVWIR	MVWNRVWIE	NS5	HLA-A*31:01	5.62	2405.68	Zikavirus,
AVWNRVWIR	MVWNRVWIE	NS5	HLA-A*33:01	41.89	812.88	Zikavirus,
AVWNRVWIR	NVWNRVWIE	NS5	HLA-A*31:01	5.62	11822	St.Louisencephalitisvirus,
AVWNRVWIR	NVWNRVWIE	NS5	HLA-A*33:01	41.89	944.63	St.Louisencephalitisvirus,
AVWNRVWIR	QVWNRVWID	NS5	HLA-A*31:01	5.62	18590.9	Donggangvirus,
AVWNRVWIR	QVWNRVWID	NS5	HLA-A*33:01	41.89	8451.69	Donggangvirus,
AVWNRVWIR	QVWNRVWIE	NS5	HLA-A*31:01	5.62	8524.33	Ilheusvirus,Japaneseencephalitisvirus,Kedougouvirus,Wesselsbronvirus,
AVWNRVWIR	QVWNRVWIE	NS5	HLA-A*33:01	41.89	3132	Ilheusvirus,Japaneseencephalitisvirus,Kedougouvirus,Wesselsbronvirus,
AVWNRVWIR	RVWNRVWIE	NS5	HLA-A*31:01	5.62	942.55	Bagazavirus,Japaneseencephalitisvirus,Ntayavirus,
AVWNRVWIR	RVWNRVWIE	NS5	HLA-A*33:01	41.89	10536.5	Bagazavirus,Japaneseencephalitisvirus,Ntayavirus,
AVWNRVWIR	SVWNRVWIE	NS5	HLA-A*31:01	5.62	5312.99	Denguevirus,Mercadeovirus,St.Louisencephalitisvirus,WestNilevirus,
AVWNRVWIR	SVWNRVWIE	NS5	HLA-A*33:01	41.89	3687.72	Denguevirus,Mercadeovirus,St.Louisencephalitisvirus,WestNilevirus,
AVWNRVWIR	SVWNRVWIL	NS5	HLA-A*31:01	5.62	1780.17	MurrayValleyencephalitisvirus,
AVWNRVWIR	SVWNRVWIL	NS5	HLA-A*33:01	41.89	4404.21	MurrayValleyencephalitisvirus,
AVWNRVWIR	VVWNRVWIE	NS5	HLA-A*31:01	5.62	7212.48	Zikavirus,
AVWNRVWIR	VVWNRVWIE	NS5	HLA-A*33:01	41.89	4352.43	Zikavirus,
AYAQMWALM	AHAQMWALY	NS5	HLA-A*24:02	36.97	8494.13	Culexflavivirus,
AYHGSYETK	AYHGSYEAP	NS5	HLA-A*30:01	41.81	4459.16	Denguevirus,Zikavirus,
AYHGSYETK	NYHGSYEVK	NS5	HLA-A*30:01	41.81	701.28	Aroavirus,Bagazavirus,Cacipacorevirus,DuckTembusuvirus,Kunjinvirus,Ntayavirus,St.Louisencephalitisvirus,Tembusuvirus,WestNilevirus,
AYHGSYETK	TYHGSYETS	NS5	HLA-A*30:01	41.81	12134.2	Chaoyangvirus,Lammivirus,
AYHGSYEVR	AYHGSYEAP	NS5	HLA-A*31:01	34.42	26957.4	Denguevirus,Zikavirus,
AYHGSYEVR	HYHGSYEVQ	NS5	HLA-A*31:01	34.42	16465.5	Ilheusvirus,NewMapoonvirus,
AYHGSYEVR	NYHGSYEVK	NS5	HLA-A*31:01	34.42	3357.77	Aroavirus,Bagazavirus,Cacipacorevirus,DuckTembusuvirus,Kunjinvirus,Ntayavirus,St.Louisencephalitisvirus,Tembusuvirus,WestNilevirus,
AYHGSYEVR	NYHGSYEVN	NS5	HLA-A*31:01	34.42	29558.3	WestNilevirus,
AYHGSYEVR	TYHGSYEVK	NS5	HLA-A*31:01	34.42	1523.76	Alfuyvirus,Japaneseencephalitisvirus,MurrayValleyencephalitisvirus,Usutuvirus,
CATCVSNMM	CETCVYNMM	NS5	HLA-B*35:01	40.86	6271.47	Aroavirus,Denguevirus,Kokoberavirus,
CATCVSNMM	CHTCVYNMM	NS5	HLA-B*35:01	40.86	8746.5	Japaneseencephalitisvirus,
CATCVSNMM	CLTCVYNMM	NS5	HLA-B*35:01	40.86	3041.96	Spondwenivirus,
CATCVSNMM	CRTCVYNMM	NS5	HLA-B*35:01	40.86	12028.5	Kedougouvirus,Wesselsbronvirus,Yellowfevervirus,
CESCVYNMM	CAHCVYNMM	NS5	HLA-B*40:01	38	14004.8	Langatvirus,Loupingillvirus,Negishivirus,Spanishgoatencephalitisvirus,Tick-borneencephalitisvirus,Turkishsheepencephalitisvirus,
CESCVYNMM	CAQCVYNMM	NS5	HLA-B*40:01	38	16909.2	Alkhumrahemorrhagicfevervirus,Kyasanurforestdiseasevirus,
CESCVYNMM	CGQCVYNMM	NS5	HLA-B*40:01	38	23752.7	Alkhumrahemorrhagicfevervirus,
CESCVYNMM	CHTCVYNMM	NS5	HLA-B*40:01	38	17527.9	Japaneseencephalitisvirus,
CESCVYNMM	CLTCVYNMM	NS5	HLA-B*40:01	38	17292	Spondwenivirus,
CESCVYNMM	CRHCVYNMM	NS5	HLA-B*40:01	38	17286.8	Deertickvirus,Powassanvirus,
CESCVYNMM	CRTCVYNMM	NS5	HLA-B*40:01	38	17716.6	Kedougouvirus,Wesselsbronvirus,Yellowfevervirus,
CETCVYNMM	CAHCVYNMM	NS5	HLA-B*40:01	37.78	14004.8	Langatvirus,Loupingillvirus,Negishivirus,Spanishgoatencephalitisvirus,Tick-borneencephalitisvirus,Turkishsheepencephalitisvirus,
CETCVYNMM	CAQCVYNMM	NS5	HLA-B*40:01	37.78	16909.2	Alkhumrahemorrhagicfevervirus,Kyasanurforestdiseasevirus,
CETCVYNMM	CGQCVYNMM	NS5	HLA-B*40:01	37.78	23752.7	Alkhumrahemorrhagicfevervirus,
CETCVYNMM	CHSCVYNMM	NS5	HLA-B*40:01	37.78	18159.9	Zikavirus,
CETCVYNMM	CHTCIYNMM	NS5	HLA-B*40:01	37.78	18075.6	Cacipacorevirus,Japaneseencephalitisvirus,Kunjinvirus,St.Louisencephalitisvirus,Usutuvirus,WestNilevirus,WestNilevirusstrainPTRoxo,
CETCVYNMM	CHTCVYHMM	NS5	HLA-B*40:01	37.78	15903.8	Japaneseencephalitisvirus,
CETCVYNMM	CMSCVYNMM	NS5	HLA-B*40:01	37.78	15062	NewMapoonvirus,
CETCVYNMM	CNTCIYNMM	NS5	HLA-B*40:01	37.78	17419	WestNilevirus,
CETCVYNMM	CQSCVYNMM	NS5	HLA-B*40:01	37.78	2095.55	Yellowfevervirus,Zikavirus,
CETCVYNMM	CRHCVYNMM	NS5	HLA-B*40:01	37.78	17286.8	Deertickvirus,Powassanvirus,
CETCVYNMM	CRTCIYNMM	NS5	HLA-B*40:01	37.78	18255.7	Alfuyvirus,MurrayValleyencephalitisvirus,
CETCVYNMM	CTTCIYNMM	NS5	HLA-B*40:01	37.78	14076.5	Donggangvirus,
CETCVYNMM	CVSCVYNMM	NS5	HLA-B*40:01	37.78	16859	Chaoyangvirus,Lammivirus,
CETCVYNMM	CYTCIYNMM	NS5	HLA-B*40:01	37.78	17008.3	WestNilevirus,
CLWPKTHTL	CEWPKSHTL	NS1	HLA-A*02:01	22.67	17439	Zikavirus,
CLWPKTHTL	CSWPATHTL	NS1	HLA-A*02:01	22.67	3760.04	Kokoberavirus,
CLWPKTHTL	CTWPDTHTL	NS1	HLA-A*02:01	22.67	787.74	Bagazavirus,
CLWPKTHTL	CTWPETHTL	NS1	HLA-A*02:01	22.67	1052.19	Alfuyvirus,DuckTembusuvirus,Japaneseencephalitisvirus,Kunjinvirus,MurrayValleyencephalitisvirus,Ntayavirus,St.Louisencephalitisvirus,Tembusuvirus,Usutuvirus,WestNilevirus,WestNilevirusstrainPTRoxo,
CLWPKTHTL	CTWPTTHTL	NS1	HLA-A*02:01	22.67	904.15	Cacipacorevirus,
CPTCVYNMM	CETCIYNMM	NS5	HLA-B*35:01	20.09	6136.35	Bagazavirus,DuckTembusuvirus,Ilheusvirus,Ilomantsivirus,Tembusuvirus,
CPTCVYNMM	CGQCVYNMM	NS5	HLA-B*35:01	20.09	3825.12	Alkhumrahemorrhagicfevervirus,
CPTCVYNMM	CHSCVYNMM	NS5	HLA-B*35:01	20.09	8421.92	Zikavirus,
CPTCVYNMM	CHTCIYNMM	NS5	HLA-B*35:01	20.09	8593.32	Cacipacorevirus,Japaneseencephalitisvirus,Kunjinvirus,St.Louisencephalitisvirus,Usutuvirus,WestNilevirus,WestNilevirusstrainPTRoxo,
CPTCVYNMM	CHTCVYHMM	NS5	HLA-B*35:01	20.09	8870.88	Japaneseencephalitisvirus,
CPTCVYNMM	CMSCVYNMM	NS5	HLA-B*35:01	20.09	883.86	NewMapoonvirus,
CPTCVYNMM	CNTCIYNMM	NS5	HLA-B*35:01	20.09	4948.9	WestNilevirus,
CPTCVYNMM	CQSCVYNMM	NS5	HLA-B*35:01	20.09	3318.37	Yellowfevervirus,Zikavirus,
CPTCVYNMM	CRHCVYNMM	NS5	HLA-B*35:01	20.09	11594.4	Deertickvirus,Powassanvirus,
CPTCVYNMM	CRTCIYNMM	NS5	HLA-B*35:01	20.09	11819.2	Alfuyvirus,MurrayValleyencephalitisvirus,
CPTCVYNMM	CTTCIYNMM	NS5	HLA-B*35:01	20.09	1670.01	Donggangvirus,
CPTCVYNMM	CYTCIYNMM	NS5	HLA-B*35:01	20.09	4012.71	WestNilevirus,
CPTQGDATL	CPTQGEAHL	E	HLA-B*35:01	30.12	805.14	Apoivirus,
CPTQGEAAL	CPTLGEAYL	E	HLA-B*35:01	19.92	617.43	Montanamyotisleukoencephalitisvirus,
CPTQGEAAL	CPTQGEAVS	E	HLA-B*07:02	21.9	9814.1	Kedougouvirus,
CPTQGEATL	CPTLGEAYL	E	HLA-B*35:01	48.87	617.43	Montanamyotisleukoencephalitisvirus,
CPTQGEPTL	CPTQGEAHL	E	HLA-B*35:01	39.44	805.14	Apoivirus,
CSAVPVDWV	SPAVPVDWV	NS5	HLA-A*68:02	41.69	1637.27	Loupingillvirus,
CTKEEFISK	CTKEEFFSY	NS5	HLA-A*30:01	21.49	2274.56	Tick-borneencephalitisvirus,
CTKEEFISK	CTNEEFIKK	NS5	HLA-A*30:01	21.49	717	Japaneseencephalitisvirus,
CTLPPLRFK	CSLPPLRFR	NS1	HLA-A*03:01	29.71	1244.7	Japaneseencephalitisvirus,
CTLPPLRFK	CTAPPLRFV	NS1	HLA-A*03:01	29.71	12803.2	Tembusuvirus,
CTLPPLRFK	CTAPPLRFV	NS1	HLA-A*11:01	19.39	12623.8	Tembusuvirus,
CTLPPLRFK	CTLPPLRYM	NS1	HLA-A*03:01	29.71	14778.2	Bagazavirus,Denguevirus,Ntayavirus,
CTLPPLRFK	CTLPPLRYM	NS1	HLA-A*11:01	19.39	8298.64	Bagazavirus,Denguevirus,Ntayavirus,
CTLPPLRFK	CTLPPLRYQ	NS1	HLA-A*03:01	29.71	18100.7	Cacipacorevirus,Kunjinvirus,WestNilevirus,WestNilevirusstrainPTRoxo,
CTLPPLRFK	CTLPPLRYQ	NS1	HLA-A*11:01	19.39	10997	Cacipacorevirus,Kunjinvirus,WestNilevirus,WestNilevirusstrainPTRoxo,
CTLPPLRFK	CTLPPLRYR	NS1	HLA-A*03:01	29.71	651.12	Denguevirus,Usutuvirus,WestNilevirus,
CTLPPLRFK	CTLPPLRYT	NS1	HLA-A*03:01	29.71	21736.1	Alfuyvirus,WestNilevirus,
CTLPPLRFK	CTLPPLRYT	NS1	HLA-A*11:01	19.39	17802.9	Alfuyvirus,WestNilevirus,
CTLPPLRFK	CTTPPLRFV	NS1	HLA-A*03:01	29.71	17260.6	DuckTembusuvirus,
CTLPPLRFK	CTTPPLRFV	NS1	HLA-A*11:01	19.39	17064	DuckTembusuvirus,
CTLPPLRFR	CTAPPLRFV	NS1	HLA-A*31:01	26.3	5572.95	Tembusuvirus,
CTLPPLRFR	CTAPPLRFV	NS1	HLA-A*33:01	21.24	15838.8	Tembusuvirus,
CTLPPLRFR	CTAPPLRFV	NS1	HLA-A*68:01	40.4	12664.4	Tembusuvirus,
CTLPPLRFR	CTLPPLRYK	NS1	HLA-A*33:01	21.24	861.35	Usutuvirus,WestNilevirus,
CTLPPLRFR	CTLPPLRYM	NS1	HLA-A*31:01	26.3	2006.64	Bagazavirus,Denguevirus,Ntayavirus,
CTLPPLRFR	CTLPPLRYM	NS1	HLA-A*33:01	21.24	11135.9	Bagazavirus,Denguevirus,Ntayavirus,
CTLPPLRFR	CTLPPLRYM	NS1	HLA-A*68:01	40.4	20180.6	Bagazavirus,Denguevirus,Ntayavirus,
CTLPPLRFR	CTLPPLRYQ	NS1	HLA-A*31:01	26.3	4813.7	Cacipacorevirus,Kunjinvirus,WestNilevirus,WestNilevirusstrainPTRoxo,
CTLPPLRFR	CTLPPLRYQ	NS1	HLA-A*33:01	21.24	10782.3	Cacipacorevirus,Kunjinvirus,WestNilevirus,WestNilevirusstrainPTRoxo,
CTLPPLRFR	CTLPPLRYQ	NS1	HLA-A*68:01	40.4	13475.2	Cacipacorevirus,Kunjinvirus,WestNilevirus,WestNilevirusstrainPTRoxo,
CTLPPLRFR	CTLPPLRYT	NS1	HLA-A*31:01	26.3	7941.29	Alfuyvirus,WestNilevirus,
CTLPPLRFR	CTLPPLRYT	NS1	HLA-A*33:01	21.24	16474.2	Alfuyvirus,WestNilevirus,
CTLPPLRFR	CTLPPLRYT	NS1	HLA-A*68:01	40.4	23307	Alfuyvirus,WestNilevirus,
CTLPPLRFR	CTTPPLRFV	NS1	HLA-A*31:01	26.3	5821.76	DuckTembusuvirus,
CTLPPLRFR	CTTPPLRFV	NS1	HLA-A*33:01	21.24	11702.8	DuckTembusuvirus,
CTLPPLRFR	CTTPPLRFV	NS1	HLA-A*68:01	40.4	18507.6	DuckTembusuvirus,
CTLPPLRYR	CALPPLRYQ	NS1	HLA-A*31:01	16.66	9865.52	WestNilevirus,
CTLPPLRYR	CALPPLRYQ	NS1	HLA-A*33:01	25.43	18340.4	WestNilevirus,
CTLPPLRYR	CALPPLRYQ	NS1	HLA-A*68:01	45.74	20739.5	WestNilevirus,
CTLPPLRYR	CSLPPLRYQ	NS1	HLA-A*31:01	16.66	5504.75	WestNilevirus,
CTLPPLRYR	CSLPPLRYQ	NS1	HLA-A*33:01	25.43	16719.3	WestNilevirus,
CTLPPLRYR	CSLPPLRYQ	NS1	HLA-A*68:01	45.74	24135.1	WestNilevirus,
CTLPPLRYR	CSLPPLRYT	NS1	HLA-A*31:01	16.66	9050.03	St.Louisencephalitisvirus,
CTLPPLRYR	CSLPPLRYT	NS1	HLA-A*33:01	25.43	23186	St.Louisencephalitisvirus,
CTLPPLRYR	CSLPPLRYT	NS1	HLA-A*68:01	45.74	32471.7	St.Louisencephalitisvirus,
CTLPPLRYR	CSLPPLRYV	NS1	HLA-A*31:01	16.66	3162.69	St.Louisencephalitisvirus,
CTLPPLRYR	CSLPPLRYV	NS1	HLA-A*33:01	25.43	16744.3	St.Louisencephalitisvirus,
CTLPPLRYR	CSLPPLRYV	NS1	HLA-A*68:01	45.74	33548.8	St.Louisencephalitisvirus,
CTLPPLRYR	CTLPPLRFK	NS1	HLA-A*33:01	25.43	596.26	Denguevirus,WestNilevirus,
CTLPPLRYR	CTLPPLRFM	NS1	HLA-A*31:01	16.66	2315.78	Ilheusvirus,
CTLPPLRYR	CTLPPLRFM	NS1	HLA-A*33:01	25.43	8239.85	Ilheusvirus,
CTLPPLRYR	CTLPPLRFM	NS1	HLA-A*68:01	45.74	20024.8	Ilheusvirus,
CTLPPLRYR	CTLPPLRFQ	NS1	HLA-A*31:01	16.66	5136.9	WestNilevirus,
CTLPPLRYR	CTLPPLRFQ	NS1	HLA-A*33:01	25.43	8081.63	WestNilevirus,
CTLPPLRYR	CTLPPLRFQ	NS1	HLA-A*68:01	45.74	13164.8	WestNilevirus,
CTLPPLRYR	CTLPPLRFT	NS1	HLA-A*31:01	16.66	8102.82	MurrayValleyencephalitisvirus,
CTLPPLRYR	CTLPPLRFT	NS1	HLA-A*33:01	25.43	12765.6	MurrayValleyencephalitisvirus,
CTLPPLRYR	CTLPPLRFT	NS1	HLA-A*68:01	45.74	23209.3	MurrayValleyencephalitisvirus,
CTMPPLRFL	CTLPPLRFK	NS1	HLA-A*68:02	28.71	29863.1	Denguevirus,WestNilevirus,
CTMPPLRFL	CTLPPLRFM	NS1	HLA-A*68:02	28.71	4809.64	Ilheusvirus,
CTMPPLRFL	CTLPPLRFQ	NS1	HLA-A*68:02	28.71	27222.3	WestNilevirus,
CTMPPLRFL	CTLPPLRFR	NS1	HLA-A*68:02	28.71	24205.7	Denguevirus,Japaneseencephalitisvirus,WestNilevirus,
CTMPPLRFL	CTLPPLRFT	NS1	HLA-A*68:02	28.71	4876.98	MurrayValleyencephalitisvirus,
CTMPPLRFL	CTMPPLSFK	NS1	HLA-A*68:02	28.71	2936.34	Spondwenivirus,
CTMPPLRFL	CTMPPLSFQ	NS1	HLA-A*68:02	28.71	1909.31	Zikavirus,
CTMPPLRFL	CTMPPLSFR	NS1	HLA-A*68:02	28.71	1025	Kokoberavirus,Zikavirus,
CTMPPLRFL	CTMPPLSFW	NS1	HLA-A*68:02	28.71	6237.43	Zikavirus,
CTMPPLRFL	CTMPPLTFR	NS1	HLA-A*68:02	28.71	942.89	NewMapoonvirus,
CTREEFIRK	CTNEEFIKK	NS5	HLA-A*30:01	17.76	717	Japaneseencephalitisvirus,
CTREEFIRK	CTPDEFIRK	NS5	HLA-A*30:01	17.76	6721.79	Ilomantsivirus,
CTREEFISK	CTNEEFIKK	NS5	HLA-A*30:01	7.91	717	Japaneseencephalitisvirus,
CVYNMMGKR	CVYNLMGKS	NS5	HLA-A*68:01	30.31	16445.7	Modocvirus,
CYWPKSHTL	CEWPKTHTL	NS1	HLA-A*23:01	31.17	3422.88	Apoivirus,
CYWPKSHTL	CEWPQSHTL	NS1	HLA-A*23:01	31.17	9074.06	Zikavirus,
CYWPKSHTL	CEWPRSHTL	NS1	HLA-A*23:01	31.17	5424.87	Spondwenivirus,
CYWPKSHTL	CEWPSSHTL	NS1	HLA-A*23:01	31.17	4282.18	Wesselsbronvirus,
CYWPKSHTL	CIWPRSHTL	NS1	HLA-A*23:01	31.17	4208.09	Aroavirus,Denguevirus,
CYWPKSHTL	CLWPLSHTL	NS1	HLA-A*23:01	31.17	2173.96	RioBravovirus,
CYWPKSHTL	CTWPASHTL	NS1	HLA-A*23:01	31.17	2026.03	Alkhumrahemorrhagicfevervirus,Kyasanurforestdiseasevirus,
CYWPKSHTL	CTWPESHTL	NS1	HLA-A*23:01	31.17	4038.24	Ilheusvirus,
CYWPKSHTL	CTWPKTHTL	NS1	HLA-A*23:01	31.17	1778.15	Japaneseencephalitisvirus,
DDMLTVWNR	ADMLEVWNR	NS5	HLA-A*33:01	16.91	1724.34	Alfuyvirus,
DDMLTVWNR	DDMLEVWNK	NS5	HLA-A*33:01	16.91	2176.33	Usutuvirus,
DDMLTVWNR	DDMLRVWND	NS5	HLA-A*33:01	16.91	9238.01	Cellfusingagentvirus,
DDMLTVWNR	GDMLQVWNR	NS5	HLA-A*33:01	16.91	1577.17	Japaneseencephalitisvirus,
DFKEFASGR	SFKEFASGK	NS3	HLA-A*33:01	7.62	1386.81	Kokoberavirus,Zikavirus,
DGIYRIMQR	PGIYRIMTR	NS3	HLA-A*33:01	38.94	1383.11	St.Louisencephalitisvirus,
DIAWDFGSV	DTAWDFGSF	E	HLA-A*68:02	32.43	1063.95	WestNilevirus,
DIAWDFGSV	EHAWDFGSV	E	HLA-A*68:02	32.43	740.16	Alkhumrahemorrhagicfevervirus,Deertickvirus,Donggangvirus,Kyasanurforestdiseasevirus,Lammivirus,Langatvirus,Powassanvirus,
DIIGKRIER	KIIGDRIER	NS5	HLA-A*33:01	37.86	7710.74	Zikavirus,
DIIGKRIER	KIIGNRIER	NS5	HLA-A*33:01	37.86	7398.14	Zikavirus,
DIIGKRIER	KIIGRRIER	NS5	HLA-A*33:01	37.86	1204.32	Zikavirus,
DIIGKRIER	KVIGKRIER	NS5	HLA-A*33:01	37.86	2388.9	Zikavirus,
DIISRRDQR	DVISRRDQI	NS5	HLA-A*68:01	40.66	18390.9	Yellowfevervirus,
DLPVWLAYR	DLPIWLAYQ	NS3	HLA-A*33:01	9.11	4911.82	Chaoyangvirus,Lammivirus,
DLPVWLAYR	DLPVWLAFQ	NS3	HLA-A*33:01	9.11	2791.87	Kokoberavirus,
DLPVWLAYR	DLPVWLAHK	NS3	HLA-A*33:01	9.11	742.66	Denguevirus,WestNilevirus,
DLPVWLAYR	DLPVWLAWQ	NS3	HLA-A*33:01	9.11	11036.6	Yellowfevervirus,
DLPVWLAYR	DLPVWLSYQ	NS3	HLA-A*33:01	9.11	5804.59	Donggangvirus,Spondwenivirus,
DLPVWLAYR	ELPVWLAYQ	NS3	HLA-A*33:01	9.11	5586.95	NewMapoonvirus,
DTAGWDTRI	DIAGWDTKI	NS5	HLA-A*68:02	45.04	1224.19	Cellfusingagentvirus,KamitiRivervirus,
DTAGWDTRI	DTAGWDTKG	NS5	HLA-A*68:02	45.04	14737.8	Loupingillvirus,
DTAGWDTRV	DPAGWDTRI	NS5	HLA-A*68:02	18.13	8551.86	Japaneseencephalitisvirus,
DTAGWDTRV	DTAGWDTKG	NS5	HLA-A*68:02	18.13	14737.8	Loupingillvirus,
DTAWDFGSI	DDAWDFGSV	E	HLA-A*68:02	13.12	1503.28	Kokoberavirus,
DTAWDFGSI	DPAWDFGSV	E	HLA-A*68:02	13.12	783.51	Usutuvirus,
DTAWDFGSI	EHAWDFGSI	E	HLA-A*68:02	13.12	2302.07	Chaoyangvirus,
DTAWDFGSL	DDAWDFGSV	E	HLA-A*68:02	21.49	1503.28	Kokoberavirus,
DTAWDFGSL	DPAWDFGSV	E	HLA-A*68:02	21.49	783.51	Usutuvirus,
DTAWDFGSM	DAAWDFGSA	E	HLA-A*26:01	14.37	8944.7	Yellowfevervirus,
DTAWDFGSM	DAAWDFGSV	E	HLA-A*26:01	14.37	3381.36	Aroavirus,Ilomantsivirus,NewMapoonvirus,WestNilevirus,
DTAWDFGSM	DDAWDFGSV	E	HLA-A*26:01	14.37	15768.2	Kokoberavirus,
DTAWDFGSM	DPAWDFGSV	E	HLA-A*26:01	14.37	10567.7	Usutuvirus,
DTAWDFGSM	DSAWDFGSV	E	HLA-A*26:01	14.37	3951.45	WestNilevirus,
DTAWDFGSM	DTAWDFSSA	E	HLA-A*26:01	14.37	2935.68	Yellowfevervirus,
DTAWDFGSV	EHAWDFGSV	E	HLA-A*68:02	6.62	740.16	Alkhumrahemorrhagicfevervirus,Deertickvirus,Donggangvirus,Kyasanurforestdiseasevirus,Lammivirus,Langatvirus,Powassanvirus,
DTITYKCPL	DTITYECPK	M	HLA-A*68:02	42.84	14907	Alfuyvirus,Japaneseencephalitisvirus,MurrayValleyencephalitisvirus,Usutuvirus,
DTITYKCPL	DTITYECPR	M	HLA-A*68:02	42.84	9070.42	Usutuvirus,
DTITYKCPR	DTITYECPA	M	HLA-A*33:01	15.42	15875.2	WestNilevirus,
DTITYKCPR	DTITYECPA	M	HLA-A*68:01	7.27	6039.07	WestNilevirus,
DTITYKCPR	DTITYECPK	M	HLA-A*33:01	15.42	617.42	Alfuyvirus,Japaneseencephalitisvirus,MurrayValleyencephalitisvirus,Usutuvirus,
DTITYKCPR	DTITYECPM	M	HLA-A*33:01	15.42	9494.48	WestNilevirus,
DTITYKCPR	DTITYECPM	M	HLA-A*68:01	7.27	2832.25	WestNilevirus,
DTITYKCPR	DTITYECPV	M	HLA-A*33:01	15.42	9151.26	Kunjinvirus,WestNilevirus,WestNilevirusstrainPTRoxo,
DTITYKCPR	DTITYECPV	M	HLA-A*68:01	7.27	4797.53	Kunjinvirus,WestNilevirus,WestNilevirusstrainPTRoxo,
DTITYNCPL	DTITYECPK	C	HLA-A*68:02	29.3	14907	Alfuyvirus,Japaneseencephalitisvirus,MurrayValleyencephalitisvirus,Usutuvirus,
DTITYNCPL	DTITYECPR	C	HLA-A*68:02	29.3	9070.42	Usutuvirus,
DTTPFGHQR	DTTPFGPQW	NS5	HLA-A*68:01	11.51	14660.7	St.Louisencephalitisvirus,
DTTPFGQQR	DTTPFGPQW	NS5	HLA-A*68:01	26.78	14660.7	St.Louisencephalitisvirus,
DTVTYRCPL	DTVTYLCPK	M	HLA-A*68:02	36.63	9842.91	Chaoyangvirus,
DVFHTMWHV	GVLHTMWHV	NS3	HLA-A*68:02	4.72	888.76	Alkhumrahemorrhagicfevervirus,Deertickvirus,Kyasanurforestdiseasevirus,Langatvirus,Loupingillvirus,Negishivirus,Powassanvirus,Spanishgoatencephalitisvirus,Tick-borneencephalitisvirus,Turkishsheepencephalitisvirus,
DVFYLPPEK	DVFYLPSEP	NS5	HLA-A*68:01	13.39	4229.23	Spondwenivirus,
DVIGERIER	KVIGKRIER	NS5	HLA-A*68:01	27.88	554.54	Zikavirus,
DVISRRAQR	DVISRRDQI	NS5	HLA-A*33:01	10.53	21723.2	Yellowfevervirus,
DVISRRAQR	DVISRRDQI	NS5	HLA-A*68:01	14.25	18390.9	Yellowfevervirus,
DVISSRDQR	DVISRRDQI	NS5	HLA-A*68:01	14.12	18390.9	Yellowfevervirus,
EAFPLSNAV	EAFPDSNAP	NS3	HLA-A*68:02	3.1	7222.79	Spondwenivirus,
EAFPLSNAV	EAFPQSNAP	NS3	HLA-A*68:02	3.1	6155.7	NewMapoonvirus,
EAFPQSNAA	EAFPDSNAP	NS3	HLA-A*68:02	11.23	7222.79	Spondwenivirus,
EAFPQSNAI	EAFPDSNAP	NS3	HLA-A*68:02	6.4	7222.79	Spondwenivirus,
EAFPQSNAL	EAFPDSNAP	NS3	HLA-A*68:02	9.59	7222.79	Spondwenivirus,
EAFPQSNAV	EAFPDSNAP	NS3	HLA-A*68:02	3.66	7222.79	Spondwenivirus,
EDMLAVWNR	ADMLEVWNR	NS5	HLA-A*33:01	32.73	1724.34	Alfuyvirus,
EDMLAVWNR	EDMLRVWNT	NS5	HLA-A*33:01	32.73	11352.4	Hankovirus,ParramattaRivervirus,
EDMLAVWNR	GDMLQVWNR	NS5	HLA-A*33:01	32.73	1577.17	Japaneseencephalitisvirus,
EDMLKVWNR	ADMLEVWNR	NS5	HLA-A*33:01	18.06	1724.34	Alfuyvirus,
EDMLKVWNR	EDMLRVWNT	NS5	HLA-A*33:01	18.06	11352.4	Hankovirus,ParramattaRivervirus,
EDMLKVWNR	GDMLQVWNR	NS5	HLA-A*33:01	18.06	1577.17	Japaneseencephalitisvirus,
EDMLSVWNR	ADMLEVWNR	NS5	HLA-A*33:01	22.43	1724.34	Alfuyvirus,
EDMLSVWNR	EDMLRVWNT	NS5	HLA-A*33:01	22.43	11352.4	Hankovirus,ParramattaRivervirus,
EDMLSVWNR	GDMLQVWNR	NS5	HLA-A*33:01	22.43	1577.17	Japaneseencephalitisvirus,
EDMLTVWNR	ADMLEVWNR	NS5	HLA-A*33:01	19.79	1724.34	Alfuyvirus,
EDMLTVWNR	EDMLRVWNT	NS5	HLA-A*33:01	19.79	11352.4	Hankovirus,ParramattaRivervirus,
EDMLTVWNR	GDMLQVWNR	NS5	HLA-A*33:01	19.79	1577.17	Japaneseencephalitisvirus,
EENIEVEIW	EDNIEVEIV	NS3	HLA-B*44:02	18.89	21582.2	Japaneseencephalitisvirus,
EENIEVEIW	EDNIEVEIV	NS3	HLA-B*44:03	32.11	28721.6	Japaneseencephalitisvirus,
EENIEVEIW	EENTEVEIV	NS3	HLA-B*44:02	18.89	4116	WestNilevirus,
EENIEVEIW	EENTEVEIV	NS3	HLA-B*44:03	32.11	2449.09	WestNilevirus,
EENIEVEIW	ENNMEVEIW	NS3	HLA-B*44:02	18.89	12463.5	NewMapoonvirus,
EENIEVEIW	ENNMEVEIW	NS3	HLA-B*44:03	32.11	14550	NewMapoonvirus,
EENMDVEIW	ENNMEVEIW	NS3	HLA-B*44:02	29.37	12463.5	NewMapoonvirus,
EENMDVEIW	ENNMEVEIW	NS3	HLA-B*44:03	35.32	14550	NewMapoonvirus,
EENMEVEIW	EENTEVEIV	NS3	HLA-B*44:02	26.66	4116	WestNilevirus,
EENMEVEIW	EENTEVEIV	NS3	HLA-B*44:03	35.44	2449.09	WestNilevirus,
EENVEVEIW	EDNVPVEIW	NS3	HLA-B*44:02	24.55	700.53	Aroavirus,
EENVEVEIW	EDNVPVEIW	NS3	HLA-B*44:03	29.64	2715.66	Aroavirus,
EENVEVEIW	EENTEVEIV	NS3	HLA-B*44:02	24.55	4116	WestNilevirus,
EENVEVEIW	EENTEVEIV	NS3	HLA-B*44:03	29.64	2449.09	WestNilevirus,
EENVEVEIW	ENNMEVEIW	NS3	HLA-B*44:02	24.55	12463.5	NewMapoonvirus,
EENVEVEIW	ENNMEVEIW	NS3	HLA-B*44:03	29.64	14550	NewMapoonvirus,
EFKDFAAGR	AFKEFAAGR	NS3	HLA-A*68:01	27.68	1265.51	Kedougouvirus,
EFKDFAAGR	SFKDFAAGK	NS3	HLA-A*33:01	6.26	680.95	NewMapoonvirus,WestNilevirus,
EFKEFAAGR	SFKEFAAGK	NS3	HLA-A*33:01	6.47	802.01	Cacipacorevirus,Ilheusvirus,Spondwenivirus,St.Louisencephalitisvirus,Zikavirus,
EFRLRGEQR	EFRLRGEEK	NS3	HLA-A*33:01	17.58	606.95	Cacipacorevirus,
EIKSCHWPK	EIKSCTWPI	NS1	HLA-A*33:01	11.59	1423.04	NewMapoonvirus,
EIKSCYWPK	EIKSCTWPI	NS1	HLA-A*33:01	12.87	1423.04	NewMapoonvirus,
EIVDLMCHA	AIVDLMCHT	NS3	HLA-A*68:02	19.21	4705.92	Tick-borneencephalitisvirus,
EKVETWAFR	IKVETWALR	M	HLA-A*33:01	47.81	944.94	Aroavirus,
ELKEFAAGR	AFKEFAAGR	NS3	HLA-A*68:01	32.12	1265.51	Kedougouvirus,
EPRKTFVEL	EERKNFVEL	NS3	HLA-B*07:02	27.53	17479	St.Louisencephalitisvirus,
EPRKTFVEL	EERKTFLEL	NS3	HLA-B*07:02	27.53	14281.9	Alfuyvirus,MurrayValleyencephalitisvirus,Usutuvirus,
ERFWDLVYR	RRFWDLVAR	NS5	HLA-A*33:01	42.29	3688.36	Ilomantsivirus,
ERFWDLVYR	RRFWDLVAR	NS5	HLA-A*68:01	46.15	5249.84	Ilomantsivirus,
ESALNDTWK	ESELNGTWK	NS1	HLA-A*68:01	41.81	1042.53	MurrayValleyencephalitisvirus,
ESALNDTWK	ESGLNDTWE	NS1	HLA-A*68:01	41.81	28535.2	WestNilevirus,
ESALNDTWK	ESGLNETWK	NS1	HLA-A*68:01	41.81	936.06	WestNilevirus,
ESALNDTWK	ESGLNGTWK	NS1	HLA-A*68:01	41.81	1554.44	MurrayValleyencephalitisvirus,
ESALNDTWK	ESRLNETWK	NS1	HLA-A*68:01	41.81	1185.32	WestNilevirus,
ESALNDTWK	ESRLNHTWK	NS1	HLA-A*68:01	41.81	798.13	WestNilevirus,
ESALNDTWK	ESRLNNTWK	NS1	HLA-A*68:01	41.81	714.37	WestNilevirus,
ESRTIRVLK	ASRTIRVLS	NS5	HLA-A*68:01	45.05	32217.6	Hankovirus,
ESRTIRVLK	EARTIRVLE	NS5	HLA-A*68:01	45.05	11031.9	Cacipacorevirus,
ESRTIRVLK	EHRTIRVLD	NS5	HLA-A*68:01	45.05	34105.8	WestNilevirus,
ESRTIRVLK	EHRTIRVLE	NS5	HLA-A*68:01	45.05	32184.2	WestNilevirus,WestNilevirusstrainPTRoxo,
ETACLAKSY	GTACLAKAY	NS5	HLA-A*26:01	11.29	2241.72	Apoivirus,Montanamyotisleukoencephalitisvirus,RioBravovirus,
ETACLGKAY	DTACLPKAY	NS5	HLA-A*26:01	13.9	753.15	Japaneseencephalitisvirus,
ETACLGKAY	GTACLAKAY	NS5	HLA-A*26:01	13.9	2241.72	Apoivirus,Montanamyotisleukoencephalitisvirus,RioBravovirus,
ETAECPNTS	ETAECPNSK	NS1	HLA-A*68:02	29.89	1480.13	MurrayValleyencephalitisvirus,
ETAECPNTS	ETEECPTTS	NS1	HLA-A*68:02	29.89	5586.17	WestNilevirus,
ETAWDFGSV	DDAWDFGSV	E	HLA-A*68:02	2.92	1503.28	Kokoberavirus,
ETAWDFGSV	DPAWDFGSV	E	HLA-A*68:02	2.92	783.51	Usutuvirus,
ETAWDFGSV	DTAWDFGSF	E	HLA-A*68:02	2.92	1063.95	WestNilevirus,
ETAWDFGSV	EHAWDFGSA	E	HLA-A*68:02	2.92	5743.8	Loupingillvirus,Negishivirus,Spanishgoatencephalitisvirus,Tick-borneencephalitisvirus,Turkishsheepencephalitisvirus,
ETAWDFGSV	EHAWDFGSI	E	HLA-A*68:02	2.92	2302.07	Chaoyangvirus,
ETAWDFGSV	EHAWDFGST	E	HLA-A*68:02	2.92	13341.9	Tick-borneencephalitisvirus,
ETKGVERLR	ESKGVERDR	NS5	HLA-A*33:01	21.37	534.91	HepatitisCvirus,
ETLGEKWKR	ETPGEKWKA	NS5	HLA-A*33:01	27.28	31451.2	Zikavirus,
ETLGEKWKR	ETPGEKWKA	NS5	HLA-A*68:01	31.28	25842.4	Zikavirus,
ETLGEKWKR	ETVGEKWKE	NS5	HLA-A*33:01	27.28	15422.5	Spondwenivirus,
ETLGEKWKR	ETVGEKWKE	NS5	HLA-A*68:01	31.28	9177.93	Spondwenivirus,
ETLGEKWKR	HTLGEKWKL	NS5	HLA-A*33:01	27.28	16267.5	RioBravovirus,
ETLGEKWKR	HTLGEKWKL	NS5	HLA-A*68:01	31.28	24541.7	RioBravovirus,
ETLGEKWKR	KTLGEVWKR	NS5	HLA-A*33:01	27.28	1613.35	Yellowfevervirus,
ETLGEKWKR	KTLGEVWKR	NS5	HLA-A*68:01	31.28	562.12	Yellowfevervirus,
ETLGEKWKR	PTLGEIWKR	NS5	HLA-A*68:01	31.28	1469.41	Modocvirus,
ETLGEKWKR	RTLGEQWKR	NS5	HLA-A*33:01	27.28	1947.87	Japaneseencephalitisvirus,
ETQHGTVLV	PTQHGTVTV	E	HLA-A*68:02	5.72	7061.6	Kedougouvirus,
EVEDYGFGV	LVEDHGFGV	NS1	HLA-A*68:02	28.89	1208.83	Zikavirus,
EVKSCHWPK	EVKSCTWPD	NS1	HLA-A*33:01	11.67	1134.22	Bagazavirus,
EVKSCHWPK	EVKSCTWPD	NS1	HLA-A*68:01	30.66	17235.2	Bagazavirus,
EVKSCHWPK	EVKSCTWPE	NS1	HLA-A*68:01	30.66	9238.01	DuckTembusuvirus,Ilheusvirus,Japaneseencephalitisvirus,Kunjinvirus,MurrayValleyencephalitisvirus,Ntayavirus,St.Louisencephalitisvirus,Tembusuvirus,WestNilevirus,WestNilevirusstrainPTRoxo,
EVKSCYWPK	EVKSCTWPD	NS1	HLA-A*33:01	12.82	1134.22	Bagazavirus,
EVKSCYWPK	EVKSCTWPD	NS1	HLA-A*68:01	35.09	17235.2	Bagazavirus,
EVKSCYWPK	EVKSCTWPE	NS1	HLA-A*68:01	35.09	9238.01	DuckTembusuvirus,Ilheusvirus,Japaneseencephalitisvirus,Kunjinvirus,MurrayValleyencephalitisvirus,Ntayavirus,St.Louisencephalitisvirus,Tembusuvirus,WestNilevirus,WestNilevirusstrainPTRoxo,
EVKTCTWPK	EIKTCTWPE	NS1	HLA-A*68:01	31.73	15722.7	Alfuyvirus,
EVKTCTWPK	EVKACTWPE	NS1	HLA-A*68:01	31.73	9898.98	WestNilevirus,
EVKTCTWPK	EVKPCTWPE	NS1	HLA-A*33:01	27.87	534.36	Japaneseencephalitisvirus,
EVKTCTWPK	EVKPCTWPE	NS1	HLA-A*68:01	31.73	9823.76	Japaneseencephalitisvirus,
EVKTCTWPK	EVKSCTWPD	NS1	HLA-A*33:01	27.87	1134.22	Bagazavirus,
EVKTCTWPK	EVKSCTWPD	NS1	HLA-A*68:01	31.73	17235.2	Bagazavirus,
EVKTCTWPK	EVKSCTWPE	NS1	HLA-A*68:01	31.73	9238.01	DuckTembusuvirus,Ilheusvirus,Japaneseencephalitisvirus,Kunjinvirus,MurrayValleyencephalitisvirus,Ntayavirus,St.Louisencephalitisvirus,Tembusuvirus,WestNilevirus,WestNilevirusstrainPTRoxo,
EWLWKTLGR	SWLWKELGR	NS5	HLA-A*33:01	43.76	646.51	Zikavirus,
EYRLRGEAR	EYRLRGEEK	NS3	HLA-A*33:01	10.62	619.4	Japaneseencephalitisvirus,
FAAGLFLRK	FLAGLFLRM	NS2A	HLA-A*68:01	24.14	15949.1	St.Louisencephalitisvirus,
FAGKTVWFV	FDGRTVWFV	NS3	HLA-A*02:01	36.18	2215.2	Kokoberavirus,
FAGKTVWFV	FDGRTVWFV	NS3	HLA-A*02:06	13.34	547.41	Kokoberavirus,
FAGKTVWFV	HFGKTVWFV	NS3	HLA-A*02:01	36.18	3498.21	Zikavirus,
FAGKTVWFV	HFGKTVWFV	NS3	HLA-A*02:06	13.34	2919.08	Zikavirus,
FAGKTVWFV	HSGKTVWFV	NS3	HLA-A*02:01	36.18	2324.01	Zikavirus,
FAGKTVWFV	HSGKTVWFV	NS3	HLA-A*02:06	13.34	543.3	Zikavirus,
FAGKTVWFV	YGGKTVWFV	NS3	HLA-A*02:01	36.18	1037.13	Aroavirus,NewMapoonvirus,
FAGKTVWFV	YPGKTVWFV	NS3	HLA-A*02:01	36.18	2664.32	Kedougouvirus,MurrayValleyencephalitisvirus,Spondwenivirus,
FAGKTVWFV	YPGKTVWFV	NS3	HLA-A*02:06	13.34	1833.91	Kedougouvirus,MurrayValleyencephalitisvirus,Spondwenivirus,
FAGRTVWFV	CAGKTVWFV	NS3	HLA-A*02:01	43.71	1536.56	MurrayValleyencephalitisvirus,
FAGRTVWFV	FEGKTVWFV	NS3	HLA-A*02:01	43.71	1315.08	Apoivirus,
FAGRTVWFV	FEGRTAWFV	NS3	HLA-A*02:01	43.71	3440.55	Deertickvirus,Montanamyotisleukoencephalitisvirus,Powassanvirus,RioBravovirus,
FAGRTVWFV	FGGKTVWFV	NS3	HLA-A*02:01	43.71	819.19	Cacipacorevirus,
FALLAGFMA	TALLAGGMA	M	HLA-A*02:06	42.86	8349.43	Rodentpegivirus,
FCVKVLNPY	FCVKVLCPH	NS5	HLA-B*35:01	22.15	1553.55	WestNilevirus,
FHSMWHVTR	FHTMWHVTK	NS3	HLA-A*33:01	20.61	566.67	Spondwenivirus,Zikavirus,
FHSMWHVTR	FHTMWHVTN	NS3	HLA-A*33:01	20.61	11469.1	Bagazavirus,DuckTembusuvirus,Ntayavirus,Tembusuvirus,
FHSMWHVTR	FHTMWHVTQ	NS3	HLA-A*33:01	20.61	7692.24	Ilheusvirus,
FHTMWHVTR	FHTLWHVTS	NS3	HLA-A*33:01	20.85	14897.8	QuangBinhvirus,
FHTMWHVTR	FHTMWHATE	NS3	HLA-A*33:01	20.85	4383.2	St.Louisencephalitisvirus,
FLDLPLPWL	FNDLALPWL	E	HLA-A*02:01	8.45	5534.43	Japaneseencephalitisvirus,
FLDLPLPWL	FNDLALPWL	E	HLA-A*02:06	22.3	915.78	Japaneseencephalitisvirus,
FLDLPLPWL	LLDLPLPWR	E	HLA-A*02:01	8.45	11668.1	Montanamyotisleukoencephalitisvirus,
FLDLPLPWL	LLDLPLPWR	E	HLA-A*02:06	22.3	5759.55	Montanamyotisleukoencephalitisvirus,
FLDLPLPWT	FHDLALPWT	E	HLA-A*02:01	47.18	18318.4	Japaneseencephalitisvirus,
FLDLPLPWT	FHDLDLPWT	E	HLA-A*02:01	47.18	20040.7	Ilheusvirus,
FLDLPLPWT	FHDLNLPWT	E	HLA-A*02:01	47.18	19452.5	Bagazavirus,DuckTembusuvirus,Ntayavirus,St.Louisencephalitisvirus,Tembusuvirus,
FLDLPLPWT	FHDLSLPWT	E	HLA-A*02:01	47.18	18816.6	Japaneseencephalitisvirus,
FLDLPLPWT	FNDLALPWT	E	HLA-A*02:01	47.18	16121.9	Alfuyvirus,Usutuvirus,
FLDLPLPWT	FNDLLLPWT	E	HLA-A*02:01	47.18	12925.8	MurrayValleyencephalitisvirus,
FLDLPLPWT	FNDLSLPWT	E	HLA-A*02:01	47.18	16656.1	Cacipacorevirus,
FLDLPLPWT	LLDLPLPWR	E	HLA-A*02:01	47.18	11668.1	Montanamyotisleukoencephalitisvirus,
FLGKTVWFV	CAGKTVWFV	NS3	HLA-A*02:01	3.3	1536.56	MurrayValleyencephalitisvirus,
FLGKTVWFV	CAGKTVWFV	NS3	HLA-A*02:03	4.18	1846.29	MurrayValleyencephalitisvirus,
FLGKTVWFV	FDGRTVWFV	NS3	HLA-A*02:01	3.3	2215.2	Kokoberavirus,
FLGKTVWFV	FDGRTVWFV	NS3	HLA-A*02:03	4.18	4278.47	Kokoberavirus,
FLGKTVWFV	FDGRTVWFV	NS3	HLA-A*02:06	8.78	547.41	Kokoberavirus,
FLGKTVWFV	HFGKTVWFV	NS3	HLA-A*02:01	3.3	3498.21	Zikavirus,
FLGKTVWFV	HFGKTVWFV	NS3	HLA-A*02:03	4.18	5803.96	Zikavirus,
FLGKTVWFV	HFGKTVWFV	NS3	HLA-A*02:06	8.78	2919.08	Zikavirus,
FLGKTVWFV	HSGKTVWFV	NS3	HLA-A*02:01	3.3	2324.01	Zikavirus,
FLGKTVWFV	HSGKTVWFV	NS3	HLA-A*02:03	4.18	3115.41	Zikavirus,
FLGKTVWFV	HSGKTVWFV	NS3	HLA-A*02:06	8.78	543.3	Zikavirus,
FLGKTVWFV	HTGKTVWFV	NS3	HLA-A*02:03	4.18	764.86	WestNilevirus,
FLGKTVWFV	YGGKTVWFV	NS3	HLA-A*02:01	3.3	1037.13	Aroavirus,NewMapoonvirus,
FLGKTVWFV	YGGKTVWFV	NS3	HLA-A*02:03	4.18	3479.3	Aroavirus,NewMapoonvirus,
FLGKTVWFV	YPGKTVWFV	NS3	HLA-A*02:01	3.3	2664.32	Kedougouvirus,MurrayValleyencephalitisvirus,Spondwenivirus,
FLGKTVWFV	YPGKTVWFV	NS3	HLA-A*02:03	4.18	9585.01	Kedougouvirus,MurrayValleyencephalitisvirus,Spondwenivirus,
FLGKTVWFV	YPGKTVWFV	NS3	HLA-A*02:06	8.78	1833.91	Kedougouvirus,MurrayValleyencephalitisvirus,Spondwenivirus,
FLIDGPDTS	FVIDGPETS	NS1	HLA-A*02:03	31.68	537.82	Alfuyvirus,
FLIDGPETA	FVIDGPETE	NS1	HLA-A*02:01	7.74	19414.7	WestNilevirus,
FLIDGPETA	FVIDGPETE	NS1	HLA-A*02:03	3.62	7174.81	WestNilevirus,
FLIDGPETA	FVIDGPETE	NS1	HLA-A*02:06	14.87	1009.97	WestNilevirus,
FLIDGPETA	FVIDGPETK	NS1	HLA-A*02:01	7.74	17732.9	Japaneseencephalitisvirus,Kunjinvirus,WestNilevirus,
FLIDGPETA	FVIDGPETK	NS1	HLA-A*02:03	3.62	12105.5	Japaneseencephalitisvirus,Kunjinvirus,WestNilevirus,
FLIDGPETA	FVIDGPETK	NS1	HLA-A*02:06	14.87	7341.68	Japaneseencephalitisvirus,Kunjinvirus,WestNilevirus,
FLIDGPETA	FVIDGPETR	NS1	HLA-A*02:01	7.74	16510	St.Louisencephalitisvirus,
FLIDGPETA	FVIDGPETR	NS1	HLA-A*02:03	3.62	8624.43	St.Louisencephalitisvirus,
FLIDGPETA	FVIDGPETR	NS1	HLA-A*02:06	14.87	3494.01	St.Louisencephalitisvirus,
FLIDGPETA	FVIDGPETS	NS1	HLA-A*02:01	7.74	3597.55	Alfuyvirus,
FLIDGPETA	FVIDGPETS	NS1	HLA-A*02:03	3.62	537.82	Alfuyvirus,
FLIDGPETT	FVIDGPETE	NS1	HLA-A*02:01	22.73	19414.7	WestNilevirus,
FLIDGPETT	FVIDGPETE	NS1	HLA-A*02:03	8.7	7174.81	WestNilevirus,
FLIDGPETT	FVIDGPETK	NS1	HLA-A*02:01	22.73	17732.9	Japaneseencephalitisvirus,Kunjinvirus,WestNilevirus,
FLIDGPETT	FVIDGPETK	NS1	HLA-A*02:03	8.7	12105.5	Japaneseencephalitisvirus,Kunjinvirus,WestNilevirus,
FLIDGPETT	FVIDGPETR	NS1	HLA-A*02:01	22.73	16510	St.Louisencephalitisvirus,
FLIDGPETT	FVIDGPETR	NS1	HLA-A*02:03	8.7	8624.43	St.Louisencephalitisvirus,
FLIDGPETT	FVIDGPETS	NS1	HLA-A*02:01	22.73	3597.55	Alfuyvirus,
FLIDGPETT	FVIDGPETS	NS1	HLA-A*02:03	8.7	537.82	Alfuyvirus,
FLIDGPETV	FVIDGPETE	NS1	HLA-A*02:01	3.33	19414.7	WestNilevirus,
FLIDGPETV	FVIDGPETE	NS1	HLA-A*02:03	2.12	7174.81	WestNilevirus,
FLIDGPETV	FVIDGPETE	NS1	HLA-A*02:06	4.69	1009.97	WestNilevirus,
FLIDGPETV	FVIDGPETK	NS1	HLA-A*02:01	3.33	17732.9	Japaneseencephalitisvirus,Kunjinvirus,WestNilevirus,
FLIDGPETV	FVIDGPETK	NS1	HLA-A*02:03	2.12	12105.5	Japaneseencephalitisvirus,Kunjinvirus,WestNilevirus,
FLIDGPETV	FVIDGPETK	NS1	HLA-A*02:06	4.69	7341.68	Japaneseencephalitisvirus,Kunjinvirus,WestNilevirus,
FLIDGPETV	FVIDGPETR	NS1	HLA-A*02:01	3.33	16510	St.Louisencephalitisvirus,
FLIDGPETV	FVIDGPETR	NS1	HLA-A*02:03	2.12	8624.43	St.Louisencephalitisvirus,
FLIDGPETV	FVIDGPETR	NS1	HLA-A*02:06	4.69	3494.01	St.Louisencephalitisvirus,
FLIDGPETV	FVIDGPETS	NS1	HLA-A*02:01	3.33	3597.55	Alfuyvirus,
FLIDGPETV	FVIDGPETS	NS1	HLA-A*02:03	2.12	537.82	Alfuyvirus,
FLLITHYAI	VLLSTHYAI	NS4B	HLA-B*08:01	22.86	927.52	Kokoberavirus,
FLNEDHWFS	FLNADHWVS	NS5	HLA-A*02:01	35.7	656.32	Aedesflavivirus,Cellfusingagentvirus,KamitiRivervirus,
FLNEDHWFS	FLNADHWVS	NS5	HLA-A*02:06	29.33	632.71	Aedesflavivirus,Cellfusingagentvirus,KamitiRivervirus,
FLNEDHWFS	FLNEDHWLE	NS5	HLA-A*02:01	35.7	2110.57	Donggangvirus,WestNilevirus,
FLNEDHWFS	FLNEDHWLE	NS5	HLA-A*02:03	44.28	1590.35	Donggangvirus,WestNilevirus,
FLNEDHWFS	FLNEDHWLG	NS5	HLA-A*02:06	29.33	567.86	Kunjinvirus,NewMapoonvirus,Usutuvirus,WestNilevirus,WestNilevirusstrainPTRoxo,
FLNEDHWFS	FLNEDHWMG	NS5	HLA-A*02:06	29.33	783.93	Zikavirus,
FLNEDHWFS	FLNEDHWMN	NS5	HLA-A*02:01	35.7	3934.08	St.Louisencephalitisvirus,
FLNEDHWFS	FLNEDHWMN	NS5	HLA-A*02:03	44.28	2320.22	St.Louisencephalitisvirus,
FLNEDHWFS	FLNEDHWMN	NS5	HLA-A*02:06	29.33	1033.9	St.Louisencephalitisvirus,
FLNEDHWFS	FLNKDHWAS	NS5	HLA-A*02:01	35.7	791.22	Loupingillvirus,
FLNEDHWFS	FLNLDHWLS	NS5	HLA-A*02:01	35.7	658.41	Japaneseencephalitisvirus,
FLNEDHWFS	FLNLDHWLS	NS5	HLA-A*02:06	29.33	671.16	Japaneseencephalitisvirus,
FLNEDHWFS	SLNEDHWLS	NS5	HLA-A*02:01	35.7	1238.79	Japaneseencephalitisvirus,
FLNEDHWFS	SLNEDHWLS	NS5	HLA-A*02:03	44.28	761.36	Japaneseencephalitisvirus,
FLNEDHWFS	SLNEDHWLS	NS5	HLA-A*02:06	29.33	1082.1	Japaneseencephalitisvirus,
FLVDGPETA	FVVDGPETE	NS1	HLA-A*02:01	15.15	24833.9	Japaneseencephalitisvirus,WestNilevirus,
FLVDGPETA	FVVDGPETE	NS1	HLA-A*02:03	5.1	10847	Japaneseencephalitisvirus,WestNilevirus,
FLVDGPETA	FVVDGPETE	NS1	HLA-A*02:06	21.57	1768.99	Japaneseencephalitisvirus,WestNilevirus,
FLVDGPETA	FVVDGPETK	NS1	HLA-A*02:01	15.15	22924.6	Japaneseencephalitisvirus,Kunjinvirus,St.Louisencephalitisvirus,Usutuvirus,WestNilevirus,WestNilevirusstrainPTRoxo,
FLVDGPETA	FVVDGPETK	NS1	HLA-A*02:03	5.1	16488.5	Japaneseencephalitisvirus,Kunjinvirus,St.Louisencephalitisvirus,Usutuvirus,WestNilevirus,WestNilevirusstrainPTRoxo,
FLVDGPETA	FVVDGPETK	NS1	HLA-A*02:06	21.57	10454.5	Japaneseencephalitisvirus,Kunjinvirus,St.Louisencephalitisvirus,Usutuvirus,WestNilevirus,WestNilevirusstrainPTRoxo,
FLVDGPETA	FVVDGPETN	NS1	HLA-A*02:01	15.15	25315.2	WestNilevirus,
FLVDGPETA	FVVDGPETN	NS1	HLA-A*02:03	5.1	11757.9	WestNilevirus,
FLVDGPETA	FVVDGPETN	NS1	HLA-A*02:06	21.57	4237.61	WestNilevirus,
FLVDGPETA	FVVDGPETR	NS1	HLA-A*02:01	15.15	21923	WestNilevirus,
FLVDGPETA	FVVDGPETR	NS1	HLA-A*02:03	5.1	12460.2	WestNilevirus,
FLVDGPETA	FVVDGPETR	NS1	HLA-A*02:06	21.57	5476.29	WestNilevirus,
FLVLGFFLR	FGVLGFFLL	NS2A	HLA-A*33:01	28.59	5264.57	St.Louisencephalitisvirus,
FLVLGFFLR	FGVLGFFLL	NS2A	HLA-A*68:01	19.24	24813.8	St.Louisencephalitisvirus,
FMTATPPGA	AMTATPAGA	NS3	HLA-A*02:01	36.33	796.04	Borderdiseasevirus,
FMTATPPGA	FATATPPGT	NS3	HLA-A*02:01	36.33	10920.6	Rodentpegivirus,
FMTATPPGA	FATATPPGT	NS3	HLA-A*02:03	12.59	6275.68	Rodentpegivirus,
FMTATPPGA	FGTATPPGY	NS3	HLA-A*02:01	36.33	33876.7	Theiler'sdisease-associatedvirus,
FMTATPPGA	FGTATPPGY	NS3	HLA-A*02:03	12.59	33808.6	Theiler'sdisease-associatedvirus,
FMTATPPGA	LATATPPGA	NS3	HLA-A*02:01	36.33	14495.5	Bathepacivirus,Rodenthepacivirus,
FMTATPPGA	LATATPPGA	NS3	HLA-A*02:03	12.59	6210.83	Bathepacivirus,Rodenthepacivirus,
FMTATPPGA	LMTATPPGK	NS3	HLA-A*02:01	36.33	23145.4	Deertickvirus,Langatvirus,Loupingillvirus,Negishivirus,Powassanvirus,Spanishgoatencephalitisvirus,Tick-borneencephalitisvirus,Turkishsheepencephalitisvirus,
FMTATPPGA	LMTATPPGK	NS3	HLA-A*02:03	12.59	18134.6	Deertickvirus,Langatvirus,Loupingillvirus,Negishivirus,Powassanvirus,Spanishgoatencephalitisvirus,Tick-borneencephalitisvirus,Turkishsheepencephalitisvirus,
FMTATPPGA	LMTATPPGQ	NS3	HLA-A*02:01	36.33	20121.9	Alkhumrahemorrhagicfevervirus,
FMTATPPGA	LMTATPPGQ	NS3	HLA-A*02:03	12.59	13870.1	Alkhumrahemorrhagicfevervirus,
FMTATPPGA	LMTATPPGR	NS3	HLA-A*02:01	36.33	20770.9	Alkhumrahemorrhagicfevervirus,Kyasanurforestdiseasevirus,
FMTATPPGA	LMTATPPGR	NS3	HLA-A*02:03	12.59	14116.2	Alkhumrahemorrhagicfevervirus,Kyasanurforestdiseasevirus,
FMTATPPGA	LMTATPPGT	NS3	HLA-A*02:01	36.33	1801.81	Apoivirus,Japaneseencephalitisvirus,Yellowfevervirus,
FMTATPPGA	YATATPPGA	NS3	HLA-A*02:01	36.33	4065.07	GBvirusCvarianttroglodytes,Simianpegivirus,
FMTATPPGA	YATATPPGA	NS3	HLA-A*02:03	12.59	2363.57	GBvirusCvarianttroglodytes,Simianpegivirus,
FPGKTVWFV	CAGKTVWFV	NS3	HLA-B*53:01	44.2	1883.2	MurrayValleyencephalitisvirus,
FPGKTVWFV	FDGRTVWFV	NS3	HLA-B*53:01	44.2	22492.9	Kokoberavirus,
FPGKTVWFV	FSGKTIWFV	NS3	HLA-B*53:01	44.2	6821.36	Ilomantsivirus,
FPGKTVWFV	FTGRTVWFV	NS3	HLA-B*53:01	44.2	13304.2	St.Louisencephalitisvirus,
FPGKTVWFV	HFGKTVWFV	NS3	HLA-B*53:01	44.2	27304	Zikavirus,
FPGKTVWFV	HSGKTVWFV	NS3	HLA-B*53:01	44.2	17094.7	Zikavirus,
FPGKTVWFV	HTGKTVWFV	NS3	HLA-B*53:01	44.2	20358.4	WestNilevirus,
FPGKTVWFV	YAGKTVWFV	NS3	HLA-B*53:01	44.2	1586.83	Alfuyvirus,Japaneseencephalitisvirus,MurrayValleyencephalitisvirus,WestNilevirus,
FPGKTVWFV	YGGKTVWFV	NS3	HLA-B*53:01	44.2	15015.3	Aroavirus,NewMapoonvirus,
FPGKTVWFV	YIGKTVWFV	NS3	HLA-B*53:01	44.2	9308.14	Kunjinvirus,WestNilevirus,WestNilevirusstrainPTRoxo,
FPGKTVWFV	YSGKTVWFV	NS3	HLA-B*53:01	44.2	10551.3	Japaneseencephalitisvirus,Zikavirus,
FPGKTVWFV	YTGKTVWFV	NS3	HLA-B*53:01	44.2	13638.1	Bagazavirus,Chaoyangvirus,Ilheusvirus,Ntayavirus,Usutuvirus,WestNilevirus,
FPGKTVWFV	YVGKTVWFV	NS3	HLA-B*53:01	44.2	6272.08	Japaneseencephalitisvirus,Lammivirus,MurrayValleyencephalitisvirus,WestNilevirus,
FPGTSGSPI	AAGTSGSPI	NS3	HLA-B*07:02	18.29	1500.32	NewMapoonvirus,
FPGTSGSPI	AKGTSGSPI	NS3	HLA-B*07:02	18.29	12902.9	Langatvirus,Loupingillvirus,Negishivirus,Tick-borneencephalitisvirus,Turkishsheepencephalitisvirus,
FPGTSGSPI	ARGTSGSPI	NS3	HLA-B*07:02	18.29	16772.6	Spanishgoatencephalitisvirus,
FPGTSGSPI	FEGSSGSPI	NS3	HLA-B*07:02	18.29	14990.6	PegivirusB,
FPGTSGSPI	FKGASGSPI	NS3	HLA-B*07:02	18.29	9992.6	Theiler'sdisease-associatedvirus,
FPGTSGSPI	FRGSSGSPI	NS3	HLA-B*07:02	18.29	15328.8	PegivirusA,Simianpegivirus,
FPGTSGSPI	GRGTSGSPI	NS3	HLA-B*07:02	18.29	23059.4	Hankovirus,
FPGTSGSPI	MAGTSGSPI	NS3	HLA-B*07:02	18.29	1867.77	Kokoberavirus,
FPGTSGSPI	PAGTSGSPI	NS3	HLA-B*07:02	18.29	18671.2	Kedougouvirus,Zikavirus,
FPGTSGSPI	PEGTSGSPI	NS3	HLA-B*07:02	18.29	30439.2	Usutuvirus,
FPGTSGSPI	PIGTSGSPI	NS3	HLA-B*07:02	18.29	20632.5	MurrayValleyencephalitisvirus,
FPGTSGSPI	PKGTSGSPI	NS3	HLA-B*07:02	18.29	28252.2	Ilheusvirus,St.Louisencephalitisvirus,
FPGTSGSPI	PPGTSGSPV	NS3	HLA-B*07:02	18.29	808.66	Donggangvirus,
FPGTSGSPI	PRGTSGSPI	NS3	HLA-B*07:02	18.29	29096.7	Deertickvirus,Japaneseencephalitisvirus,Powassanvirus,
FPGTSGSPI	PSGTSGSPI	NS3	HLA-B*07:02	18.29	26567.9	Chaoyangvirus,Japaneseencephalitisvirus,Lammivirus,Usutuvirus,Yellowfevervirus,
FPGTSGSPI	PTGTSGSPI	NS3	HLA-B*07:02	18.29	22419	Bagazavirus,Cacipacorevirus,DuckTembusuvirus,Kunjinvirus,MurrayValleyencephalitisvirus,Ntayavirus,Tembusuvirus,WestNilevirus,WestNilevirusstrainPTRoxo,
FPGTSGSPI	PVGTSGSPI	NS3	HLA-B*07:02	18.29	17286.6	Alfuyvirus,MurrayValleyencephalitisvirus,
FPGTSGSPI	SKGTSGSPI	NS3	HLA-B*07:02	18.29	13031.1	Alkhumrahemorrhagicfevervirus,Kyasanurforestdiseasevirus,
FPGTSGSPI	STGTSGSPI	NS3	HLA-B*07:02	18.29	4058.95	WestNilevirus,
FPGTSGSPI	VKGTSGSPI	NS3	HLA-B*07:02	18.29	16508.4	Tick-borneencephalitisvirus,
FPQSNAPII	FPASNAPIT	NS3	HLA-B*51:01	39.65	2150.77	Aroavirus,
FPQSNAPII	FPDSNAPIH	NS3	HLA-B*51:01	39.65	6255.14	Japaneseencephalitisvirus,
FPQSNAPII	FPDSNAPIT	NS3	HLA-B*51:01	39.65	4942.59	Spondwenivirus,
FPQSNAPII	FPDSNAPIT	NS3	HLA-B*53:01	14.6	793.1	Spondwenivirus,
FPQSNAPII	FPESNAPIA	NS3	HLA-B*51:01	39.65	4365.45	WestNilevirus,
FPQSNAPII	FPESNAPIA	NS3	HLA-B*53:01	14.6	746.86	WestNilevirus,
FPQSNAPII	FPESNAPIS	NS3	HLA-B*51:01	39.65	7762.64	Kunjinvirus,WestNilevirus,
FPQSNAPII	FPESNAPIS	NS3	HLA-B*53:01	14.6	795.83	Kunjinvirus,WestNilevirus,
FPQSNAPII	FPESNAPIT	NS3	HLA-B*51:01	39.65	6504.5	WestNilevirus,
FPQSNAPII	FPESNAPIT	NS3	HLA-B*53:01	14.6	851.27	WestNilevirus,
FPQSNAPII	FPNSNAPIN	NS3	HLA-B*51:01	39.65	2756.16	Cacipacorevirus,
FPQSNAPII	WPQSNAPIN	NS3	HLA-B*51:01	39.65	7338.59	Apoivirus,
FPQSNAPII	WPQSNAPIN	NS3	HLA-B*53:01	14.6	2097.11	Apoivirus,
FPQSNAPIL	FPDSNAPIT	NS3	HLA-B*53:01	29.8	793.1	Spondwenivirus,
FPQSNAPIL	FPESNAPIA	NS3	HLA-B*53:01	29.8	746.86	WestNilevirus,
FPQSNAPIL	FPESNAPIS	NS3	HLA-B*53:01	29.8	795.83	Kunjinvirus,WestNilevirus,
FPQSNAPIL	FPESNAPIT	NS3	HLA-B*53:01	29.8	851.27	WestNilevirus,
FPQSNAPIL	WPQSNAPIN	NS3	HLA-B*53:01	29.8	2097.11	Apoivirus,
FPQSNAPIM	FPDSNAPIT	NS3	HLA-B*53:01	21.17	793.1	Spondwenivirus,
FPQSNAPIM	FPESNAPIA	NS3	HLA-B*53:01	21.17	746.86	WestNilevirus,
FPQSNAPIM	FPESNAPIS	NS3	HLA-B*53:01	21.17	795.83	Kunjinvirus,WestNilevirus,
FPQSNAPIM	FPESNAPIT	NS3	HLA-B*53:01	21.17	851.27	WestNilevirus,
FPQSNAPIM	WPQSNAPIN	NS3	HLA-B*53:01	21.17	2097.11	Apoivirus,
FPRRALRLA	FHRRDLRLA	NS5	HLA-B*07:02	29.81	21004.8	Denguevirus,Kedougouvirus,
FPSVGKLVH	FISVGKAVH	E	HLA-B*35:01	35.96	2175.27	WestNilevirus,
FPSVGKLVH	FNSVGKAVH	E	HLA-B*35:01	35.96	9563.15	Usutuvirus,
FPSVGKLVH	FNSVGKFVH	E	HLA-B*35:01	35.96	7869.36	Spondwenivirus,
FPSVGKLVH	FRSVGKAVH	E	HLA-B*35:01	35.96	17424.2	Ilomantsivirus,
FPSVGKLVH	FTSVGKAVH	E	HLA-B*35:01	35.96	3620.24	Kunjinvirus,WestNilevirus,WestNilevirusstrainPTRoxo,
FPVSIPVTA	FPPSIPVWA	NS2B	HLA-B*35:01	11.82	835.77	HepatitisCvirus,
FPVSLPITA	FPPSLPIWA	NS2B	HLA-B*35:01	9.02	572.25	HepatitisCvirus,
FQDGVFHTM	MFDGVFHTM	NS3	HLA-A*02:06	5.62	1094.95	Bagazavirus,
FQDGVFHTM	MWDGVFHTM	NS3	HLA-A*02:06	5.62	773.9	Ilheusvirus,
FQDGVFHTM	VKDGVFHTM	NS3	HLA-A*02:06	5.62	3432.22	Wesselsbronvirus,
FQEGVFHTM	LKEGVFHTM	NS3	HLA-A*02:06	15.11	5348.92	Modocvirus,
FQEGVFHTM	MHEGVFHTM	NS3	HLA-A*02:06	15.11	8419.29	Aroavirus,DuckTembusuvirus,Spondwenivirus,St.Louisencephalitisvirus,Tembusuvirus,
FQEGVFHTM	MYEGVFHTM	NS3	HLA-A*02:06	15.11	3483.86	Ntayavirus,
FQIYKKSGI	FYSYKKSGI	NS5	HLA-A*02:03	39.34	11963.6	Zikavirus,
FQIYKKSGI	FYSYKKSGI	NS5	HLA-A*02:06	33.82	18046.5	Zikavirus,
FQIYKRSGI	FQRYKRDGI	NS5	HLA-A*02:03	23.58	946.71	Lammivirus,
FQIYKRSGI	FQRYKRDGI	NS5	HLA-A*02:06	24.49	1137.62	Lammivirus,
FQIYKRSGI	FYAYKRSGI	NS5	HLA-A*02:03	23.58	7045.57	Spondwenivirus,
FQIYKRSGI	FYAYKRSGI	NS5	HLA-A*02:06	24.49	10145.5	Spondwenivirus,
FQPESPPKL	FHPESPPVL	NS1	HLA-A*02:06	44.63	16400.4	Alkhumrahemorrhagicfevervirus,
FSGKTVWFV	FDGRTVWFV	NS3	HLA-A*02:06	23.22	547.41	Kokoberavirus,
FSGKTVWFV	HFGKTVWFV	NS3	HLA-A*02:06	23.22	2919.08	Zikavirus,
FSGKTVWFV	YPGKTVWFV	NS3	HLA-A*02:06	23.22	1833.91	Kedougouvirus,MurrayValleyencephalitisvirus,Spondwenivirus,
FSIAARGYI	AGIAARGYI	NS3	HLA-A*68:02	6.55	5734.18	Japaneseencephalitisvirus,
FSIAARGYI	ASIAARGII	NS3	HLA-A*68:02	6.55	2948.15	Chaoyangvirus,Donggangvirus,Ilomantsivirus,Lammivirus,
FSLGVLGLA	VSLGRLGLA	NS2A	HLA-A*02:06	32.46	1505.48	Rodentpegivirus,
FSYCEGTTV	FDYCPGTTV	NS1	HLA-A*02:03	34.21	767.82	Alfuyvirus,DuckTembusuvirus,Japaneseencephalitisvirus,Kunjinvirus,MurrayValleyencephalitisvirus,Ntayavirus,St.Louisencephalitisvirus,Tembusuvirus,Usutuvirus,WestNilevirus,WestNilevirusstrainPTRoxo,
FSYCEGTTV	FDYCPGTTV	NS1	HLA-A*02:06	31.81	641.36	Alfuyvirus,DuckTembusuvirus,Japaneseencephalitisvirus,Kunjinvirus,MurrayValleyencephalitisvirus,Ntayavirus,St.Louisencephalitisvirus,Tembusuvirus,Usutuvirus,WestNilevirus,WestNilevirusstrainPTRoxo,
FSYCEGTTV	FNYCPGTTV	NS1	HLA-A*02:03	34.21	615.75	WestNilevirus,
FSYCEGTTV	FNYCPGTTV	NS1	HLA-A*02:06	31.81	784.82	WestNilevirus,
FSYCEGTTV	RGYCEGTTV	NS1	HLA-A*02:03	34.21	2507.14	Modocvirus,
FSYCEGTTV	RGYCEGTTV	NS1	HLA-A*02:06	31.81	3523.36	Modocvirus,
FTAALLLLV	FVAALLLLE	NS4B	HLA-A*02:01	11.37	6537.03	GBvirusCvarianttroglodytes,
FTAALLLLV	FVAALLLLE	NS4B	HLA-A*02:03	6.77	2794.17	GBvirusCvarianttroglodytes,
FTAALLLLV	FVAALLLLE	NS4B	HLA-A*68:02	3.13	3122.7	GBvirusCvarianttroglodytes,
FTDPASIAA	FLDPASVAA	NS3	HLA-A*01:01	27.01	1316.3	Kokoberavirus,
FTDPASIAA	FLDPRSIAA	NS3	HLA-A*01:01	27.01	573.56	Hankovirus,ParramattaRivervirus,
FTDPFSIAA	FIDPASIAA	NS3	HLA-A*01:01	8.62	1715.89	St.Louisencephalitisvirus,
FTDPFSIAA	FLDPASIAA	NS3	HLA-A*01:01	8.62	842.25	Yellowfevervirus,
FTDPFSIAA	FLDPRSIAA	NS3	HLA-A*01:01	8.62	573.56	Hankovirus,ParramattaRivervirus,
FTDPSSIAA	FIDPASIAA	NS3	HLA-A*01:01	14.96	1715.89	St.Louisencephalitisvirus,
FTDPSSIAA	FLDPASIAA	NS3	HLA-A*01:01	14.96	842.25	Yellowfevervirus,
FTDPSSIAA	FLDPRSIAA	NS3	HLA-A*01:01	14.96	573.56	Hankovirus,ParramattaRivervirus,
FTDPSSVAA	FLDPASVAA	NS3	HLA-A*01:01	20.9	1316.3	Kokoberavirus,
FTDPYSIAA	FIDPASIAA	NS3	HLA-A*01:01	8.49	1715.89	St.Louisencephalitisvirus,
FTDPYSIAA	FLDPASIAA	NS3	HLA-A*01:01	8.49	842.25	Yellowfevervirus,
FTDPYSIAA	FLDPRSIAA	NS3	HLA-A*01:01	8.49	573.56	Hankovirus,ParramattaRivervirus,
FTGKTVWFV	CAGKTVWFV	NS3	HLA-A*02:01	14.47	1536.56	MurrayValleyencephalitisvirus,
FTGKTVWFV	CAGKTVWFV	NS3	HLA-A*02:03	43.37	1846.29	MurrayValleyencephalitisvirus,
FTGKTVWFV	CAGKTVWFV	NS3	HLA-A*68:02	18.33	875.54	MurrayValleyencephalitisvirus,
FTGKTVWFV	FDGRTVWFV	NS3	HLA-A*02:01	14.47	2215.2	Kokoberavirus,
FTGKTVWFV	FDGRTVWFV	NS3	HLA-A*02:03	43.37	4278.47	Kokoberavirus,
FTGKTVWFV	FDGRTVWFV	NS3	HLA-A*02:06	8.52	547.41	Kokoberavirus,
FTGKTVWFV	FDGRTVWFV	NS3	HLA-A*68:02	18.33	4883	Kokoberavirus,
FTGKTVWFV	HFGKTVWFV	NS3	HLA-A*02:01	14.47	3498.21	Zikavirus,
FTGKTVWFV	HFGKTVWFV	NS3	HLA-A*02:03	43.37	5803.96	Zikavirus,
FTGKTVWFV	HFGKTVWFV	NS3	HLA-A*02:06	8.52	2919.08	Zikavirus,
FTGKTVWFV	HFGKTVWFV	NS3	HLA-A*68:02	18.33	3519.55	Zikavirus,
FTGKTVWFV	HSGKTVWFV	NS3	HLA-A*02:01	14.47	2324.01	Zikavirus,
FTGKTVWFV	HSGKTVWFV	NS3	HLA-A*02:03	43.37	3115.41	Zikavirus,
FTGKTVWFV	HSGKTVWFV	NS3	HLA-A*02:06	8.52	543.3	Zikavirus,
FTGKTVWFV	YGGKTVWFV	NS3	HLA-A*02:01	14.47	1037.13	Aroavirus,NewMapoonvirus,
FTGKTVWFV	YGGKTVWFV	NS3	HLA-A*02:03	43.37	3479.3	Aroavirus,NewMapoonvirus,
FTGKTVWFV	YGGKTVWFV	NS3	HLA-A*68:02	18.33	5047.65	Aroavirus,NewMapoonvirus,
FTGKTVWFV	YPGKTVWFV	NS3	HLA-A*02:01	14.47	2664.32	Kedougouvirus,MurrayValleyencephalitisvirus,Spondwenivirus,
FTGKTVWFV	YPGKTVWFV	NS3	HLA-A*02:03	43.37	9585.01	Kedougouvirus,MurrayValleyencephalitisvirus,Spondwenivirus,
FTGKTVWFV	YPGKTVWFV	NS3	HLA-A*02:06	8.52	1833.91	Kedougouvirus,MurrayValleyencephalitisvirus,Spondwenivirus,
FTGKTVWFV	YPGKTVWFV	NS3	HLA-A*68:02	18.33	5773.71	Kedougouvirus,MurrayValleyencephalitisvirus,Spondwenivirus,
FTNMGVQLI	FTNMIVQLT	NS5	HLA-A*02:03	49.33	576.38	Aroavirus,
FTNMGVQLI	ITNMKVQLI	NS5	HLA-A*02:03	49.33	772.57	Deertickvirus,Powassanvirus,
FTVVVGDVV	GTVVTGDVV	NS1	HLA-A*68:02	25.22	4812.3	Simianpegivirus,
FTVVVGGVV	VTVVWGGVV	NS1	HLA-A*68:02	36.71	2016.37	Loupingillvirus,
FVAGLLLRK	DVAGLLLRC	NS2A	HLA-A*11:01	27.27	33491.1	Classicalswinefevervirus,
FVAGLLLRK	DVAGLLLRC	NS2A	HLA-A*68:01	25.64	21945.5	Classicalswinefevervirus,
FVEGVSGGV	FIEGVSGGT	E	HLA-A*02:06	24.78	1592.4	Kokoberavirus,NewMapoonvirus,
FVEGVSGGV	FIEGVSGGT	E	HLA-A*68:02	14.28	3748.18	Kokoberavirus,NewMapoonvirus,
FVEGVSGGV	FVEGLSGGT	E	HLA-A*02:06	24.78	1402.05	Aroavirus,Ilheusvirus,
FVEGVSGGV	FVEGLSGGT	E	HLA-A*68:02	14.28	2977.97	Aroavirus,Ilheusvirus,
FVEGVSGGV	FVEGMSGGT	E	HLA-A*02:06	24.78	2082.98	Zikavirus,
FVEGVSGGV	FVEGMSGGT	E	HLA-A*68:02	14.28	4080.93	Zikavirus,
FVEGVSGGV	FVEGVSGAS	E	HLA-A*02:06	24.78	2638.76	Kedougouvirus,
FVEGVSGGV	FVEGVSGAS	E	HLA-A*68:02	14.28	4251.25	Kedougouvirus,
FVEGVSGGV	FVEGVSGAT	E	HLA-A*02:06	24.78	1139.23	Cacipacorevirus,WestNilevirus,
FVEGVSGGV	FVEGVSGAT	E	HLA-A*68:02	14.28	2163.68	Cacipacorevirus,WestNilevirus,
FVGKTVWFV	CAGKTVWFV	NS3	HLA-A*02:01	9.65	1536.56	MurrayValleyencephalitisvirus,
FVGKTVWFV	CAGKTVWFV	NS3	HLA-A*02:03	17.9	1846.29	MurrayValleyencephalitisvirus,
FVGKTVWFV	FDGRTVWFV	NS3	HLA-A*02:01	9.65	2215.2	Kokoberavirus,
FVGKTVWFV	FDGRTVWFV	NS3	HLA-A*02:03	17.9	4278.47	Kokoberavirus,
FVGKTVWFV	FDGRTVWFV	NS3	HLA-A*02:06	6.58	547.41	Kokoberavirus,
FVGKTVWFV	HFGKTVWFV	NS3	HLA-A*02:01	9.65	3498.21	Zikavirus,
FVGKTVWFV	HFGKTVWFV	NS3	HLA-A*02:03	17.9	5803.96	Zikavirus,
FVGKTVWFV	HFGKTVWFV	NS3	HLA-A*02:06	6.58	2919.08	Zikavirus,
FVGKTVWFV	HSGKTVWFV	NS3	HLA-A*02:01	9.65	2324.01	Zikavirus,
FVGKTVWFV	HSGKTVWFV	NS3	HLA-A*02:03	17.9	3115.41	Zikavirus,
FVGKTVWFV	HSGKTVWFV	NS3	HLA-A*02:06	6.58	543.3	Zikavirus,
FVGKTVWFV	HTGKTVWFV	NS3	HLA-A*02:03	17.9	764.86	WestNilevirus,
FVGKTVWFV	YGGKTVWFV	NS3	HLA-A*02:01	9.65	1037.13	Aroavirus,NewMapoonvirus,
FVGKTVWFV	YGGKTVWFV	NS3	HLA-A*02:03	17.9	3479.3	Aroavirus,NewMapoonvirus,
FVGKTVWFV	YPGKTVWFV	NS3	HLA-A*02:01	9.65	2664.32	Kedougouvirus,MurrayValleyencephalitisvirus,Spondwenivirus,
FVGKTVWFV	YPGKTVWFV	NS3	HLA-A*02:03	17.9	9585.01	Kedougouvirus,MurrayValleyencephalitisvirus,Spondwenivirus,
FVGKTVWFV	YPGKTVWFV	NS3	HLA-A*02:06	6.58	1833.91	Kedougouvirus,MurrayValleyencephalitisvirus,Spondwenivirus,
FWKLVDRER	FWELVDQER	NS5	HLA-A*33:01	42.57	609.02	Bagazavirus,
GAFPVSIPI	GLFPVSIPF	NS2B	HLA-A*68:02	34.36	9372.31	Aroavirus,
GEDGCWYGM	AKDGCWYGM	NS1	HLA-B*40:01	17.71	13431.4	Zikavirus,
GEDGCWYGM	APDGCWYGM	NS1	HLA-B*40:01	17.71	20442.5	NewMapoonvirus,
GEDGCWYGM	GNDGCWYPM	NS1	HLA-B*40:01	17.71	8474.67	Yellowfevervirus,
GEDGCWYGM	GPDGCWYSM	NS1	HLA-B*40:01	17.71	17464.5	Wesselsbronvirus,
GEDGCWYGM	GSDGCWYPM	NS1	HLA-B*40:01	17.71	6554.17	Yellowfevervirus,
GEDGCWYGM	GSDGCWYSM	NS1	HLA-B*40:01	17.71	10464.3	Yellowfevervirus,
GEDGCWYGM	TADGCWYGM	NS1	HLA-B*40:01	17.71	16368.6	Kokoberavirus,
GEDGCWYGM	TKDGCWYGM	NS1	HLA-B*40:01	17.71	16620.3	St.Louisencephalitisvirus,
GESNIVIGI	GDSYIVIGI	E	HLA-B*40:01	9.79	9860.82	Zikavirus,
GESNIVIGV	GDSYIVIGV	E	HLA-B*40:01	17.39	12785.6	Aroavirus,Denguevirus,Zikavirus,
GESSPSPIV	GESDPSPIK	NS5	HLA-B*40:01	39.99	1580.68	Cellfusingagentvirus,
GESYIVIGV	GDSYIVIGI	E	HLA-B*40:01	26.98	9860.82	Zikavirus,
GESYIVIGV	GDSYIVIGK	E	HLA-B*40:01	26.98	24053.8	WestNilevirus,
GESYIVIGV	GDSYIVIGR	E	HLA-B*40:01	26.98	24192.1	Japaneseencephalitisvirus,
GGWKLSAQW	GKWKLSATW	NS3	HLA-B*57:01	46.66	1032.1	Ilheusvirus,
GIFPVSIPI	GLFPVSIPF	NS2B	HLA-A*02:03	35.68	891.05	Aroavirus,
GLASRATWA	GTRSRATWA	NS	HLA-A*02:03	16.46	4629.06	Cacipacorevirus,Donggangvirus,Japaneseencephalitisvirus,WestNilevirus,
GLASRATWA	GVRSRATWA	NS	HLA-A*02:03	16.46	1834.84	Chaoyangvirus,Lammivirus,
GLFGKGAIV	GFFGKGSIV	E	HLA-A*02:03	6.03	1873.22	Deertickvirus,Powassanvirus,
GLFGKGAIV	GLFGKGDIH	E	HLA-A*02:03	6.03	19346.5	Aroavirus,
GLFGKGAIV	GLFGKGSID	E	HLA-A*02:03	6.03	6802.34	Alfuyvirus,Japaneseencephalitisvirus,Kunjinvirus,MurrayValleyencephalitisvirus,St.Louisencephalitisvirus,Usutuvirus,WestNilevirus,WestNilevirusstrainPTRoxo,
GLFGKGAIV	GLFGKGSIH	E	HLA-A*02:03	6.03	10927.7	Bagazavirus,Ntayavirus,
GLFGKGAIV	GLFGKGSIQ	E	HLA-A*02:03	6.03	6312.18	DuckTembusuvirus,Ilheusvirus,Tembusuvirus,
GLFGKGGIV	GFFGKGSIV	E	HLA-A*02:03	8.35	1873.22	Deertickvirus,Powassanvirus,
GLFGKGGIV	GLFGKGDIH	E	HLA-A*02:03	8.35	19346.5	Aroavirus,
GLFGKGGIV	GLFGKGSID	E	HLA-A*02:03	8.35	6802.34	Alfuyvirus,Japaneseencephalitisvirus,Kunjinvirus,MurrayValleyencephalitisvirus,St.Louisencephalitisvirus,Usutuvirus,WestNilevirus,WestNilevirusstrainPTRoxo,
GLFGKGGIV	GLFGKGSIH	E	HLA-A*02:03	8.35	10927.7	Bagazavirus,Ntayavirus,
GLFGKGGIV	GLFGKGSIQ	E	HLA-A*02:03	8.35	6312.18	DuckTembusuvirus,Ilheusvirus,Tembusuvirus,
GLFGKGGVV	GLFGKGSVD	E	HLA-A*02:03	9.55	7175.12	Usutuvirus,WestNilevirus,
GLFGKGNLL	GLFGKGSLE	E	HLA-A*02:03	24.08	3557.53	NewMapoonvirus,
GLFGKGSLI	GLFGKGSID	E	HLA-A*02:03	7.39	6802.34	Alfuyvirus,Japaneseencephalitisvirus,Kunjinvirus,MurrayValleyencephalitisvirus,St.Louisencephalitisvirus,Usutuvirus,WestNilevirus,WestNilevirusstrainPTRoxo,
GLFGKGSLI	GLFGKGSIH	E	HLA-A*02:03	7.39	10927.7	Bagazavirus,Ntayavirus,
GLFGKGSLI	GLFGKGSIQ	E	HLA-A*02:03	7.39	6312.18	DuckTembusuvirus,Ilheusvirus,Tembusuvirus,
GLFGKGSLI	GLFGKGSME	E	HLA-A*02:03	7.39	3905.41	Chaoyangvirus,Kokoberavirus,Lammivirus,
GLFGKGSLI	GLFGKGSVD	E	HLA-A*02:03	7.39	7175.12	Usutuvirus,WestNilevirus,
GLFGKGSLI	GLFGKGSYD	E	HLA-A*02:03	7.39	2490.27	Cacipacorevirus,
GLFGKGSLI	GLFGRGSLD	E	HLA-A*02:03	7.39	4627.05	Donggangvirus,Ilomantsivirus,
GLFGKGSLL	GLFGKGSID	E	HLA-A*02:03	11.08	6802.34	Alfuyvirus,Japaneseencephalitisvirus,Kunjinvirus,MurrayValleyencephalitisvirus,St.Louisencephalitisvirus,Usutuvirus,WestNilevirus,WestNilevirusstrainPTRoxo,
GLFGKGSLL	GLFGKGSIH	E	HLA-A*02:03	11.08	10927.7	Bagazavirus,Ntayavirus,
GLFGKGSLL	GLFGKGSIQ	E	HLA-A*02:03	11.08	6312.18	DuckTembusuvirus,Ilheusvirus,Tembusuvirus,
GLFGKGSLL	GLFGKGSME	E	HLA-A*02:03	11.08	3905.41	Chaoyangvirus,Kokoberavirus,Lammivirus,
GLFGKGSLL	GLFGKGSVD	E	HLA-A*02:03	11.08	7175.12	Usutuvirus,WestNilevirus,
GLFGKGSLL	GLFGKGSYD	E	HLA-A*02:03	11.08	2490.27	Cacipacorevirus,
GLFGKGSLL	GLFGRGSLD	E	HLA-A*02:03	11.08	4627.05	Donggangvirus,Ilomantsivirus,
GLFGKGSLV	GFFGKGSIV	E	HLA-A*02:03	3.55	1873.22	Deertickvirus,Powassanvirus,
GLFGKGSLV	GLFGKGSID	E	HLA-A*02:03	3.55	6802.34	Alfuyvirus,Japaneseencephalitisvirus,Kunjinvirus,MurrayValleyencephalitisvirus,St.Louisencephalitisvirus,Usutuvirus,WestNilevirus,WestNilevirusstrainPTRoxo,
GLFGKGSLV	GLFGKGSIH	E	HLA-A*02:03	3.55	10927.7	Bagazavirus,Ntayavirus,
GLFGKGSLV	GLFGKGSIQ	E	HLA-A*02:03	3.55	6312.18	DuckTembusuvirus,Ilheusvirus,Tembusuvirus,
GLFGKGSLV	GLFGKGSME	E	HLA-A*02:03	3.55	3905.41	Chaoyangvirus,Kokoberavirus,Lammivirus,
GLFGKGSLV	GLFGKGSVD	E	HLA-A*02:03	3.55	7175.12	Usutuvirus,WestNilevirus,
GLFGKGSLV	GLFGKGSYD	E	HLA-A*02:03	3.55	2490.27	Cacipacorevirus,
GLFGKGSLV	GLFGRGSLD	E	HLA-A*02:03	3.55	4627.05	Donggangvirus,Ilomantsivirus,
GLFPISIPI	GLFPVSIPF	NS2B	HLA-A*02:03	7.65	891.05	Aroavirus,
GLFPVSLPI	GLFPVSIPF	NS2B	HLA-A*02:03	7.01	891.05	Aroavirus,
GLFTSLGKA	GFFTSLGKG	E	HLA-A*02:03	9.43	21969.5	Bagazavirus,Ntayavirus,
GLFTSLGKA	GLFTSIGKG	E	HLA-A*02:03	9.43	852.87	Yellowfevervirus,
GLFTSVGKL	GFFTSVGKG	E	HLA-A*02:03	22.42	22776.2	Yellowfevervirus,
GLFTSVGKL	GLFTSIGKG	E	HLA-A*02:03	22.42	852.87	Yellowfevervirus,
GLNSRSMSL	GVNSRSTSL	E	HLA-B*08:01	43.56	791.3	Kedougouvirus,
GLSSRATWA	GHSSRASWA	NS5	HLA-A*02:03	33.28	26944.8	Kedougouvirus,
GLSSRATWA	GSSKRATWA	NS5	HLA-A*02:03	33.28	13514.8	RioBravovirus,
GLSSRATWA	GTRSRATWA	NS5	HLA-A*02:03	33.28	4629.06	Cacipacorevirus,Donggangvirus,Japaneseencephalitisvirus,WestNilevirus,
GLSSRATWA	GVRSRATWA	NS5	HLA-A*02:03	33.28	1834.84	Chaoyangvirus,Lammivirus,
GLYPLAIPV	GFHPLAIPV	NS2B	HLA-A*02:01	4.99	4928.54	Donggangvirus,
GLYPLAIPV	GFHPLAIPV	NS2B	HLA-A*02:03	4.33	3884.18	Donggangvirus,
GLYPLAIPV	GFHPLAIPV	NS2B	HLA-A*02:06	7.84	1064.34	Donggangvirus,
GMFTSIGKA	GAFNSIGKA	E	HLA-A*02:03	10.94	917.2	Japaneseencephalitisvirus,
GMFTSIGKA	GFFGSIGKA	E	HLA-A*02:03	10.94	4080.84	Loupingillvirus,
GMFTSIGKA	GFFSSIGKA	E	HLA-A*02:03	10.94	4125.95	Loupingillvirus,Negishivirus,
GMFTSIGKA	GFFTSIGKG	E	HLA-A*02:03	10.94	20470.6	Yellowfevervirus,
GMFTSIGKA	GFFTSLGKA	E	HLA-A*02:03	10.94	4648.98	Lammivirus,
GMFTSIGKA	GFLTSIGKA	E	HLA-A*02:03	10.94	12570.8	Turkishsheepencephalitisvirus,
GMFTSIGKA	GLFTSIGKG	E	HLA-A*02:03	10.94	852.87	Yellowfevervirus,
GMFTSVGKL	GFFTSVGKG	E	HLA-A*02:03	18.29	22776.2	Yellowfevervirus,
GMFTSVGKL	GMFNSVGKF	E	HLA-A*02:03	18.29	1004.88	Spondwenivirus,
GMNTRSTSL	GVNSRSTSL	E	HLA-B*08:01	38.57	791.3	Kedougouvirus,
GPLAAGGLL	GPLAAAGLI	NS2B	HLA-B*07:02	49.47	823.91	Kokoberavirus,
GPLRMVLAF	GPIRMVLAI	C	HLA-B*35:01	36.08	2040.66	Zikavirus,
GPLRMVLAF	GPLRFVLAL	C	HLA-B*35:01	36.08	870.76	Japaneseencephalitisvirus,
GPLRMVLAF	GPLRMILAL	C	HLA-B*35:01	36.08	895.38	NewMapoonvirus,
GPSLRTTTV	GASLRTTTA	NS1	HLA-B*07:02	43.7	9631.68	Spondwenivirus,St.Louisencephalitisvirus,
GPSLRTTTV	GPSARTTTE	NS1	HLA-B*07:02	43.7	5147.08	WestNilevirus,
GPSLRTTTV	GPSIRTTTD	NS1	HLA-B*07:02	43.7	7911.71	Japaneseencephalitisvirus,
GPSLRTTTV	GPSIRTTTE	NS1	HLA-B*07:02	43.7	6409.84	Kunjinvirus,WestNilevirus,
GPSLRTTTV	GPSIRTTTN	NS1	HLA-B*07:02	43.7	10527.5	Usutuvirus,
GPSLRTTTV	GPSIRTTTS	NS1	HLA-B*07:02	43.7	4220.68	Usutuvirus,
GPSLRTTTV	GPSVRTTTD	NS1	HLA-B*07:02	43.7	7412.08	Alfuyvirus,Cacipacorevirus,Japaneseencephalitisvirus,MurrayValleyencephalitisvirus,
GQLMYFHRR	WKLMYFHRR	NS5	HLA-A*31:01	27.19	965.7	Aroavirus,
GSCVTIMAR	DSCVTIMAK	E	HLA-A*31:01	47.53	5993.05	Alfuyvirus,WestNilevirus,
GSCVTIMAR	DSCVTIMSR	E	HLA-A*31:01	47.53	1198.57	WestNilevirus,
GSCVTIMAR	GGCVTIMAP	E	HLA-A*31:01	47.53	31838.5	Kokoberavirus,
GSCVTIMAR	GSCVTITAK	E	HLA-A*31:01	47.53	749.64	Bagazavirus,DuckTembusuvirus,Ntayavirus,
GSCVTIMAR	GSCVTIVAD	E	HLA-A*31:01	47.53	26547.8	Montanamyotisleukoencephalitisvirus,
GSCVTIMAR	GSCVTVMAK	E	HLA-A*31:01	47.53	756.76	Ilheusvirus,
GSCVTIMAR	GSCVTVMAP	E	HLA-A*31:01	47.53	24045.5	St.Louisencephalitisvirus,
GSCVTTIAK	GSCVTLIAD	E	HLA-A*11:01	23.57	22893.1	Wesselsbronvirus,
GSCVTTMAK	GSCVTVMAP	E	HLA-A*11:01	19.51	22520.2	St.Louisencephalitisvirus,
GSSIGKMFK	GSSIGKAFA	E	HLA-A*11:01	18.67	17429	WestNilevirus,
GSSIGKMFK	GSSIGKAFE	E	HLA-A*11:01	18.67	18241.4	Zikavirus,
GSSIGKMFK	GSSIGKAFI	E	HLA-A*11:01	18.67	18560	Usutuvirus,WestNilevirus,
GSSIGKMFK	GSSIGKAFM	E	HLA-A*11:01	18.67	13034.6	Bagazavirus,
GSSIGKMFK	GSSIGKAFS	E	HLA-A*11:01	18.67	18518.8	MurrayValleyencephalitisvirus,
GSSIGKMFK	GSSIGKAFT	E	HLA-A*11:01	18.67	22840.2	Alfuyvirus,Kunjinvirus,WestNilevirus,WestNilevirusstrainPTRoxo,
GSSIGKMFK	GSSIGKAFV	E	HLA-A*11:01	18.67	16233.7	Ntayavirus,Usutuvirus,
GSSIGKMFK	GSSIGKLFT	E	HLA-A*11:01	18.67	15396.6	Yellowfevervirus,
GTAKLQWFV	GTAKLRWFH	NS5	HLA-A*02:01	45.81	31327.6	Yellowfevervirus,
GTAKLQWFV	GTAKLRWFH	NS5	HLA-A*02:06	35.81	20295.3	Yellowfevervirus,
GTAKLQWFV	GTAKLRWFH	NS5	HLA-A*68:02	25.94	19911.2	Yellowfevervirus,
GTAKLQWFV	GTAKLRWLV	NS5	HLA-A*02:01	45.81	651.68	Alfuyvirus,Bagazavirus,Denguevirus,DuckTembusuvirus,Kunjinvirus,MurrayValleyencephalitisvirus,Tembusuvirus,WestNilevirus,WestNilevirusstrainPTRoxo,
GTAKLQWFV	GTAKLRWMV	NS5	HLA-A*02:01	45.81	985.14	Cacipacorevirus,Ilheusvirus,Ntayavirus,
GTAKLRWFV	GSAKLRWIV	NS5	HLA-A*02:06	41.73	1821.51	Japaneseencephalitisvirus,
GTAKLRWFV	GSAKLRWIV	NS5	HLA-A*68:02	20.83	2310.8	Japaneseencephalitisvirus,
GTAKLRWFV	GSAKLRWMV	NS5	HLA-A*02:06	41.73	603.56	Aroavirus,Japaneseencephalitisvirus,Spondwenivirus,Usutuvirus,
GTAKLRWFV	GSAKLRWMV	NS5	HLA-A*68:02	20.83	648.32	Aroavirus,Japaneseencephalitisvirus,Spondwenivirus,Usutuvirus,
GTAKLRWFV	GTAKLRWLA	NS5	HLA-A*02:06	41.73	929.1	WestNilevirus,
GTAKLRWFV	GTAKLRWLA	NS5	HLA-A*68:02	20.83	561.97	WestNilevirus,
GTAKLRWLV	GSAKLRWIV	NS5	HLA-A*68:02	44.18	2310.8	Japaneseencephalitisvirus,
GTAKLRWLV	GSAKLRWLH	NS5	HLA-A*68:02	44.18	32316	Donggangvirus,
GTAKLRWLV	GSAKLRWMV	NS5	HLA-A*68:02	44.18	648.32	Aroavirus,Japaneseencephalitisvirus,Spondwenivirus,Usutuvirus,
GTAKLRWLV	GTAKLAWLE	NS5	HLA-A*68:02	44.18	21832.1	Alkhumrahemorrhagicfevervirus,Kyasanurforestdiseasevirus,Loupingillvirus,Negishivirus,Spanishgoatencephalitisvirus,Tick-borneencephalitisvirus,Turkishsheepencephalitisvirus,
GTAKLRWLV	GTAKLRWFH	NS5	HLA-A*68:02	44.18	19911.2	Yellowfevervirus,
GTFHTMWHV	GVLHTMWHV	NS3	HLA-A*68:02	12.05	888.76	Alkhumrahemorrhagicfevervirus,Deertickvirus,Kyasanurforestdiseasevirus,Langatvirus,Loupingillvirus,Negishivirus,Powassanvirus,Spanishgoatencephalitisvirus,Tick-borneencephalitisvirus,Turkishsheepencephalitisvirus,
GTLAVFLLL	GTLLVALLL	NS2A	HLA-A*02:06	42.45	647.18	Japaneseencephalitisvirus,
GVFHSMWHV	GVLHTMWHV	NS3	HLA-A*68:02	18.86	888.76	Alkhumrahemorrhagicfevervirus,Deertickvirus,Kyasanurforestdiseasevirus,Langatvirus,Loupingillvirus,Negishivirus,Powassanvirus,Spanishgoatencephalitisvirus,Tick-borneencephalitisvirus,Turkishsheepencephalitisvirus,
GVFHTMWHV	GVFHTLWHT	NS3	HLA-A*68:02	30.32	2094.39	Alfuyvirus,Cacipacorevirus,Kunjinvirus,MurrayValleyencephalitisvirus,Usutuvirus,WestNilevirus,WestNilevirusstrainPTRoxo,
GVFPVSIPI	GLFPVSIPF	NS2B	HLA-A*68:02	14.82	9372.31	Aroavirus,
GVFPVSIPV	GLFPVSIPF	NS2B	HLA-A*02:03	16.3	891.05	Aroavirus,
GVFPVSIPV	GLFPVSIPF	NS2B	HLA-A*68:02	6.43	9372.31	Aroavirus,
GVFTSVGKV	GFFTSVGKG	E	HLA-A*02:03	35.98	22776.2	Yellowfevervirus,
GVFTSVGKV	GVFISVGKA	E	HLA-A*02:03	35.98	561.24	WestNilevirus,
GVFTSVGKV	GVLTSVGKA	E	HLA-A*02:03	35.98	2019.01	WestNilevirus,
HAEGICGIR	HKEGICGVR	NS1	HLA-A*68:01	49.53	6843.61	Japaneseencephalitisvirus,
HAEGICGIR	HKEGVCGIR	NS1	HLA-A*68:01	49.53	8100.89	Denguevirus,WestNilevirus,
HAEGICGIR	HKSGICGIR	NS1	HLA-A*68:01	49.53	1226.28	MurrayValleyencephalitisvirus,
HLALMATFK	HLALIATFN	NS2A	HLA-A*03:01	11.78	8980.2	Bagazavirus,
HLALMATFK	HLALIATFN	NS2A	HLA-A*68:01	23.96	7744.18	Bagazavirus,
HSGVDVFYR	KNGVDVFYR	NS5	HLA-A*68:01	27.54	5321.21	WestNilevirus,
HSGVDVFYR	KSGVDAFYR	NS5	HLA-A*68:01	27.54	1213.93	WestNilevirus,
HSGVDVFYR	KSGVDVFHR	NS5	HLA-A*68:01	27.54	5510.77	Aroavirus,
HSGVDVFYR	KSGVDVFYK	NS5	HLA-A*68:01	27.54	3257.46	Ilheusvirus,Japaneseencephalitisvirus,Kokoberavirus,MurrayValleyencephalitisvirus,WestNilevirus,
HSGVDVFYR	KSGVDVFYL	NS5	HLA-A*31:01	22.01	3159.61	Spondwenivirus,
HSGVDVFYR	KSGVDVFYL	NS5	HLA-A*68:01	27.54	38281.6	Spondwenivirus,
HSGVDVFYR	KSGVDVLYR	NS5	HLA-A*68:01	27.54	5148.87	Kunjinvirus,
HSGVDVFYR	KSGVDVYYR	NS5	HLA-A*68:01	27.54	1293.01	WestNilevirus,
HSGVDVFYR	KSGVNVFYR	NS5	HLA-A*68:01	27.54	613.02	WestNilevirus,
HSGVDVFYR	RSGVDVFYH	NS5	HLA-A*31:01	22.01	721.96	Ilomantsivirus,
HSGVDVFYR	RSGVDVFYH	NS5	HLA-A*68:01	27.54	24781.6	Ilomantsivirus,
HSQIGAGVY	ESQIGAGVM	NS3	HLA-A*30:02	18.05	5562.7	Kokoberavirus,
HSWEDIPYL	ESWDDIPYL	NS5	HLA-A*02:06	48.34	563.45	Cellfusingagentvirus,
HSWEDIPYL	HDWRDIPYL	NS5	HLA-A*02:06	48.34	8884.42	Lammivirus,
HTAEAGGRA	ATAEKGGRA	NS4A	HLA-A*68:02	30.88	3730.42	Kunjinvirus,WestNilevirus,WestNilevirusstrainPTRoxo,
HTAEAGGRA	ATAERGGRA	NS4A	HLA-A*68:02	30.88	2866.03	WestNilevirus,
HTAEVGGKA	ATAEKGGKA	NS4A	HLA-A*68:02	16.44	6796.38	Japaneseencephalitisvirus,Usutuvirus,WestNilevirus,
HTAEVGGKA	ATAERGGKA	NS4A	HLA-A*68:02	16.44	5542.1	Japaneseencephalitisvirus,
HTAEVGGRA	ATAEKGGRA	NS4A	HLA-A*68:02	8.88	3730.42	Kunjinvirus,WestNilevirus,WestNilevirusstrainPTRoxo,
HTAEVGGRA	ATAERGGRA	NS4A	HLA-A*68:02	8.88	2866.03	WestNilevirus,
HTIWSNGVL	HTIWSEGVE	NS1	HLA-A*68:02	37.91	16759.1	Kedougouvirus,
HTLWSNGVR	HTLWSDGVT	NS1	HLA-A*68:01	13.85	15441.2	Usutuvirus,
HTLWSNGVR	HTLWSDGVV	NS1	HLA-A*68:01	13.85	17365.2	Usutuvirus,
HTLWSNGVR	HTLWSEGVE	NS1	HLA-A*68:01	13.85	14602.7	Cacipacorevirus,
IAMASGLLW	LAMASGLLR	NS4A	HLA-B*53:01	12.06	7612.92	Deertickvirus,Powassanvirus,
IAMASGLLW	LAMASGLLR	NS4A	HLA-B*57:01	6.02	13782.5	Deertickvirus,Powassanvirus,
IAMASGLLW	LAMASGLLR	NS4A	HLA-B*58:01	2.16	12061.9	Deertickvirus,Powassanvirus,
IAMTDTTPF	MPMTDTTPF	NS5	HLA-B*58:01	22.27	3498.21	Japaneseencephalitisvirus,
IAMTDTTPF	VCMTDTTPF	NS5	HLA-B*58:01	22.27	2284.52	Chaoyangvirus,Donggangvirus,Ilomantsivirus,Lammivirus,
IAVASGLLW	IAVASFLLL	NS4A	HLA-B*53:01	22.76	968.69	Tick-borneencephalitisvirus,
IAVASGLLW	IAVASFLLL	NS4A	HLA-B*57:01	8.03	1858.22	Tick-borneencephalitisvirus,
IAVGLITLY	IATGLITLI	E	HLA-B*35:01	38.47	12261.2	Spondwenivirus,
IESALNDTW	IESERNDTW	NS1	HLA-B*44:03	49.92	577.19	Spondwenivirus,
IESALNDTW	IESGLNGTW	NS1	HLA-B*44:02	48.41	687.42	MurrayValleyencephalitisvirus,
IESALNETW	IESGLDETW	NS1	HLA-B*44:02	35.56	799.77	WestNilevirus,
IESALNETW	IESGLNGTW	NS1	HLA-B*44:02	35.56	687.42	MurrayValleyencephalitisvirus,
IESALNETW	IESKKNETW	NS1	HLA-B*44:03	46.92	1075.66	St.Louisencephalitisvirus,
IESALNETW	IESRKNETW	NS1	HLA-B*44:02	35.56	771.5	St.Louisencephalitisvirus,
IESALNETW	IESRKNETW	NS1	HLA-B*44:03	46.92	997.62	St.Louisencephalitisvirus,
IESSKNQTW	IESEKNGTW	NS1	HLA-B*44:02	32.77	623.85	Zikavirus,
IESSKNQTW	IESKKNGTW	NS1	HLA-B*44:02	32.77	639.4	Cacipacorevirus,St.Louisencephalitisvirus,
IESSKNQTW	IESRKNETW	NS1	HLA-B*44:02	32.77	771.5	St.Louisencephalitisvirus,
ILADGEERV	ILDDMEERV	NS3	HLA-A*02:03	44.89	872.4	Spondwenivirus,
ILGLYGNGV	IIGLYGNGG	NS3	HLA-A*02:03	25.24	13950.2	Japaneseencephalitisvirus,
ILGLYGNGV	IIGLYGNGI	NS3	HLA-A*02:03	25.24	688.62	Bagazavirus,Ntayavirus,
ILGLYGNGV	ITGLYGNGI	NS3	HLA-A*02:03	25.24	3047.2	Ilheusvirus,
ILGLYGNGV	VVGLYGNGV	NS3	HLA-A*02:03	25.24	616.58	Alfuyvirus,Apoivirus,Chaoyangvirus,Denguevirus,Ilomantsivirus,Kedougouvirus,Kokoberavirus,Lammivirus,Modocvirus,WestNilevirus,
ILNELNHIL	IENELNAIL	NS1	HLA-A*02:01	38.23	18195.7	Kedougouvirus,
ILNELNHIL	IENELNAIL	NS1	HLA-A*02:03	38.88	13703.4	Kedougouvirus,
ILNELNHIL	IENELNGIL	NS1	HLA-A*02:01	38.23	27782.6	Chaoyangvirus,Ilomantsivirus,
ILNELNHIL	IENELNGIL	NS1	HLA-A*02:03	38.88	17150.4	Chaoyangvirus,Ilomantsivirus,
ILPSIVREA	ILPSIVEEC	NS3	HLA-A*02:03	32.92	3359.95	NewMapoonvirus,
ILRNPGFAL	IFRNPGFAI	M	HLA-B*07:02	29.15	2688.65	Zikavirus,
ILRNPGFAL	IFRNPGFTL	M	HLA-B*07:02	29.15	2064.07	Zikavirus,
IMQRGLFGK	IMTRGLFGS	NS3	HLA-A*03:01	28.31	19497.6	WestNilevirus,
IMQRGLFGK	IMTRGLFGS	NS3	HLA-A*11:01	32.27	21443.2	WestNilevirus,
IMQRGLLGK	IMIRGLLGS	NS3	HLA-A*03:01	22.2	12740.2	WestNilevirus,
IMQRGLLGK	IMTRGLLGN	NS3	HLA-A*03:01	22.2	15430.5	WestNilevirus,
IMQRGLLGK	IMTRGLLGS	NS3	HLA-A*03:01	22.2	16192.9	Kunjinvirus,WestNilevirus,WestNilevirusstrainPTRoxo,
IPATLFVWY	IEATLFVWV	NS2B	HLA-B*35:01	8.02	32555.4	HepatitisCvirus,
IPATLFVWY	IEATLFVWV	NS2B	HLA-B*53:01	35.76	25176.4	HepatitisCvirus,
IPKSLAGPI	IPKSLGGPR	NS1	HLA-B*07:02	20.66	2917.34	Aroavirus,
IPKTYGGPI	IPKTLGGPK	NS1	HLA-B*07:02	9.47	2796.14	DuckTembusuvirus,Tembusuvirus,
IQLTGYGAL	IQLTGEGDL	E	HLA-A*02:06	21.84	1625.88	PegivirusB,
ISSAVPVDW	INSTVPVDW	NS5	HLA-B*57:01	13.46	808.86	Wesselsbronvirus,
ITAAAWYLW	ITAAAATLW	NS2B	HLA-A*32:01	17.23	903.76	Kunjinvirus,
ITAAAWYLW	ITAAAVTLW	NS2B	HLA-A*32:01	17.23	742.88	Kunjinvirus,WestNilevirus,WestNilevirusstrainPTRoxo,
ITANPIVTK	ITANPVVTE	E	HLA-A*03:01	20.27	20158.7	Spondwenivirus,
ITANPIVTK	ITANPVVTE	E	HLA-A*11:01	11.19	11225.6	Spondwenivirus,
ITANPIVTK	ITANPVVTE	E	HLA-A*68:01	13.09	4658.9	Spondwenivirus,
ITANPVVAK	ITANPVVTE	E	HLA-A*03:01	19.84	20158.7	Spondwenivirus,
ITANPVVAK	ITANPVVTE	E	HLA-A*11:01	11.9	11225.6	Spondwenivirus,
ITANPVVAK	ITANPVVTE	E	HLA-A*68:01	18.84	4658.9	Spondwenivirus,
ITANPVVIK	ITANPVVTE	E	HLA-A*03:01	31.7	20158.7	Spondwenivirus,
ITANPVVIK	ITANPVVTE	E	HLA-A*11:01	13.93	11225.6	Spondwenivirus,
ITANPVVIK	ITANPVVTE	E	HLA-A*68:01	18.23	4658.9	Spondwenivirus,
ITANPVVTK	ITANPVITE	E	HLA-A*03:01	23.21	18160.3	Zikavirus,
ITANPVVTK	ITANPVITE	E	HLA-A*11:01	12.03	9047.49	Zikavirus,
ITANPVVTK	ITANPVITE	E	HLA-A*68:01	13.93	5717.39	Zikavirus,
IVREAIKKK	IVREAIKAR	NS3	HLA-A*30:01	27.5	1640.62	Zikavirus,
IVREAIKKK	IVREAIKTR	NS3	HLA-A*30:01	27.5	1188.25	Zikavirus,
IVREAIKRK	IVREAIKAR	NS3	HLA-A*30:01	29.35	1640.62	Zikavirus,
IVREAIKRK	IVREAIKKR	NS3	HLA-A*30:01	29.35	2298.16	Zikavirus,
IVREAIKRK	IVREAIKTR	NS3	HLA-A*30:01	29.35	1188.25	Zikavirus,
IYFHRRDLR	LYFHRRDLC	NS5	HLA-A*31:01	6.51	10753.5	Japaneseencephalitisvirus,
IYFHRRDLR	LYFHRRDLC	NS5	HLA-A*33:01	17.37	8000.2	Japaneseencephalitisvirus,
KAAVEDEEF	KEAVEDPEF	NS5	HLA-B*58:01	41.8	12604.4	Deertickvirus,Powassanvirus,
KAKGSRAIW	EAKGSRTIW	NS5	HLA-B*57:01	16.09	1194.1	Aedesflavivirus,Cellfusingagentvirus,KamitiRivervirus,
KAKGSRGIW	EAKGSRTIW	NS5	HLA-B*57:01	46.39	1194.1	Aedesflavivirus,Cellfusingagentvirus,KamitiRivervirus,
KAKGSRPIW	EAKGSRTIW	NS5	HLA-B*57:01	29.65	1194.1	Aedesflavivirus,Cellfusingagentvirus,KamitiRivervirus,
KASRAIWYM	KGSRAIWFM	NS5	HLA-B*57:01	21.38	680.85	Alfuyvirus,Cacipacorevirus,Donggangvirus,Ilomantsivirus,Japaneseencephalitisvirus,Kunjinvirus,MurrayValleyencephalitisvirus,Usutuvirus,WestNilevirus,WestNilevirusstrainPTRoxo,
KATARGARR	EATVRGARR	E	HLA-A*31:01	29.18	4780.59	Zikavirus,
KAWLVHKQW	DAWLVNKQW	E	HLA-B*58:01	3.37	1048.56	Wesselsbronvirus,
KAWLVHKQW	KHWLVHKEW	E	HLA-B*58:01	3.37	1077.85	Zikavirus,
KAWLVHRQW	KHWLVHREW	E	HLA-B*58:01	3.84	1492.44	Cacipacorevirus,
KAYAQMWAL	KAHAQMWGL	NS5	HLA-A*32:01	42.14	581.87	QuangBinhvirus,
KAYAQMWAL	KAHAQMWGL	NS5	HLA-B*58:01	34.91	634.2	QuangBinhvirus,
KAYAQMWAL	KAYAQMRLL	NS5	HLA-A*02:06	11.85	2172.03	Japaneseencephalitisvirus,
KAYAQMWAL	KAYAQMRLL	NS5	HLA-A*32:01	42.14	5282.15	Japaneseencephalitisvirus,
KAYAQMWAL	KAYAQMWLM	NS5	HLA-A*32:01	42.14	1209.94	Apoivirus,
KAYAQMWAL	KAYAQMWLV	NS5	HLA-A*32:01	42.14	679.58	Japaneseencephalitisvirus,MurrayValleyencephalitisvirus,
KAYAQMWNL	KAYAQMRLL	NS5	HLA-A*02:06	33.08	2172.03	Japaneseencephalitisvirus,
KAYAQMWSL	KAHAQMWAL	NS5	HLA-B*58:01	16.9	537.51	Culexflavivirus,
KAYAQMWSL	KAHAQMWGL	NS5	HLA-A*32:01	34.23	581.87	QuangBinhvirus,
KAYAQMWSL	KAHAQMWGL	NS5	HLA-B*58:01	16.9	634.2	QuangBinhvirus,
KAYAQMWSL	KAYAQMRLL	NS5	HLA-A*02:06	17.5	2172.03	Japaneseencephalitisvirus,
KAYAQMWSL	KAYAQMRLL	NS5	HLA-A*32:01	34.23	5282.15	Japaneseencephalitisvirus,
KAYAQMWSL	KAYAQMWLM	NS5	HLA-A*32:01	34.23	1209.94	Apoivirus,
KAYAQMWSL	KAYAQMWLV	NS5	HLA-A*32:01	34.23	679.58	Japaneseencephalitisvirus,MurrayValleyencephalitisvirus,
KEGVFHSMW	KDGVFHTMW	NS3	HLA-B*44:02	25.46	3146.75	Wesselsbronvirus,
KEGVFHSMW	KDGVFHTMW	NS3	HLA-B*44:03	35.43	2849.43	Wesselsbronvirus,
KEGVFHSMW	KQGVFHTMW	NS3	HLA-B*44:02	25.46	8217.95	Apoivirus,
KEGVFHSMW	KQGVFHTMW	NS3	HLA-B*44:03	35.43	1956.41	Apoivirus,
KEGVFHTMW	FDGVFHTMW	NS3	HLA-B*44:03	41.25	8037.77	Bagazavirus,
KEGVFHTMW	KDGTFHTMW	NS3	HLA-B*44:03	41.25	3473.09	NewMapoonvirus,
KEGVFHTMW	KDSVFHTMW	NS3	HLA-B*44:03	41.25	1689.78	Chaoyangvirus,Lammivirus,
KEGVFHTMW	KGGVFHTLW	NS3	HLA-B*44:03	41.25	22258.5	QuangBinhvirus,
KEGVFHTMW	QGGVFHTMW	NS3	HLA-B*44:03	41.25	17884.2	Yellowfevervirus,
KEGVFHTMW	TQGVFHTMW	NS3	HLA-B*44:03	41.25	2209.57	Kedougouvirus,
KEGVFHTMW	WDGVFHTMW	NS3	HLA-B*44:03	41.25	2767.81	Ilheusvirus,
[truncated: 1,674 more rows]

## Sheet: Table S6a
Table S6a: Intragenus HLA II cross reactivity in secondary infection with DENV and primary infection with other flavi viruses, using single amino acid variants.
[truncated: 634 more rows]

[truncated: 6 more sheets: Table S6b, Table S7a, Table S7b, Table S8a, _xltb_storage_, Table S8b]
